# Supplementary material for: Pathway sensor-based functional genomics screening identifies modulators of neuronal activity
Source: Sci Rep. 2018 Dec 4;8:17597. doi: 10.1038/s41598-018-36008-9 (PMC6279925; doi:10.1038/s41598-018-36008-9)
Supplement: Supplementary file 1 — Supplementary Table S1 [file 41598_2018_36008_MOESM1_ESM.xlsx]

## Sheet: Tabelle1
Sensor	category	full RE / promoter name	Sequence	No. of sequence repeats	Total no. of binding sites
AARE	Metabolism	amino acid RE	AACATTGCATCATCCCCGCAACATTGCATCATCCCCGCAACATTGCATCATCCCCGCAACATTGCATCATCCCCGC	4	12
AP1-v1	Cell cycle / fate	activator protein 1 RE [TRE: TPA (tetradecanoylphorbol-13-acetate) RE]	TGAGTCAGTGAGTCACTGACTCACTGACTCATGAGTCAGCTGACTCA	2	12
AP1-v2	Cell cycle / fate	activator protein 1 RE [TRE: TPA (tetradecanoylphorbol-13-acetate) RE]	TGACTAATGACTAATGACTAATGACTAATGACTAATGACTAA	6	18
ARE-v1	Metabolism	Antioxidant RE	TCACAGTGACTCAGCAAAATTTCACAGTGACTCAGCAAAATTTCACAGTGACTCAGCAAAATTTCACAGTGACTCAGCAAAATT	4	12
ARE-v2	Metabolism	Antioxidant RE	TCACAGTGACATAGCAAAATTTCACAGTGACATAGCAAAATTTCACAGTGACATAGCAAAATTTCACAGTGACATAGCAAAATT	4	12
AR-RE	Cell cycle / fate	Androgen receptor (glucocorticoid) RE	AGAACATATTGTTCTAGAACATATTGTTCTAGAACATATTGTTCTAGAACATATTGTTCT	4	12
CEBP-RE	Metabolism	CCAAT/enhancer binding protein RE	ATGCAATACCCGTGCAATCCCCGTGCAATACCCATGCAATACCCGTGCAATCCCCGTGCAATACCC	6	18
CRE	2nd messenger	cAMP RE	GCACCAGACAGTGACGTCAGCTGCCAGATCCCATGGCCGTCATACTGTGACGTCTTTCAGACACCCCATTGACGTCAATGGGAGAAC	3	6
E2F-RE	Cell cycle / fate	E2F (family) transcription factor RE	TTTCGCGCGAAATTTCGCGCGAAATTTCGCGCGAAATTTCGCGCGAAA	4	12
E-box	Cell cycle / fate	(general) E-box motif	CACGTGCACGTGCACGTGAGATCTGGGTGCCACTAGCCACGTGCACGTGCACGTGCACGTGCACGTGCACGTG	9	9
ELK1-RE	Cell cycle / fate	(ETS domain-containing protein) ELK1 RE	ACCGGAAGTACCGGAAATACCGGAAGTACCGGAAATACCGGAAGTACCGGAAAT	6	18
ER-RE	Cell cycle / fate	Estrogen (receptor) RE	GGCCCAGGTCACCCTGACCTGGCCCAGGTCATCCTGACCTGGCCCAGGTCATTCTGACCTGGCCCAGGTCACCCTGACCT	4	12
ERSE	Metabolism	Endoplasmic reticulum stress (response) element	CCTTCACCAATCGGCGGCCTCCACGACGGCCTTCACCAATCGGCGGCCTCCACGACGGCCTTCACCAATCGGCGGCCTCCACGACGG	3	9
FOSe2	2nd messenger	FBJ murine osteosarcoma viral oncogene homolog enhancer 2	AGAGGGAGGGCGGGGAGGCGAGGAGGAGGAGGAGGAGGGAGGGATGACGTTTGCTCTGTCGTCTCCATGGCTAAAACGCATAGACGTCAACGCCCCCAGTGTTTAGTGTGTAATGTTCTTTGGTCTCTATGGGAACGTCAGGCTGCCCAACACAGGACCCCGGCAACAGGCTTCTGATTGGTCGGAGGCTAGCAGGGGCGGAGCTTCGGCTCCCGCCCGCTCTGCCCGTGTTGCTGTTTTGGTTGTTGTCTCCCAGCTGTTTATTTCTGTAACAGATCTTGGAGGCTGCGGTCTGGATCCCTCGCCAAGAACCAGATCCAGGAGAAAACGTGCTCAACGTGCAGCTCTGCTCCTACTGATTATAGCCCCACAGATGACATCGCTCCATAGTCACACCAA…	1	1
FOXO-RE	Metabolism	FOXO binding site / forkhead box O RE	GATCATGTAAACAACTATGTAAACAAGATCATGTAAACAACTATGTAAACAA	4	12
GATA-RE-v1	Cell cycle / fate	GATA (family) binding protein RE	AATGTCCATCTGATAAGACGAATGTCCATCTGATAAGACGAATGTCCATCTGATAAGACGAATGTCCATCTGATAAGACG	4	12
GATA-RE-v2	Cell cycle / fate	GATA (family) binding protein RE	CACTTGATAACAGAAAGCACTAGATAACAGAAAGCACTTGATAACAGAAAGCACTAGATAACAGAAAG	4	12
GLI-RE	Cell cycle / fate	GLI (family zinc finger) RE	GACCACCCACGACCACCCACGACCACCCACGACCACCCACGACCACCCACGACCACCCAC	6	18
GR-RE	Cell cycle / fate	Glucocorticoid receptor (glucocorticoid) RE	GGGAACATTATGTCCTGTGGGAACAGTATGTCCTGAGGGAACATTATGTCCTGTGGGAACATTATGTCCTGT	4	12
HRE	Metabolism	Hypoxia (inducible factor 1, alpha) RE	GCGGACGTGCGCGGACGTGCGCGGACGTGCGCGGACGTGCGCGGACGTGCGCGGACGTGC	6	18
HSE	Metabolism	Heat shock element	TTCTAGAACGTTCTTTCCAGAACGTTCTTTCTAGAACGTTCTTTCCAGAACGTTCT	4	12
IRS	Metabolism	Insulin responsive sequence	CAAAACAAAACACAAAACAAAACACAAAACAAAACA	6	18
ISRE	Immune response	Interferon-stimulated RE / signal transducer and activator of transcription RE	GGGAAAGGGAAACCGAAACTGAGGGAAAGTGAAACCGAAACTGAGGGAAAGGGAAACCGAAACTGAGGGAAAGCGAAACCGAAACTGA	4	12
KLF4-RE	Cell cycle / fate	Kruppel-like factor 4 RE	AGGGGTGTGGCCAGGGGTGTGGCCAGGGGTGTGGCCAGGGGTGTGGCC	4	12
MRE	Metabolism	Metal RE	CTCTGCACTCGGCCCCTCTGCACACGGCCCCTCTGCACTCGGCCCCTCTGCACACGGCCC	4	12
Myc-E-box	Cell cycle / fate	Myc/Max/Mad E-box	GAGCACGTGGTGAGCACGTGGTGAGCACGTGGTGAGCACGTGGTGAGCACGTGGTGAGCACGTGGT	6	18
NFAT-RE	2nd messenger	nuclear factor of activated T-cells RE	GGAGGAAAAACTGTTTCATACAGAAGGCGTGGAGGAAAAACTGTTTCATACAGAAGGCGTGGAGGAAAAACTGTTTCATACAGAAGGCGT	3	6
NFkB-RE-v1	Immune response	nuclear factor of kappa light polypeptide gene enhancer in B-cells RE	GGGGACTTTCCGCTTGGGGACTTTCCGCTGGGGACTTTCCGCTGGGGACTTTCCGCTGGGGACTTTCCGC	5	5
NFkB-RE-v2	Immune response	nuclear factor of kappa light polypeptide gene enhancer in B-cells RE	GGAAATTCCCGGAAATTCCCGGAAATTCCCGGAAATTCCCGCTAGTCGGGGCGGCAGATCTGGAAATTCCCGGAAATTCCCGGAAATTCCCGGAAATTCCC	8	8
Notch-RE	Cell cycle / fate	Notch RE (RRE: RBP-Jk RE)	AGCGTGGGAAAACCGTGGGAACAGCGTGGGAAAACCGTGGGAACAGCGTGGGAAAACCGTGGGAAC	6	18
NR4A1-RE	2nd messenger	Nuclear receptor subfamily 4, group A, member 1 / NGFI-B (Nerve Growth Factor-Induced Gene-B) RE	GTTTTAAAAGGTCATGCTAATGTTTTAAAAGGTCATGCTAATGTTTTAAAAGGTCATGCTAATGTTTTAAAAGGTCATGCTAAT	4	12
NRSE	Cell cycle / fate	neuron-restrictive silencer element	TTCAGCACCATGGACAGCGCCTTCAGCACCATGGACAGCGCCTTCAGCACCATGGACAGCGCCTTCAGCACCATGGACAGCGCC	4	12
p53-RE-v1	Cell cycle / fate	p53 RE	ACGTTTGCCTTGCCTGGACTTGCCTGGCCTTGCCTTGGACATGCCCGGGCTGTCAGATCTGGGTGCCGCTAGTTCTATCGATAGGTACCACGTTTGCCTTGCCTGGACTTGCCTGGCCTTGCCTTGGACATGCCCGGGCTGTC	2	2
p53-RE-v2	Cell cycle / fate	p53 RE	GGACATGTCCGGGCATGTCTCAGGACATGTCCAGACATGTCTCAGGACATGTCCGGGCATGTCTCAGGACATGTCCAGACATGTCTCA	4	12
RB-RE-v1	Cell cycle / fate	Retinoblastoma (protein) RE	CCCGCGCGCCACCCCTCTGGCGCCACCGTGCCCGCGCGCCACCCCTCTGGCGCCACCCGTG	6	6
RB-RE-v2	Cell cycle / fate	Retinoblastoma (protein) RE / retinoblastoma control element	CCCGCGCGCCACCCCTCTGGCGCCACCGTGCCCGCGCGCCACCCCTCTGGCGCCACCGTGCCCGCGCGCCACCCCTCTGGCGCCACCGTG	3	9
SARE	2nd messenger	Synaptic activity RE	AGCGCACAGAGCCTTCCTGCGTGGGGAAGCTCCTTGCTGCGTCATGGCTCAGCTATTCTCAGCCTCTCTCCTTTTATGGTGCCGGAAGCAGGCAGGCTGCTGCT	4	4
BDNFpI	2nd messenger	Brain-derived neurotrophic factor promoter [I]	CTAGTGGCTCGCCTTGGTGCCTCTCGCCTAGTCATCAGTACCTAAGAGGAAAAGGGAAAGTTGTTGGGCTGGTTCGCGCTTCGACGCATGCAGATGTTCCCAAGGACAAGTCACTTACTCGCCCCCCTCCCCCCAGTCCCCATTTGATCATCACTCACGACCTCATCGGCTGGAGACCCTTAGTCATGATGGGGGAGGGGGAGGGGCACGAACTTTTCTAAGAAGTTTCCTTTTTTTACCCAGAGAGTCACAGTGAGTCGGTCACGTAAACAGCGAGGTTAGTCGTCGCCGTTGCCGCCCCCCACCCCCTCCCTGCTGCGCTTTTCTGGTATTATTATTAAAGCGGTAGTCTGCCGGCGCTGATAAGCAACAAGTTCCCCAGCGGTCTTCCCGCCCTAG…	promoter	promoter
CXCL1	Immune response	Chemokine (C-X-C motif) ligand 1 promoter	TGTGAGAGGAGCGGAAGAGCTGGCGAGGAGGTGCCTGCGGCCCGGGCTCTGTGGCTCTCCGAGATCCGCGAACCCCTTTTATGCATGGTTGGGGCTGGAAAGCCCGGAGCCCCCGGGCCAGGGAAATTCCCGGAGTTCCAGATCGATCCCGAGTCCGGAAGGAAGGCGACGGCCCCGCCCCCAGGGTGGAGCGCTTGGGGTGCGGGTGGGGTGTGGGGGTCCACTGATGCAGCCCGCGCCTCGCCCTTCAGAGTAACTCCTGTGGACTCTGAGACTCTGGGATATTCGCCTTCTGCCCCAGATCCCTGGAGGGGGGCTGAGTGGCAGCCTGCGCTGAAGATACCACCTGAGAGGTGGGATCTTGGGTGCCTGGTGATCCCAGTGTGTGGGGCTGGGAAC…	promoter	promoter
DUSP1	Cell cycle / fate	Dual specificity phosphatase 1 promoter	TGCGGTGCTCTTTGTCTGTTCTCGGGGCCAAGGGCAGGGCGGCGCTTTTCGAGGAAAAGCTAGACCCCCGGGTCTCTCTGCGCCGAACCAAAAGCCGCTTTTGGACTGAGAGAGGAGCGTCACGCGGGGCTCCGGGCTCCTCGGCTTCTTCGCGGTTCCCCCGACTGCCCCTCCGACCCGCGTCGCACACACAGCCCAAATGTCCTTCGCAGCGAGCCTGGCCCGGGGAGCGCGTTTATATGCGGCCTCTGGGGGACGGGGCGGGCCAGACCCGCGCGCAGGGGGAGGGGGGGTGTTTGTTTGAATGGTGATCACGTGACGGGGCGGTGACGTCACCCGCCCTGCCAGGCCAGGCGCCGCCGAGCCAGAGGGGGAGACGTCATCAGCCTCGGAGCTGGG…	promoter	promoter
DUSP5	Cell cycle / fate	Dual specificity phosphatase 5 promoter	CCTAGAAGCCGGGGATTCCGCCGGCCGCGCAGCGTTTTATGTGAATGAGTGCCGTCCGTGACGCGGCTGCCCATATAAGGCCAAATATGGGTGTTTCCCCGCCCCTCGGGCCGTGGCCACGCCCTGCAGGGGGCGGGGCAGCGGGGGCGAGGGACGCGCGGGGCGGGTGCCGGCGTTAGAGCGAGAGGAAGTGGAAGGCGCCTCTTCGTTCTCTCTTCCGCGCTTCGCTGAGGGACTCACTCGCGCATCACCCGCGGCTGCCGGTCGAGTGTCCCAGGCGCTCCGGGGCCGCGGTGACCCTCGCGGTGCGGACCGAGGAGGAAGCGCCGTGGGGGGCGGGGCGGCGCCGCACGATCCGGCCTTCAGCTTCACGGACGTGGGCTGAGAACCCGCCCGCGC…	promoter	promoter
EGR1	Cell cycle / fate	Early growth response 1 promoter	GAACACTGAGAAGCGTGCAGGCGGCGACCCCGACTCGCCCTGGGCGCGGGCGGGCGTGGACGCGCCGCGGCTGCGGAGGCTGGGGCAGGGGCCGGTCCTGCGGCGGCGGAAGCTGGCTGCGGCGGCGGATGGCGGCGGCGGCTCCCCAAGTTCTGCGCGCTGGGATCTCTCGCGACTCCCCGGATCCGCCTCTATTTGAAGGGTCTGGAACGGCACGGGTCCGCCTCCGTCGTGACGTACATGGCCATATATGGGAAGCAGGAAGCCCTAATATGGCAGGACCGGCCGGGAGGACCCGGAGCGACGTGAAGCCCCCCATCCGACAGCGCCCGGCACCTCCATCCTGCACCCTAGGGCCCGCGCCCGCGCCCGCATCCCAGGCGCCCAGGCTTCGGGGAA…	promoter	promoter
EGR2	Cell cycle / fate	Early growth response 2 promoter	ACAACCTGGAGACCCAACTCCCTCGCTACCTGGAGTGTCAGAAAAGCCGTTTTGGAGAGGGGTTGGACTGAGCCTGGGATGGTATCTCCTTTTGCCCTCCACACTTAAAAACAACCACCACACACACCAAGAAAAAAAAATCAACAGAAATAAAAGTAGCAAACAAGTTGCTGTTTTTTAAGAAATAAGAAAAATGTCTATTTGCCACTGACTCTCTCCTGTCTGTGTTCCGGCTGCTGGGAAGCCAGGAGTTGCTGGTGTAGTGTTATTATAACAGTCAGTGAGTCCCCTCGCCGAGCTATTAATCAATTGCTCCTCGCTCAGTTAGACGGAAAGTGTTGCTCTAAGTATTTATGGGCAGGTCTTCAATACCCGTGACGTCGCTGCCCATATATGGAC…	promoter	promoter
EIF2AK2	Immune response	Eukaryotic translation initiation factor 2-alpha kinase 2 promoter	CGATCCTTTCCCTGGATTTGGGGAGGGCCCCACACCCGGGCTGCGGACCTGGGCCTGCTCTCCCAGTGCTGACCCAGCCGGGGCCAGGGGCTTCGGATCAGCGTCCGCGTCCTGAGCTGGGGACGCAGGATTGGCGAGTCCCGCCCCGGCTGGGCCTGCAGCCCCTCGTACGTGGCCCCCCGGCCCCCGCTCCCCGCGCTCCCTCGGCTGCCCCCTGCCCTGCTCACCTGCGCCGCCGCCGCCGCCGCCGCCGCCGCCGGCCGGAGACCCGCGGCTTCGGGAGAGCTGGTTCTCAGTTTCGTTTTCCCCTTGGACTCCGCCTTCCCTGCAGCCGCCCGGCCCCCTCTCGCACAAGCCCTCGTCTGCTACGGGATTGGGGTAAATTGGCGCTGGATCCAG…	promoter	promoter
FOS	Cell cycle / fate	FBJ murine osteosarcoma viral oncogene homolog promoter	ATCGTGGCGGTTAGGCAAAGCCGGGCGAGGGGCCGAGGGGCGGAGACAGGTGGGCGCTGTGAAGCAGAGCTGGGTAGGAGCACGGTCACTGCTCGTTCGCTGCGCCGCGGCCGCCGGCTCAGTCTTGGCTTCTCAGTTGCTCGCTGCAGATGCGGTTGGAGTACGAGGCGCCGCAGCCACTGCTTTTATAACAAGCGTTTTATGAATGAGTGTAAACGTCACGGGCTCAACCACGGTGGCGCCAGAGGGGTGGCGCGCGGGCCTGGGCGCTTCTGCGGCCGCCCGGCTGCGTCCCCAGCGCTCGCAGCTCCCTGCCCCCGCCTTGGCGCGTGTCCTAATCTCGTGAGCATTTCGCAGTTCCTGTCTCAGAGGTCTCGTGGGCCCCCCAAGATGAGGGGT…	promoter	promoter
HSPA1A	Metabolism	Heat shock 70kDa protein 1A promoter	TGGAAACGGAACACTGGATCCGCGAGAAGAGCTCGGTCCTTCCGGACGCCGGAAACTCGACGCGCCGGTGCCTGCAGCCGCACAGGTTCGCTCTGGGAAGCCTTGGGACAACGGGAGTCACTCTCGAAAAAGGTAGTGGACTGTCGCAGCAGCTCCTCAGGCTAGCCGTTATCCGGACCGCTTGCCCCTGGGCTTTTATAAGTCGTCACGGAGACCCGCCTTTTCCCTTCTGAGCCAATCACCGAGCTCGATGAGGCTGCCAGGTCGGGAATATTCCAGGGTTTTCGCCTCCCGTCCTGCCCCCCAGCCTTCCTTGGACCAATCAGAGGCCAGAGTGCCGCCCCCTGCTCAGAACTCTCCAGAGTCTTCTGGGATTCACTGGAGGGGACAGGGACCCTG…	promoter	promoter
IL6	Immune response	Interleukin 6 promoter	TTCCAGGGCTAAGGATTTCCTGCACTTACTTGTGGAGAAGGAGTTCATAGCTGGGCTCCTGGAGGGGAGATAGAGCTTCTCTTTCGTTCCCGGTGGGCTCGAGGGCAGAATGAGCCTCAGACATCTCCAGTCCTATATTTATTGGGGGTTGAGACTCTAATATTGAGACTCATGGGAAAATCCCACATTTGATAAATCTTTGTTGGAGGGTGAGGGTGGGGCCAGAGCGGGTGGGGCTGATTGGAAACCTTATTAAGATTGTGCAATGTGACGTCCTTTAGCATGGCAAGGCACAACTAGGGGGAAAAGTGCAGCTTAGGTCGTCATTGAGGCTAGCGCTAAGAAGCAGAACCACTCTTCCTTTACTTTCTTTTTTTCTTTTATTAGTGACTCAGCACT…	promoter	promoter
IL8	Immune response	Interleukin 8 promoter	CACAGTGAGATGGTTCCTTCCGGTGGTTTCTTCCTGGCTCTTGTCCTAGAAGCTTGTGTGCTCTGCTGTCTCTGAAAGTTTGTGCCTTATGGAGTGCTCCGGTGGCTTTTTATATCATCACCCTACTAGAGAACTTATGCACCCTCATCTTTTCATTATGTCAGAGGAAATTCCACGATTTGCAACTGATGGCCCATCCCCTCAGGGCAAACCTGAGTCATCACACTTCCTATCTGTTCCTTATCAAATACGGAGTATGACGAAAGTTTTCTTTGATCTTTAAAATAATTTAATTTTAATATACATTTAAAATACTGAAGCTCCACAATTTGGTGAATTATCAATTGTATGCTTTTTTATTTCTAGATAACTTTATCATAGTACCATGTGACAGATATA…	promoter	promoter
JUN	Cell cycle / fate	Jun proto-oncogene promoter	TGTGTCTGTCTGTCTGCCTGACTCCGCGCACCTCCACTCCCGCCTCGCTGCTTCAGCCACACTCAGTGCAACTCTGAGCCCTTATCCAGCCCGAGCTCAACACTTATCTGCTACCAGTCAACCCCTAAAAATAGCCCATGATGTCACCCCAAGGCCTTCCCATTGGCTCGCGTCGCTCTCAGGGGGGCGGGCCCGCCCGTCACCATGGAGACTCCACCCTAGAAGATTCTTCTCTGGGCCCGCGGAGGCTCACGGGATGAGGTAATGCTCCGCTGCCCTCCTACAGTCGGGCCCTTCTTTCTCCTACCCTCCCCCCTGCCGCACGCCTCTCGGCCCTCTCTTCCCCGGTCCCCTCCCCGGGCCGTTTTTCCCGGCCCGCCCGGTGCATTGTGGGCTGAC…	promoter	promoter
NFKB2	Immune response	Nuclear factor of kappa light polypeptide gene enhancer in B-cells 2 promoter	GCCTAAAGTTGGGAGGAGTGGCGTGGGGGAGGGGGTCAGATCTAAATGGGGGTGGGCGGGAGATGGGGGCCCAGATTTGGGGGAGGGTCCGACCTCCTCCAGCCGCCTGTCCGGGTGTGGCGGGTGAGATCCGGTGGAGAGCGAGATCCGGAGTTGGGCTTGGCCGGGGAAGGGGCAGGAAAGTTAGAGCAGCTTAGGAAAGTCCCGAAAATACCAAGGGGAGGCGGGGCCGGAGGGGGCGGGCCTGGAAATGACGCCACTGGCCCCGCCCTCGCGACGGGAGGGGCGGGAGGCCCTCGACAGTCTACGGGCTCCCGCTGCTTTTCAGCGGGCAGAGGTCTAGGAGAATCCGGGAAGCCCCGGTGGGGGTTAAGCCCCCTCCTCCCTCCAGGGCAGGGA…	promoter	promoter
Npas4	2nd messenger	Neuronal PAS domain protein 4 promoter	GCCTCAGTTTCCCCTTCAGTAAGGTTAATTAGCTGAGAGGGAAACCACGAATCACTGCAGACTACAGCGCTGATGTTGGTTTCTATTCTTGGCTGTGGGAAAACAGGATCAACGCCAAATTCAGCTGGTCCCTTTCCCACCGGACTCCCTTTCCACCCATCCTCGGGACTTAGACCCCCATGAACACCCCCTGATAAGCCGCCAAGGCCCGATTTGGGAAGCGGGGGCGGGAATTTGTTCTCTAAAAATGGCCAAGGGAATCCCAGGTTAAATAGTCCCCAGAGAGGAACCCCAGCAGTGACCTGTCCCACGGAGGCCAAGGAAAGTCCTCCTTCCCTGCATGTGAACGTGACCTTGTCTGTCAAGTAACGAGGGGGATTTGTAGACAACCCTGTTCTT…	promoter	promoter
PPP1R15A	2nd messenger	Protein phosphatase 1, regulatory subunit 15A promoter	TGCCAGAAGCGATCACAGGTCCGGACGGTTAGGGAGGCCAGCGCGTTCATCTCACCCTCAGGCGTCGGGCTCCGAGTAACTCAGAGTATCTCCGGCTGCCTCAAGTGCCGTGGCGACAAGCGGGCGCGGGGTCGTGCAGCGTCTTGCATAAGATCAACAACTGGGATGGGAACCGATAAGAGCAGCGAACACAATGGCCACTAGGCTTTTATAGCCTACCGCGCCCGGCGTGCTGACGTCACGAAGAGAGGCGGGGTTTCGAGACCGCAACCCGAAGGGTGGGAAGTGGAAGTAAGACAGGACTTCTCGCGGAGATTCCAGCTTTTGCAACGTCACGGCGGAGTTTCCGAGCGTGACCACGCCCCTCCAACAAACGAACTGTCAATCAAATGCGTGGCC…	promoter	promoter
PSMB9	Immune response	Proteasome (prosome, macropain) subunit, beta type, 9 promoter	TGGTTTCCAACCTGGGACAGCGCACAACGCGCAGCCGACAGCCCCGCCCCTTCGCGGCGCCGCCAGGAGGCGCCTGGGTGCTGCGGGGCTGCTTTGCGCGCGGCGCTAACGTGTGTAGGGCAGATCTGCCCCGAGACAAGTGACGAGGCAGCCCCGCCCTGAGGCTGGGGTGGGAAAACTGGTGCAAGTGGAAAGGCAGGAGGCAGGGAGAGGCGAGAAGGGTGTGCGTGATGGAGAAAATTGGGCACCAGGGCTGCTCCCGAGATTCTCAGATCTGATTTCCACGCTTGCTACCAAAATAGTCTGGGCAGGCCACTTTTGGAAGTAGGCGTTATCTAGTGAGCAGGCGGCCGCTTTCGATTTCGCTTTCCCCTAAATGGCTGAGCTTCTCGCCAGCGC…	promoter	promoter
sDLG4	Cell cycle / fate	Discs, large homolog 4 (PSD95: postsynaptoc density 95) promoter [human; short, 1. ATG]	GGAGAGATTCGGAGATGCAGGCGGCTCGGATGGCCGCGAGCTTGGGGCGGCAGCTGCTGAGGCTCGGGGGCGGAAGGTCTGTGTGTGACAAGAGGGACGGTGGGCAGCGGCCCTGGGCACCGGGCCGGCACTGAACCCCCACTCCCCACAGCTCGCGGCTCACGGCGCTCCTGGGGCAGCCCCGGCCCGGCCCTGCCCGGCGGCCCTATGCCGGGGGTGCCGCTCAGGTAAGTCACCGCAGCCTTGGCAAGGGGGTGTGGGAGCGGCGGTCCGCTTCGGCGCCCGCCATCGGCAGGGATCTCCCTCTTGGTGCCAGGTACCTGCCTACTGCTCAGTCGCCGAAAGTAGGGGAAAGGGCAAGCCAGGGTGCCCTAGGGCGAAACTAGGGGAAAGGTCACC…	promoter	promoter
TNFA	2nd messenger	Tumor necrosis factor alpha promoter	GGGTCTGTAGTTGCTTCTCTCCCTCTTAGCTGGTCCTCTGCTGTCCTTGCTGAGGGAGCGTCTGCTGGCTGGGTGTGCCAACAACTGCCTTTATATGTCCCTGGGGCGAGAGGAGGGCGGGGAAAGAATCATTCAACCAGCGGAAAACTTCCTTGGTGGAGAAACCCATGAGCTCATCTGGAGGAAGCGGTAGTGGGCCCTGCACCTTCTGTCTCGGTTTCTTCTCCATCGCGGGGGCGGGGATTTGGAAAGTTGGGGACACACAAGCATCAAGGATACCCCTCACACTCCCCATCCTCCCTGCTCCGATTCCGAGGGGGGTCTTCTGGGCCACTGACTGATTTGTGTGTAGGACCCTGGAGGCTGAACCCCGTCCCCATGCCCCTCAAAACCTATTGC…	promoter	promoter
TP73	Cell cycle / fate	Tumor protein p73 promoter	TCCTCGCAGGCTAGACTCTGGCCGCTCCAGCCTCTCGCGAGCGCCAAGTCCCAGGGGCCGATCCAACTCCGAGGGAGCCCCTGTGTCGCCTTGTCCCAGCTCGTCTCCGATCGCTCTCCCCTCACCTCCCAGCTTCGGAGCTGCGAGCCCAGGTGCCTGCCCAGCGCTGCGCTCCAGCCCCCGCCCGCGGAGCCGAACCGCCCCCCGGCCCTGGGCCTCCTACCTGCAGCCGTCGCAGCCCCGGGCATCGGCGTCCGTCCCGGCTGGCCTGGCGCGGGCCCCGGTTTCGCTGCGTCCCCTTCGCGGGCGCGCGAGCCTCCGGGCGGGTGCGCGGGCGGGGAGGCAGGGCGGGCTGCCCGGCCCCTAGGCGGGTTATATGGGCGCGGGGAGGGGAGGCGC…	promoter	promoter
SMAD-RE-v1	Cell cycle / fate	SMAD (family) RE / SMAD binding element	AGCCAGACAAGCCAGACAAGCCAGACAAGCCAGACAAGCCAGACAAGCCAGACA	6	18
SMAD-RE-v2	Cell cycle / fate	SMAD (family) RE / SMAD binding element	AGTATGTCTAGACTGAAGTATGTCTAGACTGAAGTATGTCTAGACTGAAGTATGTCTAGACTGAAGTATGTCTAGACTGAAGTATGTCTAGACTGA	6	18
SMAD-RE-v3	Cell cycle / fate	SMAD (family) RE / SMAD binding element (GC-rich)	CTGGAGCCCTGGAGCCCTGGAGCCCTGGAGCCCTGGAGCCCTGGAGCC	6	18
SOX2-RE	Cell cycle / fate	SRY (sex determining region Y)-box 2 RE	CCTTTGTTCCATTGTACCTTTGTTCCATTGTA	4	12
SP1-RE-v1	Cell cycle / fate	Specificity protein 1 RE	GGGTGGGCGTGGCGGGATCGGGGCGGGGCGGGGGGTGGGCGTGGCGGGATCGGGGCGGGGCGGG	4	12
SP1-RE-v2	Cell cycle / fate	Specificity protein 1 RE	GGGGCGGGGCGGGGCGGGGCGGGGCGGGGCGGGGCGGGGC	4	12
SRE	Cell cycle / fate	Serum RE	ACCGGAAATGATGTCCATATAAGGAACCGGAAATGATGTCCATATAAGGAACCGGAAATGATGTCCATATAAGGA	3	9
SRF-RE	Cell cycle / fate	Serum response factor RE (CArG box element)	CCATATAAGGCCATATTAGGCCATATAAGGCCATATTAGG	4	12
STAT-RE	Immune response	gamma-activated sequences / signal transducer and activator of transcription RE	TGGATTTCCCGGAATCCTTTGGATTTCCCGGAATCCTTTGGATTTCCCGGAATCCTTTGGATTTCCCGGAATCCTT	4	12
UPRE-v1	Metabolism	Unfolded protein RE	CTCGAGACAGGTGGTGACGTGGCATTCCTCGAGACAGGTGGTGACGTGGCATTCCTCGAGACAGGTGGTGACGTGGCATTC	3	9
UPRE-v2	Metabolism	Unfolded protein RE	ATTGACGTGGACTATTGACGTGGACTATTGACGTGGACTATTGACGTGGACT	4	12
Wnt-RE	Cell cycle / fate	TCF/LEF (family) / Wnt (wingless-type MMTV integration site family) RE	AGATCAAAGGGGGTAAGATCAAAGGGGGTAAGATCAAAGGGGGTAAGATCAAAGGGGGTA	4	12
YY1-RE-v1	Metabolism	YY1 (transcription factor) RE	CGCTCCCCCGCCATCTTGGCGGGTGGTCGCTCCCCCGCCATCTTGGCGGGTGGTCGCTCCCCCGCCATCTTGGCGGGTGGT	3	9
YY1-RE-v2	Metabolism	YY1 (transcription factor) RE	CAAGATGGCTGCCAAAATGGCTGCCAAGATGGCTGCCAAAATGGCTGC	4	12
MLP	background control	Adenovirus major late promoter	GCAAGTGCAGGTGCCAGAACATTTCTCTGGCCTAACTGGAAGACGCTAGCGGGGGGCTATAAAAGGGGGTGGGGGCGTTCGTCCTCACTCTAGATCTGCGATCTAAGTAAGCTTGGCAATCCGGTACTGTTGGTAAAGCC	promoter	promoter
