# Supplementary material for: Pathway sensor-based functional genomics screening identifies modulators of neuronal activity
Source: Sci Rep. 2018 Dec 4;8:17597. doi: 10.1038/s41598-018-36008-9 (PMC6279925; doi:10.1038/s41598-018-36008-9)
Supplement: Supplementary file 2 — Supplementary Table S2 [file 41598_2018_36008_MOESM2_ESM.xlsx]

## Sheet: FOLD-CHANGE
	FOLD-CHANGE						DYNAMIC RANGE	DYNAMIC RANGE	DYNAMIC RANGE
SENSOR	TTX	T0	T2_BIC	T4_BIC	T8_BIC		T2_BIC_vs_TTX	T4_BIC_vs_TTX	T8_BIC_vs_TTX
AARE	0.61	1	1.2	1.31	1.41		1.96721	2.14754	2.31148
AP1-v1	0.72	1	2.5	3.43	3.75		3.47222	4.76389	5.20833
AP1-v2	0.83	1	1.69	2.06	3.06		2.03614	2.48193	3.68675
ARE-v1	0.87	1	0.99	1.18	1.2		1.13793	1.35632	1.37931
ARE-v2	0.8	1	1.09	1.34	1.13		1.3625	1.675	1.4125
AR-RE	0.89	1	1.12	1.36	1.24		1.25843	1.52809	1.39326
BDNFpI	0.81	1	1.29	1.77	1.78		1.59259	2.18519	2.19753
CEBP-RE	0.9	1	1	1.01	0.89		1.11111	1.12222	0.988889
CRE	0.58	1	4.74	6.29	9.95		8.17241	10.8448	17.1552
CXCL1	0.72	1	0.94	0.95	0.88		1.30556	1.31944	1.22222
DUSP1	0.49	1	1.46	1.44	1.1		2.97959	2.93878	2.2449
DUSP5	0.41	1	1.68	1.66	1.63		4.09756	4.04878	3.97561
E2F-RE	0.87	1	1.2	1.64	1.24		1.37931	1.88506	1.42529
E-box	0.9	1	1.18	1.11	1.24		1.31111	1.23333	1.37778
EGR1	0.18	1	2.56	1.88	1.3		14.2222	10.4444	7.22222
EGR2	0.63	1	2.68	2.46	2.04		4.25397	3.90476	3.2381
EIF2AK2	0.89	1	0.98	1.17	0.91		1.10112	1.31461	1.02247
ELK1-RE	0.89	1	1.08	1.12	0.94		1.21348	1.25843	1.05618
ER-RE	0.69	1	1.03	1.15	0.94		1.49275	1.66667	1.36232
ERSE	0.66	1	0.99	1.04	0.89		1.5	1.57576	1.34848
FOS	0.28	1	3.07	2.36	2.2		10.9643	8.42857	7.85714
FOSe2	0.72	1	1.62	1.45	1.37		2.25	2.01389	1.90278
FOXO-RE	0.85	1	0.85	0.86	0.72		1	1.01176	0.847059
GATA-RE-v1	0.87	1	1.02	1.05	1.05		1.17241	1.2069	1.2069
GATA-RE-v2	0.9	1	0.98	0.93	0.92		1.08889	1.03333	1.02222
GLI-RE	0.82	1	1.07	1.07	0.97		1.30488	1.30488	1.18293
GR-RE	0.74	1	1.03	1.14	1.09		1.39189	1.54054	1.47297
HRE	0.85	1	1.11	1.19	0.91		1.30588	1.4	1.07059
HSE	0.8	1	1.06	1.12	1		1.325	1.4	1.25
HSPA1A	0.71	1	1.06	1.42	1.1		1.49296	2	1.5493
IL6	0.75	1	1.42	1.74	1.34		1.89333	2.32	1.78667
IL8	0.75	1	1.65	2	1.52		2.2	2.66667	2.02667
IRS	0.9	1	1.11	1.07	0.91		1.23333	1.18889	1.01111
ISRE	1.01	1	0.82	0.82	0.76		0.811881	0.811881	0.752475
JUN	0.77	1	1.49	1.19	1.05		1.93506	1.54545	1.36364
KLF4-RE	0.74	1	1.01	1.06	0.87		1.36486	1.43243	1.17568
MLP	1	1	1	1	1		1	1	1
MRE	0.76	1	0.95	0.84	0.82		1.25	1.10526	1.07895
Myc-E-box	0.88	1	1.1	1.17	1.12		1.25	1.32955	1.27273
NFAT-RE	0.84	1	0.89	0.93	0.94		1.05952	1.10714	1.11905
NFKB2	0.59	1	1.05	1.01	0.9		1.77966	1.71186	1.52542
NFkB-RE-v1	0.9	1	1.48	1.49	1.28		1.64444	1.65556	1.42222
NFkB-RE-v2	0.87	1	1.08	1.02	1.03		1.24138	1.17241	1.18391
Notch-RE	0.75	1	1.11	1.15	1.09		1.48	1.53333	1.45333
Npas4	0.35	1	1.44	1.33	1.39		4.11429	3.8	3.97143
NR4A1-RE	0.9	1	0.97	0.97	0.95		1.07778	1.07778	1.05556
NRSE	1.06	1	0.96	1.09	1.13		0.90566	1.0283	1.06604
p53-RE-v1	0.81	1	0.83	0.94	0.8		1.02469	1.16049	0.987654
p53-RE-v2	1	1	1.28	1.38	1.3		1.28	1.38	1.3
PPP1R15A	0.62	1	1.09	1.01	0.94		1.75806	1.62903	1.51613
PSMB9	0.8	1	0.87	0.99	0.76		1.0875	1.2375	0.95
RB-RE-v1	0.84	1	1.13	1.2	1.03		1.34524	1.42857	1.22619
RB-RE-v2	0.9	1	0.9	1.06	0.9		1	1.17778	1
SARE	0.26	1	3.93	4.37	4.29		15.1154	16.8077	16.5
sDLG4	1.09	1	1.39	1.95	1.23		1.27523	1.78899	1.12844
SMAD-RE-v1	0.93	1	0.91	0.98	0.85		0.978495	1.05376	0.913978
SMAD-RE-v2	0.76	1	1.17	1.12	1.06		1.53947	1.47368	1.39474
SMAD-RE-v3	0.89	1	1.01	1.12	0.97		1.13483	1.25843	1.08989
SOX2-RE	0.96	1	1	1.15	1.01		1.04167	1.19792	1.05208
SP1-RE-v1	0.92	1	1.2	1.12	1.07		1.30435	1.21739	1.16304
SP1-RE-v2	0.86	1	1.15	1.29	1.01		1.33721	1.5	1.17442
SRE	0.6	1	1.78	1.45	1.01		2.96667	2.41667	1.68333
SRF-RE	0.86	1	1.04	1.16	1.04		1.2093	1.34884	1.2093
STAT-RE	0.8	1	1.12	1.25	1.16		1.4	1.5625	1.45
TNFA	0.62	1	1.09	1.4	0.97		1.75806	2.25806	1.56452
TP73	0.81	1	0.88	0.73	0.71		1.08642	0.901235	0.876543
UPRE-v1	0.74	1	2.66	2.7	3.04		3.59459	3.64865	4.10811
UPRE-v2	0.35	1	4.03	5.32	9.86		11.5143	15.2	28.1714
Wnt-RE	0.83	1	0.96	1.11	0.94		1.15663	1.33735	1.13253
YY1-RE-v1	1.06	1	1.2	1.05	0.98		1.13208	0.990566	0.924528
YY1-RE-v2	0.82	1	1.15	1.13	1.12		1.40244	1.37805	1.36585

## Sheet: Statistics
	T2_TTX_vs_T2_BIC		T4_TTX_vs_T4_BIC		T8_TTX_vs_T8_BIC
SENSOR	P_VALUES *	FDR #	P_VALUES *	FDR #	P_VALUES *	FDR #
AARE	0.00394775	0.0189333	0.00394775	0.0189333	0.00394775	0.0189333
AP1-v1	0.00376097	0.0189333	0.00394775	0.0189333	0.00394775	0.0189333
AP1-v2	0.00394775	0.0189333	0.00394775	0.0189333	0.00394775	0.0189333
ARE-v1	0.630954	0.707384	0.037373	0.0765146	0.0249747	0.05325
ARE-v2	0.0104056	0.0343548	0.00648531	0.0250588	0.0163092	0.0486196
AR-RE	0.00394775	0.0189333	0.00394775	0.0189333	0.00648531	0.0250588
BDNFpI	0.121335	0.185417	0.121335	0.185417	0.121335	0.185417
CEBP-RE	0.521839	0.610912	0.0546639	0.097625	0.0104056	0.0343548
CRE	0.0209213	0.0486196	0.0209213	0.0486196	0.0209213	0.0486196
CXCL1	0.200185	0.274839	0.87278	0.885471	0.748774	0.809832
DUSP1	0.00394775	0.0189333	0.00394775	0.0189333	0.00394775	0.0189333
DUSP5	0.00394775	0.0189333	0.00394775	0.0189333	0.00394775	0.0189333
E2F-RE	0.0249747	0.05325	0.0546639	0.097625	0.0163092	0.0486196
E-box	0.149541	0.21443	0.521839	0.610912	0.0249747	0.05325
EGR1	0.00394775	0.0189333	0.00394775	0.0189333	0.00394775	0.0189333
EGR2	0.00394775	0.0189333	0.00394775	0.0189333	0.00388491	0.0189333
EIF2AK2	1	1	0.149541	0.21443	0.262332	0.332179
ELK1-RE	0.0433081	0.0864057	0.563703	0.656459	0.77283	0.827382
ER-RE	0.00648531	0.0250588	0.0163092	0.0486196	0.0781691	0.132912
ERSE	0.00648531	0.0250588	0.00394775	0.0189333	0.00394775	0.0189333
FOS	0.0209213	0.0486196	0.0209213	0.0486196	0.0209213	0.0486196
FOSe2	0.00394775	0.0189333	0.00394775	0.0189333	0.00394775	0.0189333
FOXO-RE	0.748774	0.809832	0.521839	0.610912	0.0781691	0.132912
GATA-RE-v1	0.0546639	0.097625	0.109315	0.174564	0.0546639	0.097625
GATA-RE-v2	0.200185	0.274839	0.630954	0.707384	1	1
GLI-RE	0.0102718	0.0343548	0.262332	0.332179	0.521839	0.610912
GR-RE	0.00394775	0.0189333	0.00648531	0.0250588	0.0104056	0.0343548
HRE	0.037373	0.0765146	0.0546639	0.097625	0.630954	0.707384
HSE	0.0163092	0.0486196	0.0546639	0.097625	0.87278	0.885471
HSPA1A	0.148915	0.21443	0.0209213	0.0486196	0.0209213	0.0486196
IL6	0.0546639	0.097625	0.0247217	0.05325	0.87278	0.885471
IL8	0.00394775	0.0189333	0.0104056	0.0343548	0.0546639	0.097625
IRS	0.0249747	0.05325	0.42334	0.509034	0.87278	0.885471
ISRE	0.0163092	0.0486196	0.0546639	0.097625	0.0163092	0.0486196
JUN	0.0209213	0.0486196	0.0201646	0.0486196	0.0209213	0.0486196
KLF4-RE	0.0209213	0.0486196	0.248213	0.332179	0.0832645	0.139205
MLP	0.748774	0.809832	0.87278	0.885471	0.87278	0.885471
MRE	0.0104056	0.0343548	0.748774	0.809832	0.336668	0.422241
Myc-E-box	0.200185	0.274839	0.109315	0.174564	0.0781691	0.132912
NFAT-RE	0.262332	0.332179	0.42334	0.509034	0.630954	0.707384
NFKB2	0.109315	0.174564	0.87278	0.885471	0.87278	0.885471
NFkB-RE-v1	0.00394775	0.0189333	0.00394775	0.0189333	0.0781691	0.132912
NFkB-RE-v2	0.00388491	0.0189333	0.262332	0.332179	0.0163092	0.0486196
Notch-RE	0.037373	0.0765146	0.0781691	0.132912	0.0546639	0.097625
Npas4	0.121335	0.185417	0.121335	0.185417	0.121335	0.185417
NR4A1-RE	0.149541	0.21443	0.87278	0.885471	0.630954	0.707384
NRSE	0.248213	0.332179	0.248213	0.332179	0.0832645	0.139205
p53-RE-v1	0.521839	0.610912	0.262332	0.332179	0.261496	0.332179
p53-RE-v2	0.0546639	0.097625	0.0104056	0.0343548	0.00394775	0.0189333
PPP1R15A	0.0209213	0.0486196	0.0433081	0.0864057	0.0209213	0.0486196
PSMB9	0.149541	0.21443	0.109315	0.174564	0.336668	0.422241
RB-RE-v1	0.148915	0.21443	0.0209213	0.0486196	0.386476	0.480807
RB-RE-v2	1	1	0.0546639	0.097625	0.262332	0.332179
SARE	0.0209213	0.0486196	0.0209213	0.0486196	0.0209213	0.0486196
sDLG4	0.245383	0.332179	0.0209213	0.0486196	0.77283	0.827382
SMAD-RE-v1	0.262332	0.332179	0.748774	0.809832	0.87278	0.885471
SMAD-RE-v2	0.0209213	0.0486196	0.0209213	0.0486196	0.148915	0.21443
SMAD-RE-v3	0.42334	0.509034	0.748774	0.809832	0.87278	0.885471
SOX2-RE	0.42334	0.509034	0.149541	0.21443	0.42334	0.509034
SP1-RE-v1	0.0104056	0.0343548	0.0249747	0.05325	0.0104056	0.0343548
SP1-RE-v2	0.00394775	0.0189333	0.0104056	0.0343548	0.00394775	0.0189333
SRE	0.00394775	0.0189333	0.00394775	0.0189333	0.00394775	0.0189333
SRF-RE	0.0249747	0.05325	0.149541	0.21443	0.109315	0.174564
STAT-RE	0.0546639	0.097625	0.0249747	0.05325	0.0546639	0.097625
TNFA	0.0433081	0.0864057	0.0209213	0.0486196	0.0209213	0.0486196
TP73	0.630954	0.707384	0.748774	0.809832	0.200185	0.274839
UPRE-v1	0.00394775	0.0189333	0.00394775	0.0189333	0.00394775	0.0189333
UPRE-v2	0.00394775	0.0189333	0.00394775	0.0189333	0.00394775	0.0189333
Wnt-RE	0.200185	0.274839	0.42334	0.509034	0.630954	0.707384
YY1-RE-v1	0.149541	0.21443	0.200185	0.274839	0.262332	0.332179
YY1-RE-v2	0.00648531	0.0250588	0.109315	0.174564	0.0104056	0.0343548
	* MANN-WHITNEY NON CORRECTED P_VALUES
	# FDR CORRECTED P_VALUES FOR 213 COMPARISONS
