# Supplementary material for: Pathway sensor-based functional genomics screening identifies modulators of neuronal activity
Source: Sci Rep. 2018 Dec 4;8:17597. doi: 10.1038/s41598-018-36008-9 (PMC6279925; doi:10.1038/s41598-018-36008-9)
Supplement: Supplementary file 3 — Supplementary Table S3 [file 41598_2018_36008_MOESM3_ESM.xlsx]

## Sheet: Enhanced Z-score
		Screen A							Screen B
		Normalized read counts (sum of barcodes)							Normalized read counts (sum of barcodes)
Gene symbol	shRNA ID	TTX_R1	TTX_R2	BIC_R1	BIC_R2	BIC_R3	log2FC	Enh. ZS	TTX_R1	TTX_R2	TTX_R3	BIC_R1	BIC_R2	BIC_R3	log2FC	Enh. ZS
Scap	NM_001001144-22505	964	1101	828	894	919	-0.23002	-1.03762	1015	987	1195	981	995	890	-0.15768	-0.686553
Scap	NM_001001144-22506	153	262	181	177	171	-0.234806	-1.05846	200	204	203	193	208	210	0.00947586	-0.0207909
Scap	NM_001001144-22507	290	179	278	253	296	0.233337	0.980085	246	242	303	244	225	273	-0.0922585	-0.425987
Scap	NM_001001144-22510	197	169	272	193	278	0.436556	1.86501	203	209	219	257	244	233	0.21814	0.810294
Adamts13	NM_001001322-780	799	920	798	840	818	-0.0702215	-0.341769	715	860	887	797	761	746	-0.09569	-0.439654
Adamts13	NM_001001322-782	1238	1091	1386	1382	1353	0.238321	1.00179	1008	1178	1001	1112	1350	1352	0.259106	0.973455
Adamts13	NM_001001322-783	232	180	179	227	164	-0.116645	-0.543922	249	184	222	254	240	215	0.114291	0.396674
Plekha8	NM_001001335-19768	433	467	460	487	413	0.0106472	0.0103761	404	525	340	552	496	418	0.208193	0.770676
Plekha8	NM_001001335-19771	317	357	263	259	347	-0.218355	-0.986821	341	325	271	257	339	380	0.0588321	0.175789
Plekha8	NM_001001335-19772	582	603	636	648	705	0.162194	0.67029	592	669	511	706	574	762	0.204604	0.756382
Plekha8	NM_001001335-19773	67	41	71	52	55	0.135883	0.555721	24	32	34	36	44	43	0.450661	1.7364
Trpv1	NM_001001445-25831	111	115	117	163	125	0.256637	1.08154	89	82	87	126	133	144	0.643409	2.50409
Trpv1	NM_001001445-25833	211	150	188	195	231	0.181277	0.75339	351	329	245	246	227	215	-0.427045	-1.7594
Trpv1	NM_001001445-25834	64	108	62	58	92	-0.283307	-1.26966	82	59	59	62	74	86	0.15056	0.541129
Chpf	NM_001001566-5644	297	328	265	245	265	-0.274622	-1.23184	249	303	250	290	278	291	0.0990559	0.335996
Chpf	NM_001001566-5645	517	465	610	501	516	0.143457	0.5887	421	407	461	765	562	618	0.593518	2.30538
Chpf	NM_001001566-5647	73	66	90	82	109	0.430523	1.83874	104	85	134	90	64	61	-0.587198	-2.39727
Chpf	NM_001001566-5648	264	407	313	302	337	-0.0803137	-0.385716	249	349	246	293	345	382	0.273254	1.02981
H2-K1	NM_001001892-12284	188	154	108	139	160	-0.33393	-1.4901	254	254	133	146	157	170	-0.438484	-1.80496
Eea1	NM_001001932-8587	279	174	186	195	226	-0.162777	-0.744805	191	216	168	221	168	230	0.106377	0.365157
Eea1	NM_001001932-8588	242	257	251	223	234	-0.080253	-0.385452	232	271	225	244	237	271	0.0467942	0.127844
Eea1	NM_001001932-8590	804	1032	804	790	654	-0.292887	-1.31137	782	839	769	860	805	830	0.0620292	0.188523
Eea1	NM_001001932-8592	237	242	184	249	245	-0.0837029	-0.400475	377	239	205	218	273	273	-0.10381	-0.471993
Pi4ka	NM_001001983-26540	245	280	216	282	206	-0.161704	-0.740135	222	238	221	262	189	205	-0.053959	-0.273444
Pi4ka	NM_001001983-26541	329	276	263	266	253	-0.214729	-0.971032	353	337	254	339	346	253	-0.00919894	-0.0951704
Pi4ka	NM_001001983-26602	1222	1057	1070	922	1018	-0.1836	-0.835479	991	922	1017	1015	1024	952	0.0297272	0.0598679
Lmna	NM_001002011-15327	272	214	267	298	354	0.334146	1.41906	271	338	281	352	337	213	0.0193221	0.0184255
Hspa2	NM_001002012-13164	135	166	118	111	92	-0.492153	-2.17908	60	136	187	123	155	116	0.0408512	0.104173
Hspa2	NM_001002012-13166	181	187	224	221	210	0.246827	1.03883	254	196	216	180	121	273	-0.214471	-0.912746
Tro	NM_001002272-25757	233	225	270	282	273	0.264084	1.11397	182	222	236	255	244	202	0.131343	0.46459
Tro	NM_001002272-25759	1788	1961	2050	2193	2091	0.171649	0.711461	2005	1923	1962	2081	2101	1999	0.0695726	0.218567
Tro	NM_001002272-25760	429	456	415	451	405	-0.0627478	-0.309225	333	333	367	413	471	572	0.49517	1.91367
Atg9b	NM_001002897-2536	88	87	90	103	55	-0.0819773	-0.39296	43	68	72	118	98	94	0.760425	2.97015
Atg9b	NM_001002897-2537	2249	2240	2010	1971	2014	-0.167597	-0.765793	2160	2016	2021	2127	1999	2199	0.0294955	0.058945
Penk	NM_001002927-19142	323	351	325	294	315	-0.114289	-0.533661	302	283	320	306	382	293	0.116335	0.404818
Penk	NM_001002927-19143	735	638	866	923	983	0.428633	1.83051	560	621	483	779	846	837	0.565175	2.19249
Penk	NM_001002927-19145	314	368	371	346	465	0.208424	0.871601	346	354	362	295	392	385	0.0135211	-0.00467905
Erbb2	NM_001003817-9183	86	87	143	95	62	0.209228	0.875102	46	56	76	62	89	76	0.350815	1.33872
Erbb2	NM_001003817-9186	464	374	409	381	374	-0.110894	-0.518877	414	388	349	416	392	466	0.146477	0.52487
Erbb2	NM_001003817-9187	44	31	51	54	47	0.434146	1.85452	31	59	58	39	53	28	-0.302563	-1.2636
Erbb2	NM_001003817-9188	48	39	34	58	47	0.0910351	0.360427	43	19	11	36	34	38	0.565063	2.19205
Masp2	NM_001003893-16046	1112	1069	961	951	1003	-0.166456	-0.760827	1029	897	916	997	1026	920	0.050381	0.142129
Masp2	NM_001003893-16047	1214	1124	1049	1085	979	-0.171932	-0.78467	1050	1347	1110	1120	1122	1111	-0.0647849	-0.316563
Masp2	NM_001003893-16050	158	183	157	183	204	0.0888724	0.35101	184	287	138	213	186	144	-0.16549	-0.717659
Tardbp	NM_001003898-24586	115	168	99	96	112	-0.467526	-2.07184	106	173	136	134	105	129	-0.173406	-0.749186
Tardbp	NM_001003898-24588	720	772	882	827	816	0.174073	0.72202	814	817	800	885	883	739	0.0444121	0.118356
Tardbp	NM_001003898-24590	1552	1356	1352	1365	1348	-0.101734	-0.478993	1261	1490	1593	1365	1345	1247	-0.134617	-0.594696
Cltc	NM_001003908-6086	224	269	239	201	261	-0.0771357	-0.371878	237	228	236	239	220	175	-0.144932	-0.635777
Cltc	NM_001003908-6088	658	720	744	784	769	0.152212	0.626826	623	613	820	845	827	807	0.269918	1.01652
Mars	NM_001003913-16023	262	276	288	223	183	-0.217633	-0.983678	242	222	201	221	184	306	0.0964952	0.325797
Mars	NM_001003913-16024	331	395	391	352	360	0.0184288	0.0442613	375	313	376	336	363	402	0.0493163	0.137889
Atg9a	NM_001003917-2533	281	317	315	261	303	-0.0292448	-0.163335	306	309	292	337	278	339	0.0728867	0.231767
Atg9a	NM_001003917-2534	281	287	184	259	214	-0.37496	-1.66876	201	229	231	206	288	187	0.0430045	0.11275
Ces5a	NM_001003951-5490	235	289	288	282	312	0.166249	0.68795	304	286	238	293	250	256	-0.0514353	-0.263393
Ces5a	NM_001003951-5492	675	616	795	678	726	0.183396	0.762617	505	542	506	614	621	597	0.238362	0.890834
Dnmt3b	NM_001003963-8184	444	445	528	501	610	0.297598	1.25991	524	498	538	555	515	489	-0.000925101	-0.0622167
Dnmt3b	NM_001003963-8185	836	795	806	771	747	-0.0741092	-0.358699	793	714	808	799	815	802	0.0616083	0.186846
Dnmt3b	NM_001003963-8189	591	562	608	517	643	0.0317633	0.102326	638	470	517	637	615	605	0.192534	0.708308
Ppp3r2	NM_001004025-20418	76	50	51	48	60	-0.249359	-1.12183	56	39	48	41	38	51	-0.137504	-0.606192
Ppp3r2	NM_001004025-20419	402	417	407	465	401	0.0513346	0.18755	483	415	300	547	477	491	0.33869	1.29043
Ppp3r2	NM_001004025-20420	36	23	23	20	19	-0.513409	-2.27164	31	40	11	31	19	25	-0.128733	-0.571262
Ppp3r2	NM_001004025-20422	689	703	677	827	713	0.0864871	0.340623	729	856	896	755	668	830	-0.139074	-0.612449
Crtc1	NM_001004062-6711	227	127	141	135	195	-0.172985	-0.789255	256	169	217	185	191	225	-0.0952083	-0.437735
Crtc1	NM_001004062-6712	633	717	700	680	697	0.0365793	0.123298	834	816	665	714	587	749	-0.175388	-0.757083
Crtc1	NM_001004062-6713	286	332	156	185	187	-0.812031	-3.572	254	239	276	182	157	225	-0.447288	-1.84003
Crtc1	NM_001004062-6714	83	48	51	58	41	-0.389567	-1.73237	29	57	39	51	49	58	0.337996	1.28767
Git1	NM_001004144-11148	803	751	908	832	942	0.20236	0.845196	746	699	654	861	1034	959	0.443283	1.70701
Git1	NM_001004144-11149	147	141	134	127	167	-0.0134205	-0.0944277	126	113	130	123	127	127	0.0309437	0.064713
Git1	NM_001004144-11150	204	167	136	203	243	0.0646375	0.245478	268	231	192	234	231	212	-0.0295299	-0.176146
Git1	NM_001004144-11151	126	139	177	193	158	0.409583	1.74755	92	121	163	193	157	195	0.535524	2.07439
Git1	NM_001004144-11153	562	671	530	682	530	-0.0863907	-0.412179	534	756	682	722	456	551	-0.189722	-0.814171
A4galt	NM_001004150-55	373	273	334	388	282	0.0511907	0.186924	234	325	264	303	288	392	0.256299	0.962276
A4galt	NM_001004150-56	14	11	28	20	19	0.83727	3.60993	24	23	16	26	19	25	0.152003	0.546878
A4galt	NM_001004150-57	858	925	866	940	874	0.0029638	-0.0230817	727	899	822	896	946	982	0.206137	0.762485
A4galt	NM_001004150-58	245	274	301	280	352	0.26118	1.10133	263	274	274	380	310	253	0.217556	0.807967
Maml3	NM_001004176-15712	73	49	111	72	92	0.587588	2.52268	89	60	71	87	93	137	0.526979	2.04036
Maml3	NM_001004176-15713	424	419	463	477	426	0.11139	0.449066	442	540	418	439	472	541	0.0526146	0.151026
Maml3	NM_001004176-15714	60	22	41	30	23	-0.387926	-1.72522	75	41	14	26	19	25	-0.893085	-3.61558
Maml3	NM_001004176-15715	819	853	757	696	756	-0.183144	-0.833494	904	888	771	887	832	769	-0.042847	-0.229187
Maml3	NM_001004176-15716	2241	2263	2348	2204	2074	-0.0280311	-0.15805	2357	2135	2174	2286	2331	2272	0.0474733	0.130548
Asap2	NM_001004364-2373	235	289	304	328	304	0.251979	1.06126	234	245	270	300	320	326	0.336874	1.2832
Asap2	NM_001004364-2374	145	193	161	165	164	-0.049204	-0.250248	275	243	174	103	197	116	-0.734189	-2.98272
Asap2	NM_001004364-26603	1014	1143	1351	1193	1435	0.298417	1.26348	1167	931	1042	1214	1284	1267	0.261885	0.984526
Pigu	NM_001004721-19432	185	165	166	149	140	-0.206451	-0.934985	145	153	270	144	251	154	-0.0490848	-0.254031
Pigu	NM_001004721-19434	456	491	343	326	331	-0.506399	-2.24112	430	362	484	411	481	380	-0.00452966	-0.0765732
Pigu	NM_001004721-19435	665	711	736	684	713	0.047441	0.170596	809	589	648	637	697	647	-0.0465773	-0.244044
Pigu	NM_001004721-19436	848	785	967	879	924	0.177399	0.736501	760	796	769	908	936	984	0.282551	1.06684
Pla2g4c	NM_001004762-19674	81	98	115	133	107	0.402897	1.71844	133	136	138	121	172	86	-0.102831	-0.468096
Pla2g4c	NM_001004762-19675	767	777	813	781	724	0.00124531	-0.0305649	754	752	775	855	670	769	0.00819894	-0.0258767
Pla2g4c	NM_001004762-19676	1138	1278	1137	1152	1161	-0.0709866	-0.345101	918	1372	1097	1150	1139	1187	0.0374201	0.0905076
Eif4g1	NM_001005331-8852	1056	1036	1107	1042	1030	0.0187277	0.0455626	1070	786	1065	1078	1106	858	0.0585578	0.174697
Txlna	NM_001005506-25973	181	165	193	167	125	-0.0977498	-0.461642	140	210	199	167	148	253	0.0490848	0.136967
Txlna	NM_001005506-25974	302	291	214	276	269	-0.228895	-1.03272	324	307	415	283	256	286	-0.342417	-1.42234
Txlna	NM_001005506-25975	90	94	134	91	113	0.292355	1.23708	128	124	71	116	133	152	0.312068	1.1844
Itgb4	NM_001005608-14463	192	203	207	195	203	0.03012	0.0951708	244	285	267	157	256	283	-0.193681	-0.829941
Itgb4	NM_001005608-14464	749	747	811	802	720	0.0561136	0.208361	829	865	867	796	716	774	-0.163882	-0.711254
Itgb4	NM_001005608-14467	57	17	28	52	53	0.260867	1.09996	48	41	55	69	62	66	0.452127	1.74224
Aga	NM_001005847-1055	506	424	534	584	590	0.292043	1.23572	614	578	488	529	464	579	-0.09586	-0.440331
Aga	NM_001005847-1058	549	618	612	790	648	0.227857	0.956222	580	699	564	773	714	686	0.237632	0.887928
Aga	NM_001005847-1060	378	442	589	457	475	0.306362	1.29807	459	539	416	416	507	524	0.0332828	0.0740293
Kcnq2	NM_001006680-14793	363	386	295	237	280	-0.468448	-2.07586	493	365	339	300	267	253	-0.545727	-2.2321
Kcnq2	NM_001006680-14796	387	505	461	457	532	0.115975	0.469028	474	451	400	429	433	460	-0.00327018	-0.0715569
Bnip2	NM_001008238-3603	611	606	691	626	592	0.0645254	0.24499	479	488	557	657	583	562	0.241736	0.904274
Bnip2	NM_001008238-3605	242	244	272	292	333	0.299189	1.26684	239	255	230	223	424	245	0.301054	1.14053
Bnip2	NM_001008238-3607	168	166	98	122	121	-0.555039	-2.45292	148	177	209	90	172	137	-0.420451	-1.73314
Adora1	NM_001008533-931	1012	921	1188	1152	1119	0.254551	1.07246	1000	912	948	1130	1074	1100	0.208199	0.770698
Adora1	NM_001008533-934	182	286	283	322	300	0.366447	1.55972	259	212	176	234	293	273	0.306234	1.16116
Mxi1	NM_001008543-16953	224	169	230	193	202	0.0843644	0.33138	288	157	194	219	191	207	-0.0505454	-0.259849
Mxi1	NM_001008543-16955	36	18	18	20	19	-0.50696	-2.24356	34	15	11	26	19	25	0.222392	0.82723
Mxi1	NM_001008543-16956	95	106	110	122	109	0.177614	0.737437	128	159	141	121	113	117	-0.28614	-1.19819
Mxi1	NM_001008543-16957	376	441	341	336	405	-0.17967	-0.818366	341	391	386	324	329	405	-0.0795806	-0.375492
Pde2a	NM_001008548-18909	156	129	133	181	119	0.0184426	0.0443213	150	132	216	136	186	197	0.0595888	0.178803
Pde2a	NM_001008548-18910	216	166	189	181	218	0.037281	0.126354	210	212	193	203	148	207	-0.140321	-0.617415
Pde2a	NM_001008548-18911	338	290	346	288	309	0.00153071	-0.0293221	244	303	280	316	320	359	0.266809	1.00414
Pde2a	NM_001008548-18912	1341	1138	919	838	837	-0.519542	-2.29835	1010	1133	1080	842	854	977	-0.269944	-1.13369
Il4ra	NM_001008700-14003	757	731	806	780	783	0.0859412	0.338246	739	877	886	801	797	757	-0.0873547	-0.406456
Il4ra	NM_001008700-14004	565	645	663	633	630	0.0856382	0.336926	604	621	539	652	551	572	0.00896846	-0.0228118
Dab2	NM_001008702-7459	563	600	709	698	623	0.218666	0.916201	575	523	559	621	621	673	0.208771	0.772977
Dab2	NM_001008702-7461	410	402	385	366	378	-0.109469	-0.512672	372	428	392	388	411	420	0.0323139	0.0701702
Dab2	NM_001008702-7464	240	217	327	310	296	0.44472	1.90056	300	208	290	293	293	344	0.220842	0.821055
Il19	NM_001009940-13848	592	521	437	488	529	-0.199389	-0.904233	487	460	495	485	528	536	0.103266	0.352764
Il19	NM_001009940-13851	34	10	18	20	29	0.0216951	0.0584842	46	23	34	36	19	43	-0.0717907	-0.344466
Pde1a	NM_001009979-18890	735	918	840	845	919	0.0706802	0.271792	764	964	825	789	922	961	0.0657265	0.203249
Pde1a	NM_001009979-18891	81	34	37	34	43	-0.597563	-2.63809	92	105	109	72	57	56	-0.726006	-2.95013
Taar6	NM_001010828-24491	749	818	697	829	793	-0.0194649	-0.120748	972	753	719	711	738	787	-0.128324	-0.569632
Taar6	NM_001010828-24493	353	380	479	463	403	0.290759	1.23013	273	379	275	375	449	445	0.453051	1.74592
Mdc1	NM_001010833-16236	40	51	25	20	33	-0.807355	-3.55164	24	28	25	26	19	25	-0.137504	-0.606192
Ppp1r13l	NM_001010836-20347	377	353	385	412	349	0.0656762	0.250001	290	301	328	306	390	395	0.247514	0.927288
Hrh2	NM_001010973-12969	196	250	286	296	234	0.286563	1.21186	222	166	186	257	218	215	0.265546	0.999104
Hrh2	NM_001010973-12971	1125	1247	1294	1308	1392	0.166768	0.690208	1046	1070	1197	1233	1350	1217	0.197861	0.729525
Trex1	NM_001012236-25670	29	15	18	22	35	0.184425	0.767095	51	16	17	26	19	25	-0.263034	-1.10617
Trex1	NM_001012236-25671	525	538	557	486	515	-0.0334089	-0.181468	425	448	525	515	538	576	0.220622	0.82018
Trex1	NM_001012236-25673	28	10	18	20	19	0	-0.0359877	24	13	21	31	28	25	0.534336	2.06967
Sctr	NM_001012322-22607	133	85	88	113	138	0.0519946	0.190425	97	105	78	136	100	94	0.237039	0.885567
Sctr	NM_001012322-22609	928	1116	980	1078	1123	0.0531227	0.195337	1440	1036	948	1071	1094	967	-0.128598	-0.570725
Ankrd6	NM_001012450-1804	348	439	359	441	419	0.0463001	0.165628	413	378	324	329	335	339	-0.152722	-0.666806
Ankrd6	NM_001012450-1807	438	426	405	338	405	-0.174943	-0.797783	396	370	421	342	403	433	-0.0109804	-0.102266
Adcy5	NM_001012765-831	689	620	601	658	646	-0.0436366	-0.226005	590	572	585	611	646	511	0.0172387	0.0101274
Adcy5	NM_001012765-832	437	508	477	557	506	0.119582	0.484734	464	363	417	491	532	572	0.35857	1.36961
Adcy5	NM_001012765-833	85	130	124	89	101	-0.0385346	-0.203788	143	82	103	100	112	86	-0.138383	-0.609697
Adcy5	NM_001012765-836	610	703	628	650	732	0.0293661	0.0918879	657	780	651	660	625	708	-0.06718	-0.326102
Tgfbrap1	NM_001013025-24909	10	41	34	32	39	0.456858	1.95341	41	47	11	36	40	35	0.165059	0.598879
Tgfbrap1	NM_001013025-24911	268	325	323	290	273	-0.00568791	-0.0607558	249	302	286	306	263	288	0.0340676	0.077155
Tgfbrap1	NM_001013025-24913	844	688	666	615	584	-0.301203	-1.34759	800	789	788	665	676	605	-0.28863	-1.20811
Ttf2	NM_001013026-25888	239	176	168	262	294	0.217916	0.912934	205	343	362	224	270	238	-0.314023	-1.30925
Ttf2	NM_001013026-25890	272	301	422	382	364	0.442471	1.89077	324	290	355	352	405	455	0.322821	1.22723
Ttf2	NM_001013026-25891	379	261	366	326	372	0.148392	0.610189	246	269	295	311	295	304	0.167945	0.610371
Prkaa1	NM_001013367-20525	1209	1274	1211	1459	1260	0.0774826	0.301413	1220	1191	1349	1374	1217	1384	0.0802222	0.260983
Prkaa1	NM_001013367-20526	226	133	159	193	164	-0.0615753	-0.304119	152	185	244	187	203	170	-0.0531113	-0.270068
Prkaa1	NM_001013367-20528	347	304	288	384	378	0.104697	0.41992	271	374	341	349	286	283	-0.103093	-0.469141
Prkaa1	NM_001013367-20529	3012	3179	2676	2913	2806	-0.145605	-0.670028	3227	3314	2744	2768	2757	2711	-0.172958	-0.747404
Sesn1	NM_001013370-22834	203	228	191	199	171	-0.20465	-0.927141	271	285	192	175	250	195	-0.27077	-1.13698
Sesn1	NM_001013370-22835	516	482	534	499	483	0.0181955	0.0432454	478	608	619	455	526	471	-0.23173	-0.981486
Dtx3l	NM_001013371-8383	513	667	617	567	582	-0.00326402	-0.0502009	536	535	675	614	568	592	0.0229525	0.0328847
Grm4	NM_001013385-11935	1114	979	955	942	1017	-0.107534	-0.504248	1044	1025	1121	1081	1074	1179	0.0636977	0.195168
Grm4	NM_001013385-11937	1100	1094	1284	1020	1140	0.0655591	0.249492	950	1171	1067	1068	1291	1263	0.184135	0.674855
Grm4	NM_001013385-11938	859	879	935	897	863	0.0478947	0.172571	884	738	806	958	988	939	0.248803	0.93242
Scn4b	NM_001013390-11289	173	70	272	263	49	0.68005	2.92531	60	80	56	46	133	304	1.30117	5.12387
Pard3	NM_001013580-18709	252	312	332	354	341	0.279707	1.182	396	274	238	357	278	240	-0.0534093	-0.271255
Capn11	NM_001013767-4154	280	297	355	271	313	0.117591	0.476068	348	218	229	309	337	364	0.345329	1.31687
Capn11	NM_001013767-4155	40	48	25	36	43	-0.343954	-1.53375	99	76	85	51	74	25	-0.793549	-3.21914
Capn11	NM_001013767-4156	452	345	364	456	420	0.052726	0.193609	306	265	334	352	520	458	0.555437	2.15371
Capn11	NM_001013767-4157	75	60	64	72	60	-0.0470683	-0.240948	77	45	65	74	114	51	0.353972	1.3513
Amt	NM_001013814-1707	66	76	74	80	88	0.184154	0.765915	29	48	42	31	85	89	0.784662	3.06668
Snx13	NM_001014973-23684	300	262	272	257	269	-0.0791439	-0.380622	280	273	285	236	239	266	-0.177477	-0.765401
Snx13	NM_001014973-23685	1408	1406	1453	1356	1360	-0.0178835	-0.113862	1402	1449	1546	1311	1410	1211	-0.161256	-0.700796
Sp3	NM_001018042-23830	67	86	72	82	76	0.00313971	-0.0223157	82	57	45	54	131	86	0.558587	2.16625
Sp3	NM_001018042-23832	258	254	244	292	251	0.0352573	0.117541	273	289	391	324	295	319	-0.0228883	-0.149693
Sp3	NM_001018042-23834	549	519	529	551	568	0.0408421	0.141861	466	496	501	547	523	615	0.203819	0.753254
Pla2g4d	NM_001024137-19681	669	685	636	561	621	-0.159838	-0.732008	771	752	719	601	644	731	-0.182203	-0.784226
Pla2g4d	NM_001024137-19683	220	240	246	197	191	-0.122114	-0.567735	230	146	201	164	195	180	-0.098286	-0.449994
Ugt2a1	NM_001024148-26353	262	261	412	350	341	0.491587	2.10465	307	367	342	331	327	344	-0.0200179	-0.138261
Crls1	NM_001024385-6695	188	205	205	221	193	0.0704476	0.270779	92	193	166	198	187	223	0.430944	1.65787
Add1	NM_001024458-873	342	328	319	341	339	-0.00863892	-0.0736061	350	330	395	501	352	360	0.174243	0.635457
Add1	NM_001024458-874	182	189	168	149	162	-0.216356	-0.978117	145	189	177	121	204	111	-0.228995	-0.970593
Inpp4b	NM_001024617-14141	339	225	346	360	296	0.244153	1.02718	297	269	277	344	345	339	0.286236	1.08151
Inpp4b	NM_001024617-14142	1686	1517	1726	1702	1704	0.0951349	0.37828	1498	1551	1598	1546	1702	1734	0.100425	0.34145
Inpp4b	NM_001024617-14144	568	605	578	587	571	-0.0193986	-0.120459	478	577	552	686	577	627	0.234016	0.873527
Inpp4b	NM_001024617-14145	972	895	1066	1064	1104	0.207635	0.868167	911	807	850	1064	1075	949	0.266028	1.00102
Pcnp	NM_001024622-18820	195	134	216	213	167	0.272262	1.14959	155	158	244	134	133	195	-0.269784	-1.13305
Pcnp	NM_001024622-18823	157	186	203	195	152	0.0962605	0.383182	167	177	138	167	148	182	0.0442127	0.117562
C1ql4	NM_001024702-3817	222	209	177	191	183	-0.230598	-1.04013	191	212	242	172	193	167	-0.277873	-1.16527
C1ql4	NM_001024702-3819	486	574	580	615	537	0.123412	0.501415	551	500	472	568	543	615	0.180517	0.660444
C1ql4	NM_001024702-3821	347	336	352	312	327	-0.047963	-0.244844	413	350	322	267	367	380	-0.0976374	-0.44741
Adarb1	NM_001024838-796	154	146	198	199	146	0.271027	1.14421	172	120	183	139	133	154	-0.157074	-0.684139
Adarb1	NM_001024838-798	193	170	214	171	236	0.189661	0.789898	234	161	249	198	186	175	-0.204212	-0.871886
Adarb1	NM_001024838-800	38	109	65	107	82	0.20405	0.852554	72	77	67	59	146	99	0.49304	1.90519
Ntrk2	NM_001025074-18218	144	80	110	151	117	0.169925	0.703956	116	129	89	123	151	127	0.263754	0.991969
Ntrk2	NM_001025074-18220	488	497	605	533	543	0.186162	0.774659	529	564	682	593	644	590	0.0416576	0.107385
Atf2	NM_001025093-2431	100	97	51	99	74	-0.399659	-1.77632	106	84	77	44	44	51	-0.941755	-3.80943
Atf2	NM_001025093-2433	451	487	578	533	563	0.250677	1.05559	524	470	505	537	468	428	-0.0649618	-0.317267
Atf2	NM_001025093-2435	79	97	71	91	82	-0.113657	-0.53091	65	77	84	82	68	89	0.0806878	0.262838
Vegfa	NM_001025250-26850	1157	1157	1437	1328	1424	0.271255	1.1452	1252	1196	1235	1335	1420	1343	0.154039	0.554985
Vegfa	NM_001025250-26851	217	264	184	161	173	-0.478047	-2.11766	239	184	187	195	201	154	-0.149378	-0.653485
Vegfa	NM_001025250-26856	104	133	23	20	19	-2.51951	-11.0073	58	90	65	28	32	25	-1.32532	-5.33712
Vegfa	NM_001025257-26849	1443	1310	1570	1569	1566	0.188228	0.783655	1314	1458	1320	1562	1465	1529	0.154962	0.558661
Vegfa	NM_001025257-26852	269	200	171	169	187	-0.416747	-1.85073	174	168	252	254	165	248	0.167224	0.6075
Dffa	NM_001025296-7820	748	644	700	719	670	0.00069078	-0.0329796	778	709	696	678	712	795	0.00132115	-0.0532702
Dffa	NM_001025296-7822	264	171	184	215	185	-0.16001	-0.732754	176	249	186	275	239	218	0.260671	0.97969
Tfap2b	NM_001025305-24706	188	191	147	183	218	-0.0529845	-0.26671	198	314	226	177	204	162	-0.442669	-1.82163
Tfap2b	NM_001025305-24826	202	199	223	191	232	0.102969	0.412396	225	198	232	213	214	223	-0.0110552	-0.102564
Tfap2b	NM_001025305-24827	600	659	592	611	682	-0.00267626	-0.0476415	539	680	598	575	487	473	-0.24332	-1.02765
St6galnac6	NM_001025311-24137	430	412	475	420	468	0.109931	0.44271	474	518	402	542	570	461	0.174288	0.635637
St6galnac6	NM_001025311-24138	363	306	350	362	411	0.162317	0.670828	322	385	409	345	373	329	-0.0920756	-0.425258
St6galnac6	NM_001025311-24139	206	185	120	195	167	-0.283098	-1.26875	159	186	165	211	153	233	0.227234	0.846513
St6galnac6	NM_001025311-24140	121	59	134	89	76	0.147186	0.604939	89	80	62	121	131	91	0.570316	2.21297
Tapbp	NM_001025313-24580	608	719	673	612	762	0.0403802	0.139849	680	625	711	573	689	746	-0.00573637	-0.0813794
Tapbp	NM_001025313-24582	274	249	228	328	263	0.06209	0.234385	275	287	322	288	310	281	-0.0081832	-0.0911249
Tapbp	NM_001025313-24584	971	877	923	898	999	0.0247679	0.071865	749	785	1004	1012	931	1050	0.2379	0.888996
Wdr61	NM_001025375-27019	24	60	18	26	19	-1	-4.39052	27	15	21	31	27	25	0.39776	1.5257
Wdr61	NM_001025375-27022	382	374	401	408	426	0.12309	0.500013	449	323	425	378	411	407	-0.00120576	-0.0633346
Wdr61	NM_001025376-27029	688	754	767	877	826	0.191477	0.797807	780	711	750	832	933	915	0.25809	0.969411
Wdr61	NM_001025376-27033	147	140	148	201	152	0.218797	0.916772	111	245	155	149	165	164	-0.0963127	-0.442134
Wdr61	NM_001025376-27036	25	19	18	20	19	-0.211504	-0.956989	27	20	21	26	19	25	0.0418202	0.108033
Sufu	NM_001025391-24362	310	369	351	398	370	0.135764	0.555201	302	311	355	426	333	341	0.184425	0.676009
Sufu	NM_001025391-24363	74	118	95	117	115	0.183222	0.761858	89	88	107	90	106	114	0.126377	0.444814
Sufu	NM_001025391-24364	739	778	689	738	722	-0.0825181	-0.395315	631	757	783	663	761	663	-0.0569291	-0.285274
Sufu	NM_001025391-24366	94	113	133	107	103	0.143615	0.58939	140	104	75	100	119	129	0.125531	0.441442
Src	NM_001025395-23943	642	625	705	634	588	0.0199775	0.0510052	708	721	887	598	615	681	-0.290199	-1.21436
Src	NM_001025395-23946	1072	1048	1073	1170	1089	0.0673616	0.257341	1003	1137	1052	1146	1064	1179	0.086399	0.285585
Src	NM_001025395-23947	376	374	444	432	456	0.243669	1.02508	324	397	355	442	490	481	0.393083	1.50707
Src	NM_001025395-23948	827	811	925	903	872	0.136062	0.556497	761	750	704	855	803	734	0.110911	0.383212
Crebbp	NM_001025432-6640	816	857	797	786	866	-0.0352072	-0.189298	778	736	948	817	871	845	0.0410163	0.104831
Crebbp	NM_001025432-6641	445	410	424	451	460	0.0578809	0.216057	512	379	362	516	492	395	0.163129	0.59119
Crebbp	NM_001025432-6642	535	511	495	473	454	-0.141924	-0.654	520	440	479	496	496	483	0.0356484	0.083451
Camk2d	NM_001025439-4090	537	571	647	680	670	0.264914	1.11759	551	491	688	773	684	751	0.351968	1.34331
Camk2d	NM_001025439-4093	414	636	133	133	130	-1.99178	-8.70926	435	448	408	95	153	114	-1.83443	-7.36484
Pde1c	NM_001025568-18905	674	674	566	623	586	-0.187964	-0.854483	496	789	673	571	737	676	0.0190313	0.0172671
Pde1c	NM_001025568-18906	875	968	1101	1052	905	0.14557	0.597901	779	943	944	965	1041	979	0.163054	0.590893
Cfhr2	NM_001025575-3199	290	244	302	255	296	0.0907435	0.359158	304	271	258	303	210	273	-0.0837872	-0.392247
Cfhr2	NM_001025575-3201	294	312	255	239	296	-0.202428	-0.917465	222	253	326	275	235	293	0.00359775	-0.0442028
Cfhr2	NM_001025575-3202	386	463	343	314	362	-0.321645	-1.4366	316	444	410	339	354	314	-0.216445	-0.920606
Cfhr2	NM_001025575-3203	895	981	736	626	703	-0.446481	-1.9802	991	991	852	637	729	769	-0.408604	-1.68595
Maf	NM_001025577-15634	173	141	212	179	164	0.236761	0.994994	130	150	160	141	138	139	-0.0740006	-0.353268
Maf	NM_001025577-15638	407	435	414	402	456	0.010244	0.00862031	587	665	782	776	532	425	-0.231048	-0.978769
Maf	NM_001025577-15640	182	116	87	131	112	-0.437809	-1.94244	208	246	184	169	184	139	-0.374898	-1.55171
Ikzf1	NM_001025597-13681	40	49	42	36	53	-0.0272729	-0.154748	63	73	68	67	53	33	-0.415037	-1.71158
Ikzf1	NM_001025597-13683	158	134	161	143	150	0.0517614	0.189409	157	198	219	177	155	170	-0.193363	-0.828675
Il1rl1	NM_001025602-13877	878	916	884	969	966	0.0670411	0.255945	864	866	1071	844	823	825	-0.168638	-0.730197
Cant1	NM_001025617-4129	191	174	193	171	173	-0.0279369	-0.15764	126	254	159	195	201	200	0.145027	0.519093
Cant1	NM_001025617-4130	941	1050	1076	989	990	0.0327167	0.106478	1167	955	963	1092	948	1045	0	-0.0585321
Cant1	NM_001025617-4133	105	112	101	103	72	-0.237989	-1.07232	82	72	111	118	83	78	0.0742728	0.237287
Unc13a	NM_001029873-26415	776	890	825	708	813	-0.0911479	-0.432894	819	783	872	853	768	665	-0.11402	-0.512661
Unc13a	NM_001029873-26416	525	600	458	577	539	-0.100452	-0.473409	549	462	606	542	494	443	-0.128698	-0.571119
Unc13a	NM_001029873-26417	906	1021	837	897	844	-0.165067	-0.754776	822	930	950	955	729	820	-0.109793	-0.495825
Unc13a	NM_001029873-26420	514	498	649	595	594	0.275965	1.16571	430	475	559	655	634	552	0.330574	1.2581
Man1b1	NM_001029983-15724	880	853	921	829	713	-0.0778175	-0.374847	795	776	742	804	774	794	0.0363387	0.0862007
Man1b1	NM_001029983-15725	304	240	221	308	280	-0.0124294	-0.0901121	280	208	282	272	246	243	-0.016962	-0.12609
Man1b1	NM_001029983-15726	118	130	202	201	230	0.766903	3.30352	150	188	196	218	216	142	0.109229	0.376514
Man1b1	NM_001029983-15729	2189	2253	2091	2268	2337	0.00712763	-0.00495014	2001	2380	2179	2117	2341	2103	0.000219906	-0.0576563
Mcat	NM_001030014-16148	106	124	157	131	156	0.363963	1.5489	99	69	123	141	104	119	0.322919	1.22762
Enpp7	NM_001030291-9010	725	591	758	708	635	0.0899542	0.355721	607	604	633	598	617	680	0.0393592	0.0982308
Enpp7	NM_001030291-9012	79	88	97	105	60	0.0647562	0.245995	75	72	112	98	121	119	0.384071	1.47118
Enpp7	NM_001030291-9015	377	423	343	358	304	-0.255839	-1.15005	363	343	348	309	333	370	-0.0586656	-0.29219
Spry3	NM_001030293-23906	260	312	293	316	341	0.14695	0.60391	329	220	271	293	274	288	0.0603005	0.181638
Spry3	NM_001030293-23907	228	274	233	322	234	0.0673754	0.257401	230	279	262	234	263	253	-0.0398403	-0.217211
Dkc1	NM_001030307-8008	406	472	577	577	595	0.409275	1.74621	534	451	479	568	509	610	0.204544	0.756144
Dkc1	NM_001030307-8009	144	151	97	127	95	-0.472121	-2.09185	123	108	157	103	127	71	-0.366293	-1.51743
Dkc1	NM_001030307-8012	93	105	92	137	154	0.366881	1.56161	97	108	77	134	153	114	0.507907	1.9644
Gsk3a	NM_001031667-11975	1240	1078	894	1040	970	-0.259802	-1.1673	1145	1408	1216	891	1018	974	-0.386611	-1.59836
Gsk3a	NM_001031667-11978	410	366	483	471	454	0.274556	1.15958	321	287	418	367	396	483	0.280273	1.05776
Gsk3a	NM_001031667-11980	596	516	638	654	689	0.24811	1.04441	471	603	555	675	545	602	0.161536	0.584848
Agxt2	NM_001031851-1167	340	467	537	436	524	0.306471	1.29855	541	321	427	542	498	516	0.27159	1.02318
Agxt2	NM_001031851-1168	123	157	129	119	156	-0.056034	-0.27999	104	134	87	200	136	195	0.708272	2.76243
Acmsd	NM_001033041-505	722	803	735	778	783	0.0053509	-0.012687	739	680	902	735	744	643	-0.129322	-0.573606
Acmsd	NM_001033041-509	141	90	131	125	130	0.155745	0.642211	111	132	121	92	157	147	0.121562	0.425635
Cd69	NM_001033122-4997	308	282	272	292	321	0	-0.0359877	302	434	281	347	331	352	0.0183247	0.0144528
Cd69	NM_001033122-4998	381	451	497	475	537	0.273975	1.15704	476	490	406	413	386	380	-0.218717	-0.929655
Cd27	NM_001033126-4829	88	75	117	117	86	0.388237	1.6546	121	93	116	90	87	86	-0.327403	-1.36254
Cd27	NM_001033126-4830	130	77	60	74	93	-0.451901	-2.0038	106	114	178	123	114	157	-0.0145728	-0.116574
Cd27	NM_001033126-4831	589	536	660	587	625	0.149693	0.615855	558	630	520	624	648	742	0.237756	0.888421
Bbs1	NM_001033128-3175	406	447	350	396	399	-0.160233	-0.733725	391	379	393	306	62	377	-0.642539	-2.61769
Bbs1	NM_001033128-3176	402	452	472	505	446	0.151665	0.624443	403	384	363	505	472	437	0.298148	1.12896
Bbs1	NM_001033128-3178	191	135	191	207	171	0.218594	0.915888	239	188	179	175	227	170	-0.0833026	-0.390317
Tradd	NM_001033161-25567	1652	1444	1414	1410	1451	-0.119444	-0.556108	1689	1408	1487	1426	1505	1328	-0.106092	-0.481085
Tradd	NM_001033161-25568	909	1095	700	742	643	-0.527798	-2.3343	882	825	1012	699	651	638	-0.451758	-1.85783
Tradd	NM_001033161-25570	102	44	67	62	64	-0.18233	-0.82995	72	53	85	62	93	66	0.073657	0.234835
Osbp	NM_001033174-18453	685	681	712	589	693	-0.0392546	-0.206923	590	596	477	573	572	597	0.0669565	0.208147
Gtf3c3	NM_001033194-12166	502	578	536	476	561	-0.0424751	-0.220947	510	603	562	527	556	437	-0.14009	-0.616493
Gtf3c3	NM_001033194-12167	95	94	85	100	86	-0.0650559	-0.319276	106	55	78	172	139	102	0.789131	3.08448
Gtf3c3	NM_001033194-12168	187	209	223	225	218	0.165059	0.682768	275	118	139	254	174	187	0.20916	0.774528
Gtf3c3	NM_001033194-12170	35	25	41	56	78	0.959358	4.14157	94	51	38	46	57	33	-0.428237	-1.76415
Gtf3c3	NM_001033194-12171	1254	1213	1570	1334	1385	0.212921	0.891184	1186	1277	1336	1269	1348	1440	0.0947936	0.319019
Itga1	NM_001033228-14367	682	678	638	713	666	-0.0163581	-0.107219	631	750	706	734	864	751	0.170616	0.621012
Itga1	NM_001033228-14368	668	567	741	727	710	0.23353	0.980928	634	688	561	717	676	698	0.15116	0.54352
Itga1	NM_001033228-14370	136	136	216	245	166	0.619896	2.66337	116	125	166	208	195	167	0.485933	1.87688
Cyp11b1	NM_001033229-7204	325	306	384	322	343	0.14834	0.609965	333	310	332	293	363	319	0	-0.0585321
Cyp11b1	NM_001033229-7205	375	323	451	471	420	0.358123	1.52347	406	300	337	403	443	468	0.333226	1.26867
Cyp11b1	NM_001033229-7209	503	472	550	497	540	0.117866	0.477261	529	455	454	604	496	514	0.166577	0.604924
Cblb	NM_001033238-4421	69	70	95	72	82	0.256098	1.0792	65	77	48	77	49	83	0.137504	0.489128
Cblb	NM_001033238-4423	379	445	444	350	358	-0.101538	-0.478138	367	387	398	339	502	329	0.0223678	0.0305562
Cblb	NM_001033238-4425	401	328	286	324	311	-0.24768	-1.11452	283	365	399	297	328	279	-0.211867	-0.902372
Cblb	NM_001033238-4426	120	151	134	131	146	0.015883	0.0331756	196	181	108	105	115	139	-0.434001	-1.78711
Fancd2	NM_001033244-9568	674	756	811	726	752	0.0937398	0.372205	662	865	764	765	839	794	0.0658542	0.203757
Fancd2	NM_001033244-9571	1227	1411	1338	1398	1320	0.0356506	0.119254	1440	1426	1258	1320	1350	1303	-0.0538155	-0.272873
Hk3	NM_001033245-12672	257	291	281	294	273	0.0449259	0.159643	341	261	299	259	320	306	-0.0258497	-0.161488
Hk3	NM_001033245-12674	2415	2609	2557	2708	2335	0.0122005	0.0171396	2753	2591	2828	2563	2389	2380	-0.156482	-0.681783
Hk3	NM_001033245-12675	215	156	283	257	273	0.546874	2.34539	181	122	150	182	212	225	0.450428	1.73547
Pak6	NM_001033254-18645	977	1059	960	1056	1042	0.00188834	-0.0277648	1080	1057	1100	1084	967	1314	0.0559491	0.164307
Pak6	NM_001033254-18646	478	514	610	531	693	0.301619	1.27742	568	482	513	486	638	562	0.109287	0.376744
Pak6	NM_001033254-18649	97	123	81	97	115	-0.171565	-0.783074	51	97	91	69	102	89	0.121501	0.425392
Pak6	NM_001033254-18650	479	485	355	459	463	-0.179309	-0.816795	520	515	558	439	392	385	-0.389603	-1.61027
Gls2	NM_001033264-11270	23	36	46	40	58	0.702319	3.02228	48	38	37	52	38	83	0.492114	1.9015
Gls2	NM_001033264-11271	1653	1302	1578	1585	1684	0.128971	0.525623	1747	1821	1542	1630	1676	1584	-0.0634888	-0.311401
Gls2	NM_001033264-11272	1452	1521	1430	1356	1474	-0.0660285	-0.323511	1620	1515	1416	1423	1427	1351	-0.115451	-0.518359
Gls2	NM_001033264-11273	694	676	886	925	847	0.371203	1.58043	776	721	665	871	873	827	0.249963	0.937041
Ampd1	NM_001033303-1682	1593	1535	1807	1557	1669	0.101216	0.404759	1326	1489	1370	1585	1665	1566	0.202608	0.74843
Ampd1	NM_001033303-1683	284	242	224	221	216	-0.255375	-1.14803	244	233	266	241	261	276	0.0664079	0.205963
Ampd1	NM_001033303-1684	784	671	688	607	548	-0.243926	-1.09817	578	711	524	622	591	499	-0.0826962	-0.387901
Ampd1	NM_001033303-1686	93	150	111	125	129	0.00197765	-0.0273759	99	110	115	108	100	106	-0.0452293	-0.238675
Ampd1	NM_001033303-1687	417	509	410	375	466	-0.150965	-0.693369	501	554	605	395	318	352	-0.64033	-2.60889
Ndufb6	NM_001033305-17408	136	123	157	139	144	0.179589	0.746038	222	144	129	193	100	192	-0.0294438	-0.175803
Ndufb6	NM_001033305-17409	243	175	202	221	216	0.0273505	0.0831109	198	150	235	288	318	248	0.55074	2.135
Cnga4	NM_001033317-6132	149	254	214	239	218	0.15057	0.619676	184	208	195	195	203	263	0.17129	0.623695
Cnga4	NM_001033317-6134	234	276	272	302	263	0.129768	0.529091	251	216	223	342	204	337	0.355817	1.35864
Cnga4	NM_001033317-6135	146	201	127	143	92	-0.523908	-2.31736	167	204	187	131	106	175	-0.437621	-1.80152
Cnga4	NM_001033317-6137	648	755	709	750	814	0.11112	0.447889	776	635	735	863	632	734	0.0547465	0.159517
Gucy1a2	NM_001033322-12184	82	32	19	26	39	-1.02554	-4.50171	72	41	77	69	49	51	-0.168976	-0.731544
Gucy1a2	NM_001033322-12186	1251	1440	1379	1525	1546	0.1407	0.576697	896	1494	1119	1331	1293	1442	0.21255	0.78803
Gucy1a2	NM_001033322-12189	93	58	65	78	92	0.0531497	0.195454	99	92	82	108	108	114	0.273565	1.03104
Zbtb16	NM_001033324-27374	1069	1060	1374	1120	1155	0.192363	0.801662	1017	1100	1129	1366	1164	1280	0.231128	0.862023
Zbtb16	NM_001033324-27376	116	88	126	107	95	0.100164	0.40018	104	105	83	134	136	134	0.468387	1.807
Zbtb16	NM_001033324-27377	894	832	893	841	1004	0.0807275	0.315543	819	804	847	929	922	830	0.11826	0.412484
Zbtb16	NM_001033324-27378	866	777	778	793	791	-0.061286	-0.30286	734	919	758	757	731	660	-0.166638	-0.72223
Zbtb16	NM_001033324-27379	585	707	787	874	865	0.382286	1.62869	739	840	811	806	852	908	0.102511	0.349755
Dhrsx	NM_001033326-7947	227	272	196	217	234	-0.210237	-0.95147	230	338	229	259	257	253	-0.0515961	-0.264033
Dhrsx	NM_001033326-7948	103	130	87	141	125	0.0143757	0.0266119	176	104	121	128	102	142	-0.1083	-0.489877
Dhrsx	NM_001033326-7952	504	444	435	505	467	-0.0152991	-0.102608	457	476	410	388	358	471	-0.14213	-0.62462
Abcc4	NM_001033336-263	706	524	510	585	548	-0.167288	-0.76445	546	580	523	485	390	455	-0.310165	-1.29388
Abcc4	NM_001033336-265	366	392	272	314	284	-0.386145	-1.71747	319	286	402	324	259	347	-0.114761	-0.515612
Abcc4	NM_001033336-266	575	577	629	603	672	0.13993	0.573343	604	633	611	575	591	676	-0.0046917	-0.0772186
Acvr1c	NM_001033369-699	193	205	202	211	197	0.0310783	0.0993438	232	169	146	146	176	258	0.0845121	0.278069
Cacna2d4	NM_001033382-3982	1738	1583	1746	1665	1677	0.0305184	0.0969059	1656	1712	1624	1798	1938	1999	0.200176	0.738743
Cacna2d4	NM_001033382-3984	893	822	958	977	896	0.138141	0.56555	1075	959	870	988	1105	898	0.0425865	0.111085
Cacna2d4	NM_001033382-3985	272	271	357	284	319	0.23712	0.996558	278	362	334	300	263	293	-0.186311	-0.800587
Cacna2d4	NM_001033382-3987	441	439	410	467	457	0.0152207	0.0302915	469	554	534	450	462	504	-0.136948	-0.603978
Ipcef1	NM_001033391-14200	362	278	221	256	214	-0.474349	-2.10155	377	297	330	192	226	299	-0.485714	-1.99307
Ipcef1	NM_001033391-14205	58	58	51	56	49	-0.157541	-0.722006	53	90	76	54	53	71	-0.299054	-1.24963
Mcc	NM_001033406-16155	556	449	548	410	524	-0.0246126	-0.143164	462	446	453	498	500	450	0.0893945	0.297516
Mcc	NM_001033406-16156	326	256	308	269	274	-0.0368225	-0.196333	319	215	308	244	262	309	-0.0470202	-0.245808
Mcc	NM_001033406-16157	792	802	911	871	799	0.110316	0.444387	873	790	725	891	865	771	0.0816228	0.266562
Dock1	NM_001033420-8203	40	82	37	58	68	-0.166972	-0.763071	60	25	115	49	49	56	-0.37707	-1.56036
Dock1	NM_001033420-8204	65	53	53	54	46	-0.210218	-0.951387	53	50	38	65	42	83	0.430304	1.65532
Dock1	NM_001033420-8206	570	666	576	565	647	-0.0522945	-0.263706	754	804	536	583	587	493	-0.332473	-1.38273
Garem	NM_001033445-9543	727	674	620	712	773	0.00240078	-0.0255334	739	887	875	666	682	772	-0.238441	-1.00821
Garem	NM_001033445-9547	179	268	214	179	181	-0.224187	-1.01222	220	241	223	205	228	222	-0.0625014	-0.307468
Acsl6	NM_001033597-608	759	777	784	658	641	-0.145478	-0.669476	749	725	724	668	742	789	0.000656218	-0.0559185
Calca	NM_001033954-10657	1017	964	917	825	861	-0.191016	-0.867773	916	970	952	896	903	845	-0.102152	-0.465393
Calca	NM_001033954-4012	889	1045	921	985	921	-0.0372784	-0.198318	1122	1099	981	1063	1020	1050	-0.0314285	-0.183708
Calca	NM_001033954-4013	643	651	564	545	506	-0.265266	-1.1911	681	701	668	550	566	463	-0.376613	-1.55854
Calca	NM_001033954-4015	1017	962	804	848	914	-0.210213	-0.951367	1225	1002	1111	830	870	936	-0.340634	-1.41524
Calca	NM_001033954-4016	638	680	787	935	924	0.4205	1.79509	563	596	718	891	935	850	0.511649	1.97931
Ube3a	NM_001033962-26204	601	487	438	457	481	-0.246161	-1.1079	544	502	421	480	422	595	0.0292054	0.0577893
Ube3a	NM_001033962-26205	275	339	369	310	323	0.121609	0.493565	312	350	367	318	257	306	-0.224029	-0.950813
Ncoa4	NM_001033988-17270	776	723	762	754	706	-0.0171041	-0.110468	655	782	758	709	693	757	-0.0238577	-0.153555
Ncoa4	NM_001033988-17272	359	340	373	439	380	0.185057	0.769851	347	352	355	455	501	501	0.467126	1.80198
Il17re	NM_001034031-13828	355	427	491	467	450	0.263444	1.11119	414	408	442	501	479	559	0.283997	1.07259
Il17re	NM_001034031-13829	505	463	430	406	388	-0.246438	-1.10911	348	476	411	395	415	402	-0.0271213	-0.166553
Il17re	NM_001034031-13830	132	195	187	165	144	0.016087	0.0340636	135	229	195	167	167	144	-0.225838	-0.958017
Il17re	NM_001034031-13831	385	461	541	533	507	0.317145	1.34503	510	455	525	473	642	615	0.21546	0.799618
Il17re	NM_001034031-13833	112	52	55	68	88	-0.221415	-1.00015	162	93	119	126	102	101	-0.184951	-0.795169
Xpo1	NM_001035226-27256	723	628	704	575	590	-0.116724	-0.544264	604	665	722	562	640	579	-0.160806	-0.699002
Xpo1	NM_001035226-27257	266	245	295	316	275	0.209021	0.874201	230	254	206	298	346	256	0.383329	1.46822
Xpo1	NM_001035226-27258	518	442	478	406	485	-0.0729464	-0.353635	370	403	561	406	371	253	-0.373114	-1.5446
Ap2b1	NM_001035854-1898	543	628	593	561	553	-0.0412405	-0.215571	585	540	662	598	604	610	0.0200433	0.021298
Ap2b1	NM_001035854-1899	1713	2013	2137	2082	2173	0.193677	0.807386	1810	2093	1931	2283	2253	2373	0.243992	0.913257
Atp2b2	NM_001036684-2636	559	537	389	412	380	-0.477201	-2.11398	493	581	576	378	362	486	-0.428507	-1.76522
Atp2b2	NM_001036684-2639	482	391	369	346	368	-0.273983	-1.22905	329	236	483	300	346	342	-0.0850558	-0.397299
Atp2b2	NM_001036684-2640	1399	1129	877	1096	1134	-0.287437	-1.28764	1237	1320	1489	1225	1138	1230	-0.171307	-0.740829
Musk	NM_001037129-16925	1360	1350	1514	1402	1451	0.103387	0.414215	1213	1294	1285	1295	1450	1485	0.157699	0.569563
Musk	NM_001037129-16926	27	61	49	58	68	0.406817	1.73551	51	31	78	36	38	53	-0.333243	-1.3858
Ccne2	NM_001037134-4643	223	221	262	207	202	0.0107906	0.0110003	206	226	221	206	250	263	0.138909	0.494725
Nfatc2	NM_001037177-17579	541	470	560	515	602	0.145137	0.596017	532	495	399	498	593	466	0.126795	0.446477
Nfatc2	NM_001037177-17580	657	624	702	792	705	0.194615	0.811468	633	764	571	762	750	767	0.211671	0.784527
Nfatc2	NM_001037177-17581	877	908	818	742	808	-0.177217	-0.807687	773	853	890	734	789	764	-0.137676	-0.606877
Nfatc2	NM_001037177-17582	40	38	21	32	68	0.0484985	0.175201	24	40	29	51	36	35	0.391579	1.50108
Gpx4	NM_001037741-11767	170	83	129	84	64	-0.454214	-2.01388	82	82	55	98	108	66	0.312676	1.18682
Gpx4	NM_001037741-11769	432	369	454	467	366	0.0991754	0.395875	411	442	362	383	123	435	-0.36869	-1.52698
Baiap2	NM_001037755-3144	473	416	458	511	499	0.138634	0.567699	420	499	496	547	507	592	0.218162	0.810382
Baiap2	NM_001037755-3146	1064	1123	1098	1050	1015	-0.0526222	-0.265133	1237	1109	1132	1001	1049	1027	-0.176733	-0.762441
Baiap2	NM_001037755-3147	327	258	283	308	306	0.0317089	0.10209	309	379	377	285	322	311	-0.214287	-0.912013
Spn	NM_001037810-23862	144	140	134	119	134	-0.13852	-0.639177	162	152	147	141	81	106	-0.491071	-2.01441
Spn	NM_001037810-23864	368	416	506	346	479	0.178623	0.74183	447	407	495	426	416	448	-0.0645193	-0.315505
Csf1r	NM_001037859-6764	273	296	329	356	294	0.197918	0.825851	377	283	304	308	297	309	-0.076839	-0.364573
Csf1r	NM_001037859-6766	83	91	48	50	55	-0.770518	-3.39123	77	89	64	100	32	61	-0.253033	-1.06633
Csf1r	NM_001037859-6767	981	1019	898	966	1020	-0.0568913	-0.283723	982	1030	1011	1028	964	992	-0.0187334	-0.133145
Csf1r	NM_001037859-6769	435	405	543	579	487	0.352741	1.50003	416	323	451	544	557	483	0.412611	1.58485
Lipt1	NM_001037918-15306	265	239	306	316	343	0.352143	1.49743	205	221	261	311	231	253	0.210645	0.780441
Lipt1	NM_001037918-15307	539	555	746	702	656	0.358559	1.52537	621	565	545	714	748	731	0.3413	1.30083
Dhrs4	NM_001037938-7938	358	386	354	356	397	-0.0116818	-0.0868564	312	274	374	288	401	369	0.140233	0.5
Gnpda2	NM_001038015-11494	755	774	794	768	818	0.0534107	0.196591	723	802	885	773	750	941	0.0319691	0.068797
Gnpda2	NM_001038015-11495	340	322	396	356	456	0.282755	1.19528	420	294	336	352	386	334	0.0299156	0.060618
Gnpda2	NM_001038015-11497	524	560	530	563	594	0.0531327	0.19538	454	552	604	516	543	655	0.0903064	0.301148
Gnpda2	NM_001038015-11498	58	63	57	50	86	0.0886313	0.34996	27	57	67	49	55	61	0.127917	0.450948
Ctsa	NM_001038492-7000	308	293	226	286	294	-0.161548	-0.739452	205	222	306	254	293	286	0.184503	0.676323
Ctsa	NM_001038492-7005	124	175	156	139	179	0.0797791	0.311413	77	101	253	139	155	91	-0.162829	-0.707062
Adar	NM_001038587-789	63	55	67	76	58	0.183446	0.762834	75	51	56	69	53	86	0.192645	0.70875
Adar	NM_001038587-790	686	754	721	704	790	0.0362754	0.121975	667	717	725	621	725	716	-0.0325148	-0.188035
Adar	NM_001038587-793	156	172	166	143	156	-0.0814276	-0.390567	285	153	167	110	133	116	-0.752951	-3.05745
Adar	NM_001038587-794	36	18	46	40	39	0.625934	2.68966	24	41	23	46	68	35	0.759737	2.96741
Glrx2	NM_001038593-11259	698	679	772	774	708	0.125996	0.512668	560	492	566	810	731	804	0.535376	2.07381
Clec5a	NM_001038604-6029	127	92	72	113	109	-0.160077	-0.733049	227	137	123	134	106	119	-0.439938	-1.81075
Clec5a	NM_001038604-6031	165	203	205	165	195	0.0335826	0.110249	133	180	143	149	189	197	0.230505	0.859542
Clec5a	NM_001038604-6034	768	858	684	698	818	-0.148786	-0.683882	850	839	950	737	865	627	-0.243595	-1.02874
Ets1	NM_001038642-9295	98	56	57	70	101	-0.018859	-0.11811	123	121	84	72	78	116	-0.30227	-1.26244
Ets1	NM_001038642-9296	637	550	626	648	590	0.0661194	0.251931	517	437	458	485	723	584	0.343831	1.3109
Gabrb3	NM_001038701-10541	121	149	111	99	93	-0.418604	-1.85881	145	156	103	110	64	66	-0.751321	-3.05095
P2rx7	NM_001038845-18531	525	719	654	689	707	0.135675	0.554813	699	576	513	673	750	688	0.23958	0.895686
Pofut1	NM_001039055-19926	938	772	854	752	746	-0.125071	-0.580612	838	879	857	771	706	686	-0.250978	-1.05815
Rapgef1	NM_001039087-21661	301	289	415	394	370	0.413814	1.76598	302	253	240	485	447	506	0.855037	3.34698
Rapgef1	NM_001039087-21662	37	31	34	40	19	-0.133267	-0.616301	36	37	47	74	38	35	0.292782	1.10758
Rapgef1	NM_001039087-21666	371	422	419	449	415	0.109166	0.439379	425	391	383	429	303	466	-0.00120375	-0.0633265
Sel1l	NM_001039089-22670	1080	797	1324	1169	1178	0.382782	1.63085	800	778	834	1063	1246	1078	0.489778	1.8922
Sel1l	NM_001039089-22672	1131	1376	1411	1434	1527	0.217369	0.910552	1165	1220	1358	1410	1478	1602	0.26252	0.987055
Camk2g	NM_001039138-4096	191	216	113	171	111	-0.628139	-2.77124	217	160	233	118	100	86	-1.00474	-4.06028
Camk2g	NM_001039138-4097	26	27	18	20	19	-0.479993	-2.12613	24	35	30	28	34	25	-0.0327899	-0.189131
Camk2g	NM_001039138-4099	79	92	108	97	82	0.162092	0.669847	87	94	115	113	115	86	0.0851674	0.280679
Cd44	NM_001039150-4928	1077	1153	948	791	938	-0.321389	-1.43549	1022	1228	994	765	884	815	-0.396772	-1.63883
Cd44	NM_001039150-4929	326	335	327	430	405	0.228925	0.960875	442	274	305	311	356	403	0.0676279	0.210822
Cd44	NM_001039150-4932	895	1284	1187	1153	1138	0.0896292	0.354306	938	992	1276	1123	1024	1201	0.0625251	0.190498
Ube2j2	NM_001039157-26143	133	186	200	157	154	0.0948044	0.376841	155	124	155	185	148	230	0.37544	1.4368
Ube2j2	NM_001039158-11304	33	32	34	56	35	0.358454	1.52491	24	51	47	49	40	61	0.298081	1.12869
Ube2j2	NM_001039159-26152	1476	1408	1097	1140	1091	-0.378378	-1.68365	1469	1293	1547	1137	1032	1078	-0.408246	-1.68453
Ube2j2	NM_001039159-26153	94	88	53	78	76	-0.39927	-1.77462	46	47	147	69	62	83	-0.165424	-0.717395
Ube2j2	NM_001039159-26155	1029	902	1172	1193	1106	0.261041	1.10072	1051	1041	1063	1229	1094	1227	0.170179	0.619271
Npr3	NM_001039181-17934	207	244	274	263	288	0.286304	1.21073	259	267	249	198	257	359	0.0708325	0.223585
Npr3	NM_001039181-17935	400	342	447	322	325	-0.0248409	-0.144158	350	387	386	293	295	382	-0.211301	-0.90012
Ceacam1	NM_001039185-5423	445	510	559	563	606	0.270568	1.14221	435	515	549	452	551	476	-0.0193783	-0.135714
Ceacam1	NM_001039185-5425	196	233	237	239	189	0.0474142	0.170479	261	125	166	196	252	207	0.246827	0.924549
Ceacam1	NM_001039185-5427	819	683	737	809	837	0.0809316	0.316432	698	877	926	891	870	997	0.141117	0.503522
Fars2	NM_001039189-9605	1324	1274	1064	1158	1056	-0.249548	-1.12265	1220	1267	1164	1179	1083	969	-0.176311	-0.760758
Gria2	NM_001039195-11843	117	112	88	105	101	-0.224494	-1.01355	138	124	145	80	102	101	-0.524227	-2.14646
Gria2	NM_001039195-11844	153	134	202	199	185	0.444887	1.90129	157	153	194	164	159	230	0.133856	0.474599
Gria2	NM_001039195-11845	24	60	44	38	35	-0.106915	-0.501553	39	56	47	31	70	63	0.207805	0.76913
Gria2	NM_001039195-11846	41	31	39	38	51	0.245112	1.03136	65	40	21	33	55	40	0.0227201	0.0319592
Lin7a	NM_001039354-15281	1469	1474	1123	1064	1153	-0.402402	-1.78826	1770	1568	1411	1178	1154	1172	-0.438621	-1.80551
Lin7a	NM_001039354-15282	924	869	750	752	920	-0.151139	-0.694128	983	913	805	776	750	810	-0.209453	-0.89276
Lin7a	NM_001039354-15283	938	953	895	752	795	-0.216049	-0.976778	913	912	881	801	823	883	-0.1102	-0.497445
Tsc2	NM_001039363-25850	216	302	274	241	292	0.0546541	0.202005	234	295	266	234	297	246	-0.0330403	-0.190128
Tsc2	NM_001039363-25854	252	220	288	276	300	0.287282	1.21499	215	186	262	218	276	250	0.166294	0.603796
Mobp	NM_001039365-16636	1451	1442	1447	1472	1656	0.0762429	0.296015	1392	1531	1316	1600	1339	1606	0.100556	0.341972
Mobp	NM_001039365-16639	157	148	171	175	154	0.128156	0.522073	169	161	126	139	134	167	-0.0515303	-0.263771
Mobp	NM_001039365-16640	81	67	39	40	29	-1.03953	-4.56265	36	89	69	46	38	40	-0.645717	-2.63034
Tcerg1	NM_001039474-24671	131	229	113	157	187	-0.240765	-1.08441	246	193	121	157	178	134	-0.255839	-1.07751
Tcerg1	NM_001039474-24672	311	304	400	306	366	0.216684	0.90757	254	291	297	380	356	367	0.389541	1.49296
Tcerg1	NM_001039474-24673	331	243	329	284	277	0.0477921	0.172125	205	205	350	331	288	225	0.151244	0.543853
Lipe	NM_001039507-15294	17	29	30	28	19	0.158262	0.65317	24	13	16	26	19	25	0.401363	1.54005
Lipe	NM_001039507-15295	1486	1402	1303	1555	1418	-0.0187714	-0.117728	1126	1416	1449	1433	1333	1448	0.07844	0.253885
Lipe	NM_001039507-15296	191	182	228	209	179	0.138792	0.568388	169	206	162	167	246	266	0.338489	1.28963
Lipe	NM_001039507-15298	337	374	286	374	337	-0.0972186	-0.459329	447	298	407	331	362	316	-0.191215	-0.820117
Gtf2a2	NM_001039519-12090	213	182	226	257	204	0.213495	0.893683	196	271	213	198	144	195	-0.340613	-1.41515
Gtf2a2	NM_001039519-12091	162	163	106	149	166	-0.211582	-0.957328	106	130	192	131	151	215	0.215635	0.800317
Gtf2a2	NM_001039519-12092	75	76	64	46	66	-0.363936	-1.62076	46	17	59	87	38	58	0.584963	2.2713
Gtf2a2	NM_001039519-12093	31	12	19	32	21	0.158698	0.655067	24	43	33	26	28	25	-0.340075	-1.41301
Rad54b	NM_001039556-21555	1195	1140	1524	1509	1395	0.33827	1.43702	1163	1232	1073	1449	1410	1561	0.349942	1.33525
Rad54b	NM_001039556-21556	37	34	57	80	70	0.958777	4.13904	63	37	69	39	40	48	-0.412195	-1.70025
Rad54b	NM_001039556-21557	229	212	233	217	210	-0.00327513	-0.0502493	210	162	209	247	174	205	0.107624	0.370123
Rad54b	NM_001039556-21558	488	555	518	495	469	-0.0781562	-0.376321	650	480	514	475	450	478	-0.228695	-0.969398
Abca3	NM_001039581-151	582	522	592	497	605	0.0327312	0.106541	744	510	570	743	547	640	0.0814951	0.266053
Abca3	NM_001039581-154	140	132	118	139	111	-0.148863	-0.684218	126	148	85	149	150	114	0.202158	0.746639
Oprm1	NM_001039652-18408	551	725	634	615	494	-0.135018	-0.623929	754	761	802	651	538	637	-0.343571	-1.42694
Oprm1	NM_001039652-18411	1265	1258	1274	1298	1356	0.0536922	0.197817	1230	1185	1216	1364	1320	1280	0.12659	0.445661
Rasgrf1	NM_001039655-21709	672	589	744	642	674	0.123114	0.500114	716	672	709	558	600	572	-0.277555	-1.164
Rasgrf1	NM_001039655-21710	887	769	889	940	845	0.106334	0.427048	935	1024	824	902	934	976	0.0149557	0.00103457
Rasgrf1	NM_001039655-21711	314	265	246	286	271	-0.113126	-0.528598	346	274	265	280	310	367	0.112841	0.390902
Rasgrf1	NM_001039655-21712	379	370	313	358	372	-0.107261	-0.503059	418	333	338	285	507	374	0.0985638	0.334036
Rasgrf1	NM_001039655-21713	645	705	638	667	766	0.0324056	0.105124	592	481	631	712	718	675	0.304895	1.15583
Cdkn2a	NM_001040654-5347	231	135	177	201	208	0.0940945	0.37375	263	263	215	262	259	207	-0.0255351	-0.160235
Ung	NM_001040691-26450	290	230	212	191	179	-0.422455	-1.87558	319	247	232	157	210	172	-0.566103	-2.31325
Ung	NM_001040691-26454	493	557	629	537	607	0.170841	0.707944	761	570	552	629	685	612	0.0325747	0.071209
Ung	NM_001040691-26456	219	212	171	175	140	-0.411694	-1.82872	242	241	221	203	233	175	-0.204403	-0.872645
Pitx2	NM_001042502-19549	1199	1059	1282	1004	1030	-0.030564	-0.169079	1063	1113	966	917	1038	1077	-0.0514134	-0.263306
Pitx2	NM_001042502-19550	588	602	500	503	536	-0.213931	-0.967556	614	550	579	578	483	554	-0.110038	-0.496802
Pitx2	NM_001042502-19551	980	890	915	840	783	-0.144309	-0.664385	1032	850	1002	855	842	792	-0.212505	-0.904914
Pitx2	NM_001042502-19553	1593	1728	1859	1832	1709	0.116379	0.470789	1771	1691	1883	1911	1768	1809	0.0380905	0.0931779
Txnrd1	NM_001042513-25992	459	466	353	351	351	-0.395245	-1.75709	413	427	446	354	415	347	-0.204554	-0.873245
Txnrd1	NM_001042513-25994	158	91	115	127	119	-0.0491094	-0.249836	87	114	139	95	102	233	0.338802	1.29088
Txnrd1	NM_001042514-26009	653	524	672	735	590	0.177758	0.738063	723	556	609	753	793	695	0.247284	0.92637
Txnrd1	NM_001042514-26010	195	204	209	231	206	0.110183	0.443807	232	162	171	229	237	235	0.311164	1.1808
Txnrd1	NM_001042514-26013	690	700	899	823	923	0.34322	1.45858	667	665	691	896	749	871	0.314636	1.19462
Blm	NM_001042527-3494	818	727	999	871	1033	0.324975	1.37913	766	572	603	970	1016	927	0.585706	2.27426
Blm	NM_001042527-3495	405	510	372	436	395	-0.19017	-0.864087	437	375	464	434	394	430	-0.0204964	-0.140167
Cacna1b	NM_001042528-3933	85	89	133	89	99	0.298523	1.26394	68	101	116	126	68	81	-0.0515303	-0.263771
Akap1	NM_001042541-1245	232	231	269	314	277	0.308362	1.30678	167	201	217	334	348	207	0.603747	2.34612
Map2k7	NM_001042557-15813	2352	2300	2436	2372	2428	0.0523788	0.192098	2479	2596	2398	2096	2374	2164	-0.171809	-0.742825
Map2k7	NM_001042557-15814	617	632	610	549	616	-0.077917	-0.37528	773	730	701	673	638	579	-0.221738	-0.941688
Map2k7	NM_001042557-15816	534	486	498	525	520	0.0122064	0.0171655	744	573	565	491	519	602	-0.223415	-0.948367
Apaf1	NM_001042558-1916	209	167	161	171	144	-0.244734	-1.10169	196	232	239	180	97	139	-0.681103	-2.77129
Apaf1	NM_001042558-1917	1154	1223	1209	1084	1205	-0.0275741	-0.15606	1114	1225	1313	1169	1162	1268	-0.0210907	-0.142534
Apaf1	NM_001042558-1919	187	259	237	197	218	-0.0371342	-0.19769	179	190	239	149	223	253	0.0397849	0.0999262
Apaf1	NM_001042558-1920	206	170	186	179	179	-0.0520885	-0.262809	176	170	212	267	225	195	0.300045	1.13651
Cd74	NM_001042605-5011	1017	922	1223	1245	1242	0.351144	1.49308	1047	1168	1054	1084	1170	1222	0.0885787	0.294266
Cd74	NM_001042605-5013	103	88	101	99	140	0.247	1.03958	60	77	58	92	148	106	0.827298	3.2365
Cd74	NM_001042605-5014	45	47	27	28	45	-0.464668	-2.0594	65	53	78	77	51	28	-0.329308	-1.37013
Cd74	NM_001042605-5015	510	648	687	607	637	0.15275	0.629169	481	611	580	570	617	703	0.176811	0.645687
Sepp1	NM_001042613-22727	408	453	544	563	528	0.340243	1.44561	476	542	317	509	515	539	0.227478	0.847486
Sepp1	NM_001042613-22731	1066	1113	948	1199	1086	-0.0157552	-0.104594	1162	1104	1015	1061	897	906	-0.196104	-0.839591
Sepp1	NM_001042613-22732	332	365	423	325	378	0.107014	0.430007	346	386	347	368	348	311	-0.0712587	-0.342347
Clk1	NM_001042634-6041	547	436	548	455	479	0.00731963	-0.00411411	493	466	433	534	403	475	0.0205809	0.023439
Clk1	NM_001042634-6042	270	260	345	263	286	0.16932	0.701322	281	285	247	260	276	319	0.0726691	0.2309
Clk1	NM_001042634-6043	244	391	320	360	261	-0.0175244	-0.112298	394	306	413	259	341	246	-0.395724	-1.63465
Clk1	NM_001042634-6045	110	109	76	80	72	-0.52686	-2.33021	111	150	36	90	89	61	-0.307429	-1.28298
Smad7	NM_001042660-23505	283	336	235	221	284	-0.327377	-1.46156	234	417	278	292	228	288	-0.201323	-0.860379
Smad7	NM_001042660-23506	286	180	136	187	160	-0.533269	-2.35813	230	358	259	265	299	210	-0.130028	-0.57642
Amy2a5	NM_001042711-1717	54	68	58	68	76	0.142512	0.584584	65	89	59	72	49	66	-0.187815	-0.806578
Proc	NM_001042768-20734	22	32	21	20	51	0.183712	0.763992	39	21	34	39	19	25	-0.179549	-0.773656
Proc	NM_001042768-20735	619	613	587	644	525	-0.0736719	-0.356794	587	678	623	668	451	610	-0.126921	-0.564043
Proc	NM_001042768-20736	596	549	573	531	639	0.0212625	0.0566005	578	561	488	509	545	562	-0.00978705	-0.0975128
Proc	NM_001042768-20737	465	374	518	535	493	0.296835	1.25659	471	498	466	424	596	498	0.0811211	0.264563
Proc	NM_001042768-20739	487	416	516	428	695	0.275055	1.16175	379	488	379	624	486	529	0.395512	1.51674
Dntt	NM_001043228-8196	544	477	571	656	530	0.198169	0.826945	602	619	493	598	538	615	0.030812	0.0641883
Dntt	NM_001043228-8198	262	311	299	354	325	0.186337	0.775422	401	270	244	288	310	263	-0.0877585	-0.408064
Dntt	NM_001043228-8200	100	104	138	95	103	0.13493	0.551568	135	67	82	87	72	116	-0.0464593	-0.243574
Dntt	NM_001043228-8201	1454	1390	1413	1471	1374	-0.00270802	-0.0477798	1438	1517	1230	1155	1262	1295	-0.173031	-0.747694
Cd22	NM_001043317-4805	383	301	350	325	481	0.172111	0.713474	454	321	395	393	320	387	-0.089005	-0.413028
Cd22	NM_001043317-4807	33	38	39	40	38	0.135655	0.554727	58	30	56	52	46	50	0.0395284	0.0989046
Cacna1i	NM_001044308-3965	542	603	524	549	563	-0.0701374	-0.341403	607	531	651	516	525	375	-0.337332	-1.40209
Cacna1i	NM_001044308-3967	1747	1722	1691	1662	1744	-0.029834	-0.165901	1738	1720	1842	1706	1653	1399	-0.155637	-0.678416
Ubtf	NM_001044383-26229	1703	1664	1936	1894	2066	0.22331	0.936424	1580	1764	1671	1752	1848	1837	0.116561	0.405717
Timp1	NM_001044384-25030	238	209	193	195	210	-0.165092	-0.754885	188	217	181	223	237	200	0.171565	0.624792
Timp1	NM_001044384-25031	465	511	350	497	401	-0.230298	-1.03883	619	436	545	447	532	359	-0.257994	-1.08609
Zfx	NM_001044386-27454	487	486	527	527	561	0.14606	0.600035	447	496	498	514	572	574	0.204113	0.754425
Zfx	NM_001044386-27455	808	870	683	762	705	-0.227369	-1.02607	762	822	799	688	674	607	-0.275316	-1.15508
Zfx	NM_001044386-27456	144	206	159	155	125	-0.258096	-1.15988	150	158	147	170	167	215	0.278802	1.0519
Zfx	NM_001044386-27458	1032	1000	1002	994	1040	-0.00569111	-0.0607698	1090	1206	1113	1099	1015	997	-0.13197	-0.584154
Gcdh	NM_001044744-10896	441	487	497	463	459	0.0277154	0.0846998	507	512	552	501	504	508	-0.0542712	-0.274688
Mef2b	NM_001045484-16301	618	498	470	455	536	-0.196343	-0.890971	713	523	473	568	451	574	-0.101406	-0.462421
Mef2b	NM_001045484-16302	171	235	163	130	183	-0.355481	-1.58394	232	191	163	195	140	169	-0.217477	-0.924717
Mef2b	NM_001045484-16304	118	185	133	165	130	-0.0866695	-0.413393	104	130	139	157	125	164	0.257868	0.968526
Mef2b	NM_001045484-16306	502	566	493	579	458	-0.0663425	-0.324878	539	551	624	578	579	579	0.0183998	0.0147522
Mfge8	NM_001045489-16381	315	342	442	453	401	0.395138	1.68465	348	266	399	378	413	407	0.241994	0.9053
Mfge8	NM_001045489-16382	298	289	348	418	370	0.367568	1.5646	394	319	271	437	433	342	0.300659	1.13896
Mfge8	NM_001045489-16383	664	475	503	611	571	-0.0199817	-0.122998	764	620	690	652	532	535	-0.270846	-1.13728
Mfge8	NM_001045489-16384	119	82	127	139	111	0.322407	1.36794	138	81	139	121	189	116	0.250894	0.940748
Bdnf	NM_001048141-3379	56	43	57	58	27	-0.064572	-0.317168	24	41	63	59	53	28	0.129283	0.456387
Bdnf	NM_001048141-3380	772	675	737	763	769	0.0640292	0.242829	693	852	718	706	765	878	0.0538101	0.155787
Bdnf	NM_001048141-3382	564	513	474	469	399	-0.267596	-1.20124	674	494	443	519	365	397	-0.330686	-1.37562
Azi2	NM_001048146-2934	601	526	619	513	582	0.0199171	0.050742	636	667	499	449	524	577	-0.217331	-0.924135
Azi2	NM_001048146-2935	320	325	301	380	331	0.0648757	0.246516	200	304	345	291	430	331	0.309298	1.17337
Traf3	NM_001048206-25587	133	119	148	141	113	0.0888093	0.350735	111	162	157	159	127	121	-0.0793079	-0.374406
Sptan1	NM_001076554-23915	839	731	757	804	756	-0.023469	-0.138184	787	712	652	712	791	754	0.0693989	0.217875
Sptan1	NM_001076554-23916	293	423	444	358	395	0.156429	0.645188	507	462	356	496	485	509	0.16932	0.615849
Sptan1	NM_001076554-23917	288	328	251	274	212	-0.326228	-1.45656	309	254	384	236	244	200	-0.47783	-1.96167
Sptan1	NM_001076554-23918	1785	1945	1714	2033	1929	0.0207365	0.0543099	1851	1772	1871	1877	1913	1897	0.0498109	0.139859
Cbx5	NM_001076789-4470	320	379	403	378	440	0.219736	0.920861	225	323	314	288	428	407	0.381598	1.46133
Cbx5	NM_001076789-4471	632	755	735	666	826	0.0981713	0.391502	679	840	618	801	873	716	0.161424	0.584399
Cbx5	NM_001076789-4472	161	121	117	157	101	-0.173767	-0.792662	179	120	183	136	168	154	-0.0736855	-0.352013
Cbx5	NM_001076789-4473	181	249	148	223	208	-0.155736	-0.714144	227	178	220	218	206	220	0.0432045	0.113546
Cbx5	NM_001076789-4474	1458	1702	1802	1818	1602	0.139715	0.572408	1572	1822	1739	1720	1554	1600	-0.074696	-0.356037
Ap2a1	NM_001077264-1893	539	616	428	505	487	-0.286964	-1.28558	370	677	646	503	401	466	-0.305406	-1.27493
Ap2a1	NM_001077264-1894	1519	1602	1773	1848	2092	0.287278	1.21497	1249	1700	1470	1839	1578	1887	0.263361	0.990403
Ap2a1	NM_001077264-1895	395	442	510	458	490	0.215729	0.90341	445	463	515	483	513	455	0.0281119	0.053434
Ap2a1	NM_001077264-1896	221	239	265	247	294	0.224183	0.940226	234	285	259	229	263	248	-0.0722449	-0.346275
Gba	NM_001077411-10831	502	437	406	440	448	-0.122322	-0.568642	422	522	488	508	501	481	0.0572808	0.169611
Gba	NM_001077411-10832	309	350	403	374	368	0.212035	0.887324	440	322	464	370	346	352	-0.199047	-0.851314
Gba	NM_001077411-10833	240	134	163	276	204	0.196818	0.821062	184	176	235	270	159	210	0.102926	0.351411
Gba	NM_001077411-10834	1014	879	971	1013	1003	0.0730603	0.282156	982	800	1113	970	982	979	0.0178296	0.0124811
Gba	NM_001077411-10835	313	289	196	324	228	-0.271688	-1.21906	343	281	314	270	264	268	-0.225986	-0.958606
A4gnt	NM_001077424-60	369	335	302	328	321	-0.151093	-0.693925	358	438	378	326	273	266	-0.44066	-1.81363
A4gnt	NM_001077424-65	636	595	548	500	522	-0.234029	-1.05507	601	592	674	511	640	480	-0.194965	-0.835055
Pik3r1	NM_001077495-19502	409	337	424	404	421	0.158563	0.654482	408	431	370	478	452	428	0.167669	0.609274
Pik3r1	NM_001077495-19503	318	377	309	326	364	-0.0614908	-0.303751	302	294	271	272	316	417	0.213092	0.790186
Pik3r1	NM_001077495-19505	1656	1826	1490	1724	1680	-0.0938646	-0.444724	1786	1857	1779	1749	1702	1584	-0.106833	-0.484037
Pik3r1	NM_001077495-19506	103	127	120	153	123	0.198904	0.830146	155	124	83	136	144	220	0.465938	1.79724
Tnfrsf9	NM_001077508-25314	173	163	230	197	224	0.369234	1.57185	213	250	235	208	225	185	-0.17562	-0.758006
Tnfrsf9	NM_001077509-25325	452	578	541	537	627	0.142165	0.583074	556	442	435	542	522	539	0.161736	0.585642
Tnfrsf9	NM_001077509-25327	203	179	177	179	193	-0.061729	-0.304789	246	180	182	170	271	185	0.0420913	0.109113
Tnfrsf9	NM_001077509-25328	1053	1103	994	1004	997	-0.110764	-0.518312	1085	888	924	1022	971	1065	0.0780287	0.252247
Tnfrsf9	NM_001077509-25330	1215	1310	1389	1399	1430	0.155313	0.640329	1182	1314	1270	1446	1513	1627	0.284203	1.07342
Gnas	NM_001077510-11411	223	242	230	161	142	-0.388058	-1.7258	191	255	196	110	133	99	-0.908577	-3.67729
Gnas	NM_001077510-11413	1266	1304	1161	1078	1073	-0.219028	-0.989753	1368	1345	1383	1061	1100	1068	-0.343128	-1.42517
Gnas	NM_001077510-11414	349	362	345	344	393	0.0208165	0.0546586	292	271	281	349	348	319	0.267585	1.00723
Slc1a2	NM_001077515-23226	352	250	290	310	343	0.0625318	0.236309	326	286	314	318	242	362	-0.00624544	-0.083407
Slc1a2	NM_001077515-23229	81	53	28	78	60	-0.276012	-1.23789	97	90	63	95	150	106	0.489543	1.89126
Pigw	NM_001077636-19443	615	784	776	783	744	0.134156	0.548199	820	776	653	740	613	868	-0.0180743	-0.13052
Pigw	NM_001077636-19445	612	645	696	581	635	0.0201354	0.0516925	670	594	638	516	608	615	-0.129259	-0.573357
Pigw	NM_001077636-19446	518	562	592	537	425	-0.0600073	-0.297291	536	536	623	547	517	481	-0.133678	-0.590957
Pigw	NM_001077636-19447	444	488	525	463	491	0.0812577	0.317852	449	325	367	393	473	483	0.241592	0.903698
Pigw	NM_001077636-19448	306	347	358	342	290	0.015383	0.0309983	352	363	341	346	345	390	0.0337567	0.0759167
Prmt2	NM_001077638-20692	684	717	898	757	900	0.281904	1.19157	503	728	787	928	946	787	0.399042	1.53081
Prmt2	NM_001077638-20693	558	588	666	700	608	0.199552	0.83297	607	711	602	691	909	638	0.221104	0.822098
Prmt2	NM_001077638-20695	115	74	113	127	140	0.422651	1.80446	80	105	65	144	97	86	0.387363	1.48429
Ncoa2	NM_001077695-17265	288	328	318	378	372	0.208947	0.873878	386	269	323	334	386	352	0.132399	0.468795
Ncoa2	NM_001077695-17266	166	194	179	187	156	-0.0489096	-0.248966	150	134	138	182	121	152	0.108624	0.374102
Hdac5	NM_001077696-12460	1095	1097	1357	1296	1307	0.26829	1.13229	1187	1109	1093	1331	1181	1315	0.175354	0.639883
Hdac5	NM_001077696-12462	485	471	514	473	475	0.0278983	0.0854963	536	601	422	421	539	501	-0.0936647	-0.431588
Ptpn6	NM_001077705-21222	187	151	212	165	164	0.0936428	0.371783	227	141	142	298	214	233	0.546743	2.11908
Ptpn6	NM_001077705-21224	103	93	65	82	97	-0.268935	-1.20707	39	146	89	64	100	104	-0.0319429	-0.185757
Ptpn6	NM_001077705-21225	1956	1761	2029	2014	1935	0.100562	0.401912	1561	1856	1710	1697	1867	1852	0.0791128	0.256565
Ptpn6	NM_001077705-21226	575	644	546	485	474	-0.280897	-1.25916	529	711	599	637	511	645	-0.036546	-0.20409
Stag2	NM_001077712-24161	330	429	396	364	351	-0.0352755	-0.189596	372	598	420	352	379	420	-0.272197	-1.14266
Stag2	NM_001077712-24163	336	480	438	491	462	0.184519	0.767506	556	551	454	396	409	428	-0.340298	-1.4139
Syne1	NM_001079686-24458	430	555	357	455	426	-0.255147	-1.14703	587	451	452	488	458	417	-0.128527	-0.570439
Syne1	NM_001079686-24460	294	301	308	324	425	0.244051	1.02674	268	455	276	372	341	392	0.14549	0.520936
Tcf7l1	NM_001079822-24682	270	249	279	268	265	0.0607827	0.228693	271	233	259	236	265	296	0.0628967	0.191978
Tcf7l1	NM_001079822-24696	338	337	435	328	473	0.287757	1.21706	314	322	323	267	331	407	0.0675928	0.210682
Tcf7l1	NM_001079822-24697	732	812	942	922	939	0.275336	1.16297	733	752	771	932	933	925	0.306498	1.16221
Tcf7l1	NM_001079822-24698	1390	1433	1503	1592	1404	0.0874127	0.344654	1442	1271	1451	1386	1573	1367	0.0550636	0.16078
Tcf7l1	NM_001079822-24699	695	841	763	808	771	0.0236004	0.0667809	761	764	786	637	676	825	-0.112255	-0.505632
Gpr64	NM_001079857-11674	286	237	318	261	273	0.11908	0.48255	341	233	250	249	358	253	0.0616923	0.187181
Gpr64	NM_001079857-11676	344	353	359	296	384	-0.00899741	-0.0751672	365	292	409	375	407	405	0.155112	0.559262
Spam1	NM_001079875-23838	339	309	299	264	269	-0.224373	-1.01303	201	299	288	301	290	248	0.0904752	0.30182
Spam1	NM_001079875-23841	502	666	578	575	553	-0.0383851	-0.203137	469	567	616	683	524	544	0.0839654	0.275892
Casp8	NM_001080126-4362	458	514	485	435	405	-0.137998	-0.636906	520	399	453	501	496	415	0.0414596	0.106597
Clta	NM_001080385-6073	701	757	784	750	814	0.102479	0.410261	819	747	701	779	790	767	0.0432559	0.113751
Clta	NM_001080385-6075	1146	1268	1398	1281	1174	0.089594	0.354152	1003	990	1020	1235	1352	1349	0.38553	1.47699
Clta	NM_001080385-6077	448	439	521	597	574	0.346761	1.47399	507	422	620	583	606	539	0.157766	0.569831
Vamp1	NM_001080557-26726	310	347	330	237	307	-0.173223	-0.790291	251	317	302	380	301	281	0.145021	0.519071
Vamp1	NM_001080557-26730	324	331	350	324	397	0.124429	0.505843	278	299	324	370	322	420	0.303558	1.1505
Vamp5	NM_001080742-26742	531	480	521	420	456	-0.118413	-0.551623	478	372	552	467	398	501	-0.0375289	-0.208005
Vamp5	NM_001080742-26743	910	847	865	863	891	-0.00906063	-0.0754425	938	938	901	801	806	926	-0.13268	-0.586981
Vamp5	NM_001080742-26744	434	476	456	581	427	0.101015	0.403884	635	452	508	527	483	430	-0.147488	-0.645958
Vamp5	NM_001080742-26747	101	100	122	99	107	0.121538	0.493253	128	79	78	116	119	116	0.300509	1.13836
Vamp5	NM_001080742-26748	850	853	803	892	798	-0.0351581	-0.189085	788	833	944	746	823	886	-0.0632358	-0.310393
Gtf2i	NM_001080747-12155	631	647	863	795	729	0.316348	1.34156	607	703	618	827	768	699	0.25076	0.940216
Gtf2i	NM_001080747-12156	1226	1241	1288	1183	1173	-0.0221973	-0.132646	1126	1213	1182	1191	1151	1287	0.0435868	0.115069
Gtf2i	NM_001080747-12159	200	228	286	356	296	0.547015	2.34601	341	281	254	257	261	301	-0.0970674	-0.44514
Pdpk1	NM_001080773-19070	30	61	35	50	41	-0.115477	-0.538837	43	43	43	59	55	81	0.596103	2.31568
Pdpk1	NM_001080773-19072	468	582	582	618	610	0.200638	0.837696	498	535	680	583	558	536	-0.0306425	-0.180577
Pdpk1	NM_001080773-19074	732	771	841	766	876	0.139277	0.570497	863	813	705	1030	971	896	0.282992	1.06859
Myo1c	NM_001080774-17081	794	685	738	850	729	0.0626735	0.236926	761	642	758	751	699	838	0.082388	0.269609
Myo1c	NM_001080774-17082	453	453	482	577	464	0.16437	0.679769	476	457	422	483	504	635	0.259481	0.97495
Myo1c	NM_001080774-17084	20	23	18	20	19	-0.178337	-0.812563	24	27	38	26	19	25	-0.34645	-1.4384
Cps1	NM_001080809-6523	123	81	80	76	92	-0.303192	-1.35624	121	94	98	123	184	114	0.427658	1.64478
Cps1	NM_001080809-6524	111	132	168	143	121	0.245112	1.03136	135	168	133	128	138	205	0.111399	0.385156
Cps1	NM_001080809-6526	414	388	442	406	423	0.0793274	0.309446	360	320	372	429	515	390	0.342624	1.3061
Cps1	NM_001080809-6527	503	542	516	652	627	0.195518	0.815403	606	630	603	599	574	551	-0.0931617	-0.429584
Gipr	NM_001080815-11142	287	343	385	303	344	0.127057	0.517285	404	324	219	347	310	311	0.0316426	0.0674966
Gipr	NM_001080815-11143	348	345	311	376	278	-0.107289	-0.503181	314	329	267	226	273	278	-0.227952	-0.966438
Gipr	NM_001080815-11146	357	439	534	451	493	0.307843	1.30453	340	426	428	318	523	413	0.0707345	0.223195
Gipr	NM_001080815-11147	311	283	274	278	282	-0.095378	-0.451314	249	274	356	311	271	352	0.0875594	0.290206
Cdc14a	NM_001080818-5096	559	661	760	694	734	0.257769	1.08648	597	640	648	771	761	704	0.246356	0.922673
Cdc14a	NM_001080818-5097	181	241	276	287	263	0.383936	1.63588	210	173	263	196	229	225	0.00890555	-0.0230624
Lrp8	NM_001080926-15459	1251	1011	1003	954	1089	-0.155645	-0.713751	1093	1019	983	979	1113	1070	0.030898	0.0645307
Lrp8	NM_001080926-15460	649	739	704	714	606	-0.0407608	-0.213482	666	588	632	698	570	658	0.030278	0.0620616
Lrp8	NM_001080926-15462	156	180	161	183	173	0.0367405	0.124	172	153	191	141	155	167	-0.156359	-0.681291
Brca2	NM_001081001-3651	180	98	131	109	136	-0.149315	-0.686183	106	159	127	141	102	94	-0.218105	-0.927219
Brca2	NM_001081001-3654	776	716	884	796	771	0.13116	0.535155	720	735	724	773	795	744	0.0854752	0.281905
Taf1	NM_001081008-24510	299	321	315	284	312	-0.0297797	-0.165664	317	283	273	331	307	268	0.0535294	0.154669
Taf1	NM_001081008-24513	34	15	27	26	19	-0.0297473	-0.165523	24	27	33	46	57	25	0.607683	2.3618
Pde11a	NM_001081033-18885	327	282	387	364	345	0.262771	1.10826	360	339	312	442	298	357	0.117781	0.410574
Pde11a	NM_001081033-18887	411	327	369	370	368	0	-0.0359877	319	450	238	275	439	293	0	-0.0585321
Pde11a	NM_001081033-18888	958	992	1117	1096	1260	0.247746	1.04283	819	1042	901	1168	1026	1116	0.261118	0.981469
Pde11a	NM_001081033-18889	10	23	18	20	23	0.301381	1.27638	24	20	27	26	19	25	-0.0204641	-0.140038
Mylk2	NM_001081044-17075	10	12	18	20	19	0.788496	3.39754	24	31	13	26	25	25	0.160465	0.58058
Mylk2	NM_001081044-17078	1271	1288	968	1295	1104	-0.189079	-0.859338	1187	1173	1243	1102	1178	1066	-0.106761	-0.483749
Kmt2a	NM_001081049-16534	26	11	18	20	19	0.0384741	0.131549	24	31	16	26	23	25	0.0597062	0.179271
A1bg	NM_001081067-26565	282	269	361	300	294	0.208486	0.871871	251	289	271	318	324	372	0.322284	1.22509
A1bg	NM_001081067-26566	455	537	541	547	582	0.166474	0.688927	529	484	535	539	485	569	0.0413408	0.106123
A1bg	NM_001081067-26569	720	704	523	588	604	-0.316703	-1.41508	672	685	717	576	624	540	-0.253329	-1.06751
A1bg	NM_001081067-26617	190	119	48	97	109	-0.867741	-3.81459	152	158	182	131	127	96	-0.474909	-1.95004
Lclat1	NM_001081071-15131	122	94	126	115	117	0.143966	0.590916	130	110	104	103	121	71	-0.221694	-0.941511
Lclat1	NM_001081071-15133	319	268	300	299	267	-0.023956	-0.140305	299	252	238	295	268	291	0.114211	0.396356
Alpi	NM_001081082-1629	309	409	430	364	364	0.104617	0.41957	442	439	370	437	384	382	-0.0564451	-0.283346
Alpi	NM_001081082-1634	98	96	90	60	84	-0.314511	-1.40553	114	89	89	72	76	76	-0.38247	-1.58186
Lrp2	NM_001081088-15440	115	109	95	66	93	-0.403633	-1.79362	159	77	70	64	70	114	-0.303192	-1.26611
Lrp2	NM_001081088-15443	687	630	769	807	835	0.287414	1.21556	614	540	641	840	763	853	0.452327	1.74303
Lrp2	NM_001081088-15445	115	111	78	76	99	-0.422148	-1.87424	92	84	102	105	70	76	-0.147398	-0.645599
Taf4a	NM_001081092-24540	644	569	621	676	674	0.115386	0.466463	597	599	640	661	631	592	0.0372329	0.0897621
Taf4a	NM_001081092-24542	407	381	461	372	352	0.00365702	-0.020063	365	454	461	408	386	369	-0.138293	-0.609336
Helq	NM_001081107-12509	455	404	458	481	416	0.0726003	0.280153	462	604	603	398	462	476	-0.321064	-1.33729
Helq	NM_001081107-12511	503	569	416	432	440	-0.320135	-1.43002	563	525	503	519	407	451	-0.208405	-0.888586
Cd8a	NM_001081110-5053	880	972	752	877	771	-0.211012	-0.954847	919	995	823	935	841	728	-0.128361	-0.569778
Cd8a	NM_001081110-5054	1743	1738	1807	1736	1758	0.0218002	0.0589421	1872	1799	1935	1918	1802	1773	-0.0293775	-0.175539
Cd8a	NM_001081110-5056	970	1113	974	998	1095	-0.0267972	-0.152677	1078	1254	1111	1032	944	1121	-0.152795	-0.667096
Gli2	NM_001081125-11220	863	873	762	831	920	-0.0513188	-0.259457	650	830	769	886	848	774	0.157254	0.567791
Gli2	NM_001081125-11222	286	238	364	364	380	0.495357	2.12106	126	198	264	229	290	283	0.447786	1.72495
Gli2	NM_001081125-11223	142	158	249	215	191	0.54157	2.3223	145	101	132	221	203	200	0.72316	2.82173
Gli2	NM_001081125-11225	539	552	571	590	615	0.118018	0.477925	679	485	580	529	626	508	-0.0686119	-0.331805
Gpr161	NM_001081126-11621	322	288	218	250	327	-0.202817	-0.91916	399	362	418	344	386	311	-0.179594	-0.773832
Gpr161	NM_001081126-11622	51	35	78	44	37	0.301656	1.27758	24	56	69	77	64	40	0.280677	1.05937
Ogdhl	NM_001081130-18348	522	639	721	622	625	0.1764	0.732151	614	593	558	652	647	579	0.0895289	0.298051
Ogdhl	NM_001081130-18349	1091	1098	1316	1241	1275	0.222863	0.934477	1119	923	1004	1212	1336	1260	0.322118	1.22442
Ogdhl	NM_001081130-18351	313	245	240	300	300	0.00516171	-0.0135108	217	236	279	262	263	278	0.133556	0.473407
Gnat3	NM_001081143-11421	217	122	122	177	173	-0.107461	-0.50393	205	202	200	262	246	159	0.13599	0.483101
Gnat3	NM_001081143-11423	633	692	652	587	598	-0.113603	-0.530677	640	769	664	470	549	622	-0.337145	-1.40134
Gnat3	NM_001081143-11426	484	474	587	495	584	0.213328	0.892957	486	518	482	529	604	582	0.206774	0.765026
Oxtr	NM_001081147-18518	579	662	546	471	522	-0.274472	-1.23119	727	625	567	529	517	597	-0.224022	-0.950786
Oxtr	NM_001081147-18520	861	830	1090	1064	1063	0.342877	1.45708	1044	945	837	1104	1094	1121	0.231987	0.865445
Kat6a	NM_001081149-17099	278	327	228	241	267	-0.302192	-1.35189	343	327	311	265	244	309	-0.262152	-1.10265
Kat6a	NM_001081149-17100	1649	1458	1863	1883	1653	0.212207	0.888077	1474	1573	1488	1584	1569	1859	0.144284	0.516133
Kat6a	NM_001081149-17102	87	111	170	145	160	0.677465	2.91405	106	102	82	123	161	119	0.474727	1.83225
Kat6a	NM_001081149-17103	62	69	69	44	74	-0.071491	-0.347298	53	24	34	64	102	91	1.21121	4.76557
Kat6a	NM_001081149-17104	346	433	314	352	390	-0.146048	-0.671958	438	308	335	321	339	327	-0.131245	-0.581263
Rap1gap	NM_001081155-21650	875	850	1062	953	941	0.192087	0.800463	819	938	855	1112	931	977	0.209394	0.775458
Rap1gap	NM_001081155-21652	174	159	136	147	134	-0.260437	-1.17007	118	117	206	208	163	164	0.27876	1.05174
Chsy1	NM_001081163-5828	388	407	479	504	432	0.246813	1.03877	374	412	473	453	541	476	0.223538	0.831793
Itpkb	NM_001081175-14510	433	408	430	380	395	-0.0661071	-0.323853	401	483	291	380	407	471	0.0984712	0.333667
Itpkb	NM_001081175-14511	177	165	148	163	166	-0.10497	-0.493081	143	138	205	162	178	167	0.0610294	0.184541
Itpkb	NM_001081175-14513	122	158	157	187	142	0.210567	0.880933	70	101	128	136	184	185	0.756138	2.95308
Itpkb	NM_001081175-14514	548	638	583	683	605	0.072743	0.280774	627	599	554	719	811	608	0.264385	0.99448
Polr3g	NM_001081176-20125	556	529	481	644	592	0.0772325	0.300324	536	592	594	606	539	622	0.0372169	0.0896983
Polr3g	NM_001081176-20126	154	165	187	187	167	0.17711	0.735242	147	189	227	121	199	152	-0.254348	-1.07157
Polr3g	NM_001081176-20129	857	867	840	644	799	-0.179791	-0.818895	778	723	785	739	723	815	-0.00569111	-0.0811992
Flnc	NM_001081185-9966	93	81	87	86	93	0.0273764	0.0832239	63	90	102	95	91	46	-0.136372	-0.601687
Flnc	NM_001081185-9969	1171	1079	1320	1243	1253	0.177174	0.735521	892	970	1246	1205	1185	1293	0.244895	0.916855
Flnc	NM_001081185-9970	216	246	263	272	251	0.181674	0.755117	174	289	222	270	191	276	0.105561	0.361903
Apobec4	NM_001081197-2055	1005	876	1211	1068	1145	0.27922	1.17989	858	990	1003	1120	1117	1110	0.231401	0.863109
Apobec4	NM_001081197-2058	180	265	203	189	162	-0.268882	-1.20684	155	277	231	200	214	197	-0.117836	-0.527861
Dgki	NM_001081206-26620	265	335	288	332	315	0.0550414	0.203692	300	334	281	252	201	253	-0.374104	-1.54854
Dgki	NM_001081206-7869	272	306	403	390	345	0.392397	1.67272	326	399	202	393	384	339	0.267696	1.00767
Ptafr	NM_001081211-21064	87	100	133	113	93	0.273285	1.15404	77	61	95	100	70	81	0.107357	0.36906
Ptafr	NM_001081211-21065	366	389	451	422	401	0.169854	0.703648	384	542	447	455	388	509	-0.0222365	-0.147097
Ptafr	NM_001081211-21066	117	200	126	103	125	-0.425696	-1.88969	87	106	159	164	93	99	0.0163018	0.00639603
Ptafr	NM_001081211-21068	1411	1285	1357	1353	1394	0.0212477	0.0565363	1100	1178	1505	1433	1277	1508	0.157028	0.566893
Irs2	NM_001081212-14326	158	307	203	191	160	-0.332307	-1.48303	251	197	171	195	206	200	-0.0425744	-0.228101
Irs2	NM_001081212-14327	570	599	578	567	576	-0.0269903	-0.153518	587	518	535	557	535	539	-0.00793903	-0.0901524
Irs2	NM_001081212-14328	634	552	615	624	654	0.0896079	0.354213	684	590	600	639	799	567	0.0974813	0.329724
Irs2	NM_001081212-14329	594	612	458	418	563	-0.330126	-1.47353	592	547	565	444	513	453	-0.27323	-1.14678
Esco1	NM_001081222-9249	99	114	41	66	96	-0.654336	-2.88532	92	134	109	98	106	58	-0.354594	-1.47084
Rbbp8	NM_001081223-21745	22	41	19	38	19	-0.314315	-1.40468	24	13	17	44	19	38	0.903324	3.5393
Rbbp8	NM_001081223-21747	846	664	838	800	776	0.0919146	0.364258	548	711	694	711	791	757	0.209992	0.777842
Rbbp8	NM_001081223-21748	716	815	596	630	660	-0.284107	-1.27314	700	872	851	642	686	696	-0.259585	-1.09243
Rbbp8	NM_001081223-21749	192	211	161	173	148	-0.326709	-1.45865	135	255	232	205	114	99	-0.573412	-2.34236
Palb2	NM_001081238-18655	752	753	806	879	931	0.212637	0.889945	911	713	842	783	784	761	-0.0830817	-0.389437
Palb2	NM_001081238-18656	330	241	357	352	320	0.264718	1.11673	222	286	246	336	280	296	0.274469	1.03465
Polr3a	NM_001081247-20113	1393	1412	1334	1383	1345	-0.050773	-0.25708	1436	1361	1179	1290	1291	1524	0.0460645	0.124937
Polr3a	NM_001081247-20115	234	282	269	290	265	0.0903108	0.357273	210	293	262	275	276	240	0.0482179	0.133514
Polr3a	NM_001081247-20116	171	134	97	167	224	0.0931094	0.36946	116	161	182	149	203	164	0.168877	0.614084
Polr3a	NM_001081247-20117	466	384	499	413	398	0.0390696	0.134142	389	490	519	406	373	410	-0.233616	-0.988995
Vcan	NM_001081249-26816	89	132	129	110	137	0.181724	0.755334	161	104	183	180	163	144	0.120423	0.421098
Vcan	NM_001081249-26818	268	217	240	209	222	-0.116634	-0.543876	169	279	220	149	280	210	-0.0640322	-0.313565
Vcan	NM_001081249-26819	104	86	120	113	125	0.328998	1.39664	85	149	126	116	98	111	-0.147557	-0.646235
Hpse2	NM_001081257-12930	83	72	59	52	76	-0.314192	-1.40415	80	44	102	65	81	86	0.037802	0.0920288
Hpse2	NM_001081257-12931	53	70	64	60	53	-0.0598715	-0.2967	68	40	29	36	93	63	0.48693	1.88085
Hpse2	NM_001081257-12934	911	953	1047	1005	1010	0.13111	0.534935	882	718	1031	1219	1087	1159	0.397244	1.52364
Tnks1bp1	NM_001081260-25423	180	147	110	78	101	-0.763184	-3.3593	130	133	118	110	150	96	-0.0979138	-0.448511
Tnks1bp1	NM_001081260-25425	340	335	322	372	315	-0.00499573	-0.0577417	266	361	442	318	375	319	-0.0790526	-0.373389
Tnks1bp1	NM_001081260-25426	188	220	226	229	206	0.111119	0.447882	188	253	171	195	182	230	-0.0118351	-0.10567
Tnks1bp1	NM_001081260-25427	454	343	346	286	317	-0.333134	-1.48663	481	466	402	313	261	369	-0.516561	-2.11593
Tnks1bp1	NM_001081260-25429	167	172	222	189	171	0.194771	0.812151	195	124	134	165	225	220	0.429298	1.65131
Tnks1bp1	NM_001081260-25431	395	417	336	445	450	0.0153166	0.0307091	406	402	502	326	420	324	-0.291956	-1.22136
Alg6	NM_001081264-1557	500	573	482	587	536	-0.00403928	-0.0535768	551	552	400	491	541	579	0.100111	0.3402
Ak5	NM_001081277-1233	522	536	514	517	522	-0.0312443	-0.172042	444	495	546	547	594	400	0.0534039	0.154169
Fat1	NM_001081286-9637	2209	1947	2098	2142	2160	0.0379138	0.129109	2080	1988	2094	2109	2184	2272	0.0913963	0.305489
Fat1	NM_001081286-9639	70	54	49	68	76	0.0532982	0.196101	53	80	105	72	74	83	-0.055614	-0.280036
Fat1	NM_001081286-9640	360	380	385	372	356	0.00389392	-0.0190315	367	358	359	398	360	425	0.126085	0.443651
Trio	NM_001081302-25740	176	150	226	237	238	0.51958	2.22654	215	247	219	172	208	245	-0.123799	-0.551607
Trio	NM_001081302-25741	342	418	355	304	335	-0.197716	-0.896949	457	370	366	236	336	327	-0.408201	-1.68435
Ppp1r12b	NM_001081307-20334	243	252	333	288	268	0.259792	1.09529	246	266	248	360	363	290	0.414563	1.59262
Ppp1r12b	NM_001081307-20336	1721	1998	1844	1911	1847	0.00606473	-0.00957857	2081	1747	1752	1868	1888	1812	-0.00310591	-0.0709026
Pik3r4	NM_001081309-26501	449	394	366	390	359	-0.181523	-0.826437	364	443	379	303	368	387	-0.164764	-0.714769
Hs3st2	NM_001081327-13002	1913	2007	2011	1846	1953	-0.017278	-0.111225	1805	1822	1775	1810	1832	1740	-0.00535125	-0.0798455
Hs3st2	NM_001081327-13009	173	127	83	177	162	-0.092682	-0.439574	188	206	189	190	161	223	-0.0224451	-0.147928
Hs3st2	NM_001081327-13015	1360	1488	1216	1354	1209	-0.176907	-0.806335	1501	1543	1447	1138	1316	1288	-0.263227	-1.10693
Hs3st2	NM_001081327-13016	72	47	64	90	64	0.288404	1.21988	92	86	46	90	127	68	0.347463	1.32537
Cul9	NM_001081335-7084	503	513	633	680	652	0.366666	1.56067	578	471	568	598	534	756	0.223539	0.831797
Setd2	NM_001081340-22852	498	475	491	475	596	0.0979202	0.390409	491	715	464	596	640	514	0.0675068	0.210339
Setd2	NM_001081340-22853	144	149	168	245	199	0.477668	2.04404	143	198	134	200	146	235	0.290611	1.09894
Setd2	NM_001081340-22855	259	302	292	243	253	-0.0947676	-0.448656	268	254	267	262	352	235	0.105739	0.362615
Setd2	NM_001081340-22856	262	224	260	249	275	0.104935	0.420954	186	176	209	226	301	223	0.3934	1.50833
Prdm2	NM_001081355-20473	23	17	28	20	19	0.159199	0.657248	24	27	26	26	30	25	0.0730635	0.232471
Prdm2	NM_001081355-20475	1455	1561	1646	1695	1602	0.127788	0.520469	1447	1599	1471	1490	1682	1650	0.0942667	0.316921
Prdm2	NM_001081355-20476	128	99	74	117	101	-0.221686	-1.00133	147	104	165	113	138	124	-0.149693	-0.654741
Trrap	NM_001081362-26556	1914	2072	1539	1882	1638	-0.241052	-1.08566	2153	1809	2035	1523	1791	1455	-0.330554	-1.37509
Trrap	NM_001081362-26558	733	768	704	717	669	-0.107384	-0.503593	585	477	616	673	659	685	0.265468	0.998797
Trrap	NM_001081362-26619	333	300	387	336	454	0.309874	1.31337	237	389	250	352	299	397	0.258636	0.971584
Amotl1	NM_001081395-1676	834	849	598	684	596	-0.426801	-1.8945	882	736	833	644	710	582	-0.340292	-1.41387
Amotl1	NM_001081395-1678	75	152	157	117	160	0.35004	1.48827	152	114	77	152	161	142	0.407658	1.56512
Amotl1	NM_001081395-1680	160	164	97	99	99	-0.720241	-3.1723	150	189	139	136	134	167	-0.129377	-0.573827
Agmat	NM_001081408-1086	328	277	359	350	358	0.233591	0.98119	246	342	267	357	394	367	0.386924	1.48254
Agmat	NM_001081408-1087	536	630	672	597	560	0.0645248	0.244988	587	627	633	526	641	567	-0.09108	-0.421293
Agmat	NM_001081408-1090	173	132	126	107	129	-0.337782	-1.50687	150	210	145	103	159	167	-0.235306	-0.995727
Bcr	NM_001081412-3348	168	186	186	137	187	-0.0582146	-0.289485	104	145	147	180	165	142	0.298421	1.13004
Bcr	NM_001081412-3349	673	689	731	702	704	0.0648977	0.246611	638	690	666	643	696	701	0.0329037	0.0725195
Bcr	NM_001081412-3350	897	933	711	869	806	-0.202212	-0.916527	863	883	910	714	716	635	-0.363113	-1.50477
Bcr	NM_001081412-3352	2013	2071	2065	1851	2006	-0.0488609	-0.248754	1759	1818	1868	1893	1817	1931	0.0510189	0.14467
Unc13b	NM_001081413-26421	357	241	207	233	249	-0.380604	-1.69334	413	306	333	375	280	311	-0.12304	-0.548584
Unc13b	NM_001081413-26426	704	656	732	724	803	0.147115	0.60463	566	572	769	902	847	691	0.355576	1.35769
Grm5	NM_001081414-11940	338	372	318	370	345	-0.0440132	-0.227644	300	222	318	339	329	276	0.168398	0.612175
Grm5	NM_001081414-11941	842	780	884	865	838	0.0885437	0.349579	761	714	720	915	876	1012	0.352751	1.34643
Grm5	NM_001081414-11943	1908	2069	1434	1438	1455	-0.463276	-2.05334	2170	1981	1887	1592	1325	1488	-0.454929	-1.87046
Grm5	NM_001081414-11944	629	562	617	593	522	-0.044697	-0.230622	565	585	593	611	612	580	0.0488268	0.135939
Galnt16	NM_001081421-10707	193	246	270	219	276	0.216276	0.905794	205	159	230	303	307	220	0.482648	1.8638
Galnt16	NM_001081421-10708	63	59	76	82	56	0.225767	0.947123	85	76	88	57	95	40	-0.375039	-1.55227
Galnt16	NM_001081421-10712	927	906	912	958	1002	0.0628865	0.237853	947	1019	1068	1153	973	1091	0.0844949	0.278001
Chrna10	NM_001081424-5692	691	624	695	638	648	0.00620358	-0.00897397	604	688	703	550	541	645	-0.200622	-0.857585
Fbln2	NM_001081437-9649	123	130	157	141	109	0.100929	0.403511	92	141	119	69	81	129	-0.33531	-1.39403
Fbln2	NM_001081437-9651	646	596	523	547	588	-0.168184	-0.768349	718	686	805	650	579	572	-0.294595	-1.23187
Fbln2	NM_001081437-9653	966	958	907	819	822	-0.179706	-0.818523	935	979	1009	953	977	1015	0.0108178	-0.0154461
Fbln2	NM_001081437-9654	739	755	518	617	655	-0.324183	-1.44765	713	760	738	583	606	519	-0.372391	-1.54172
Gtf2ird1	NM_001081468-12160	40	82	37	64	64	-0.149378	-0.686457	46	55	29	69	36	40	0.157541	0.568936
Gtf2ird1	NM_001081468-12165	583	539	553	523	500	-0.0947676	-0.448656	462	569	608	503	469	521	-0.134602	-0.594635
Dnmt3l	NM_001081695-8194	266	269	295	360	282	0.223548	0.937458	350	278	263	354	345	319	0.19224	0.707138
Dnmt3l	NM_001081695-8195	1615	1635	1561	1579	1535	-0.0604359	-0.299158	1822	1506	1745	1580	1647	1516	-0.0970393	-0.445028
Mecp2	NM_001081979-16284	227	236	203	169	193	-0.297724	-1.33244	174	236	181	193	204	170	-0.0598094	-0.296746
Mecp2	NM_001081979-16285	373	410	309	406	401	-0.0737097	-0.356959	379	367	326	326	318	311	-0.166732	-0.722607
Mecp2	NM_001081979-16286	132	131	170	133	160	0.230987	0.969852	99	138	185	170	133	172	0.170685	0.621284
Trim21	NM_001082552-25714	320	408	338	380	424	0.0645898	0.245271	302	348	362	424	392	524	0.405024	1.55463
Trim21	NM_001082552-25720	97	96	69	109	113	0.0074558	-0.00352111	126	140	77	110	97	99	-0.164677	-0.714421
Itgam	NM_001082960-14429	298	305	293	261	275	-0.125748	-0.583563	246	423	236	254	257	261	-0.229317	-0.971874
Itgam	NM_001082960-14432	1001	875	935	1083	1021	0.110974	0.447254	933	1067	858	902	899	1083	0.0130652	-0.00649482
Magi1	NM_001083321-15678	200	206	260	187	277	0.249547	1.05067	164	185	226	231	203	253	0.256748	0.964065
Magi1	NM_001083321-15679	218	240	251	239	288	0.17946	0.745477	176	295	236	262	271	276	0.194429	0.715857
Cacna1d	NM_001083616-3940	1198	1241	1038	1131	1104	-0.160639	-0.735494	1109	1195	1102	919	923	971	-0.275969	-1.15768
Cacna1d	NM_001083616-3943	106	88	65	80	88	-0.320689	-1.43244	72	49	99	51	68	144	0.257559	0.967296
Cacna1d	NM_001083616-3945	520	522	631	684	631	0.316194	1.34089	466	616	594	629	576	554	0.0697333	0.219207
Nr3c2	NM_001083906-18044	127	150	184	135	148	0.168574	0.698074	118	241	149	157	184	132	-0.102988	-0.468722
Nr3c2	NM_001083906-18047	477	405	575	501	477	0.231245	0.970975	353	479	449	550	583	521	0.368689	1.40991
Nr3c2	NM_001083906-18048	333	303	260	249	224	-0.380176	-1.69148	333	261	233	198	110	245	-0.580608	-2.37102
Pth1r	NM_001083936-21162	467	471	445	482	477	-0.00307939	-0.049397	364	471	415	383	450	494	0.0862403	0.284953
Pth1r	NM_001083936-21163	129	192	138	147	121	-0.246056	-1.10745	140	162	200	134	153	124	-0.288549	-1.20779
Pth1r	NM_001083936-21164	524	534	461	527	461	-0.131245	-0.607496	587	480	507	481	473	504	-0.110445	-0.498421
Tcf4	NM_001083967-24684	30	66	83	40	60	0.345775	1.4697	70	56	70	28	61	33	-0.683973	-2.78271
Tcf4	NM_001083967-24687	238	191	221	177	181	-0.152377	-0.699517	254	133	205	175	172	144	-0.269874	-1.13341
Tcf4	NM_001083967-24688	335	412	244	294	327	-0.373371	-1.66184	278	337	342	293	390	256	-0.0273938	-0.167638
Ctnnd1	NM_001085448-6984	70	49	62	82	64	0.220659	0.924881	65	61	57	44	45	71	-0.193772	-0.830302
Ctnnd1	NM_001085448-6986	228	190	194	163	175	-0.237039	-1.06818	87	240	137	190	224	182	0.361188	1.38003
Rere	NM_001085492-21936	331	360	306	281	331	-0.175154	-0.798702	377	267	273	298	195	316	-0.180782	-0.778565
Rere	NM_001085492-21937	376	390	371	392	275	-0.146572	-0.674242	353	503	310	326	327	324	-0.255137	-1.07471
Rere	NM_001085492-21938	300	324	350	278	255	-0.0840951	-0.402182	336	318	289	280	322	309	-0.0498067	-0.256906
Rere	NM_001085492-21940	453	438	332	418	378	-0.244693	-1.10151	476	387	430	413	373	372	-0.159087	-0.692157
Arfgef2	NM_001085495-2201	755	781	785	795	761	0.0229842	0.0640979	783	625	674	727	755	696	0.0650339	0.20049
Arfgef2	NM_001085495-2204	594	645	484	525	538	-0.264665	-1.18848	601	524	613	511	469	562	-0.172625	-0.746078
Nt5c1a	NM_001085502-18165	200	209	267	237	308	0.404416	1.72506	222	205	296	241	252	329	0.185143	0.678869
Nt5c1a	NM_001085502-18167	137	156	175	233	208	0.487067	2.08496	184	206	161	185	201	167	0.00522716	-0.037713
Klrc2	NM_001098669-14935	38	49	32	46	31	-0.259722	-1.16695	24	13	48	26	19	35	-0.0874628	-0.406886
Klrc2	NM_001098669-14937	1078	1032	1231	1187	1172	0.181778	0.755572	1109	1079	946	1202	1161	1214	0.190745	0.701182
Klrc2	NM_001098669-14938	334	386	325	310	337	-0.152003	-0.69789	396	375	373	383	345	377	-0.0500407	-0.257838
Duox1	NM_001099297-8403	269	265	276	322	265	0.107558	0.432378	249	279	304	329	301	395	0.300968	1.14019
Htr3a	NM_001099644-13254	403	413	438	497	417	0.143492	0.588851	377	333	346	370	428	488	0.284281	1.07372
Trpc2	NM_001109897-25797	1052	1082	1162	1136	1153	0.108492	0.436443	1100	1145	1115	1215	1199	1147	0.0838212	0.275318
Trpc2	NM_001109897-25800	57	35	18	26	31	-0.879706	-3.86669	41	47	44	57	44	43	0.125531	0.441442
Trpc2	NM_001109897-25801	1028	970	1117	1018	951	0.042219	0.147856	839	987	1004	1171	920	1045	0.148124	0.531426
Tnk2	NM_001110147-25412	318	290	301	217	220	-0.305413	-1.36592	198	192	164	267	286	233	0.504643	1.9514
Tnk2	NM_001110147-25413	153	91	133	131	92	-0.0399664	-0.210023	109	120	70	95	136	101	0.151038	0.543033
Tnk2	NM_001110147-25414	934	756	799	909	888	0.0343046	0.113393	884	884	918	943	926	931	0.0599675	0.180311
Tnk2	NM_001110147-25415	1436	1354	1698	1828	1883	0.370134	1.57577	1324	1440	1492	1764	1707	1774	0.301445	1.14209
Tnk2	NM_001110147-25416	731	773	705	605	590	-0.247768	-1.1149	807	870	835	768	547	731	-0.29603	-1.23759
Abca4	NM_007378-155	151	153	170	155	125	-0.0191088	-0.119198	169	178	103	167	104	177	-0.00642627	-0.0841272
Abca4	NM_007378-158	379	345	448	398	382	0.177286	0.736012	386	367	362	377	435	417	0.140441	0.500828
Abca4	NM_007378-159	924	1059	1172	1096	1217	0.228511	0.959073	1075	917	1113	966	1111	929	-0.0467483	-0.244725
Abca2	NM_007379-143	421	498	520	475	522	0.138122	0.565468	442	399	445	447	481	488	0.138931	0.494812
Abca2	NM_007379-146	35	70	46	52	43	-0.159657	-0.731218	31	47	67	62	40	73	0.271302	1.02203
Acadl	NM_007381-393	244	174	283	251	312	0.432192	1.84601	198	251	250	298	221	245	0.12828	0.452393
Acadl	NM_007381-395	260	177	253	237	257	0.188512	0.784896	242	205	181	259	261	342	0.456923	1.76134
Acadl	NM_007381-396	281	294	274	318	282	0.0191088	0.0472223	244	291	429	403	390	332	0.22282	0.828933
Acadm	NM_007382-399	2332	2422	2423	2609	2353	0.0504935	0.183888	2354	2498	2408	2327	2167	2275	-0.101027	-0.46091
Acadm	NM_007382-401	561	638	599	539	592	-0.0560221	-0.279938	491	444	568	583	536	723	0.293428	1.11016
Acads	NM_007383-405	686	741	481	511	598	-0.428921	-1.90374	628	717	611	634	522	460	-0.275479	-1.15573
Acads	NM_007383-406	1452	1562	1674	1408	1623	0.0575528	0.214628	1411	1426	1584	1597	1635	1573	0.120164	0.420066
Acads	NM_007383-407	110	166	145	169	199	0.309328	1.31099	237	142	220	211	174	152	-0.157634	-0.686369
Acads	NM_007383-408	234	164	159	155	179	-0.276143	-1.23846	203	193	205	149	150	177	-0.336403	-1.39839
Acads	NM_007383-409	1014	1086	854	784	900	-0.31166	-1.39312	1208	1015	1122	881	816	825	-0.407438	-1.68131
Asic2	NM_007384-433	98	125	78	70	90	-0.491045	-2.17426	72	138	74	105	83	68	-0.149747	-0.654957
Asic2	NM_007384-434	531	592	362	394	364	-0.588822	-2.60003	626	653	619	452	439	486	-0.462951	-1.90241
Asic2	NM_007384-436	749	767	579	489	509	-0.52805	-2.3354	727	775	677	555	534	511	-0.445594	-1.83328
Aco1	NM_007386-515	31	42	34	42	41	0.0955777	0.380208	24	51	45	26	19	68	-0.0867116	-0.403894
Acp2	NM_007387-561	1017	894	774	781	874	-0.238928	-1.07641	909	938	1006	727	848	812	-0.257281	-1.08325
Acp2	NM_007387-562	25	30	57	42	45	0.803603	3.46333	29	31	35	67	44	48	0.743027	2.90086
Acp2	NM_007387-563	412	379	442	384	456	0.111684	0.450345	498	335	424	457	324	428	-0.0561704	-0.282252
Chrna1	NM_007389-5687	946	975	1084	1153	1011	0.172732	0.716178	1075	951	996	1130	1088	1220	0.186066	0.682546
Chrna7	NM_007390-5730	241	232	202	223	236	-0.102152	-0.480814	358	226	220	205	191	187	-0.4637	-1.90539
Chrna7	NM_007390-5731	16	20	23	48	29	0.888969	3.83505	46	33	38	57	28	40	0.0954196	0.321513
Chrna7	NM_007390-5732	307	373	245	264	240	-0.445532	-1.97607	339	504	317	288	329	276	-0.377393	-1.56164
Acta2	NM_007392-635	629	512	585	579	586	0.0320936	0.103765	708	675	584	724	572	526	-0.110474	-0.498537
Acta2	NM_007392-636	196	106	166	141	156	0.0315011	0.101185	128	116	152	105	157	167	0.115477	0.4014
Acta2	NM_007392-639	31	25	18	20	29	-0.326228	-1.45656	31	51	35	26	21	33	-0.548437	-2.24289
Actb	NM_007393-11292	382	389	348	388	378	-0.054016	-0.271202	464	281	373	370	415	342	0.0115673	-0.0124609
Actb	NM_007393-11294	557	532	536	559	491	-0.0425737	-0.221376	532	672	539	467	549	579	-0.128016	-0.568405
Acvr1	NM_007394-684	480	490	520	503	506	0.0715693	0.275663	428	507	436	544	517	483	0.171444	0.62431
Acvr1	NM_007394-686	585	626	548	591	641	-0.0292841	-0.163506	677	475	590	616	538	536	-0.0437214	-0.232669
Acvr1	NM_007394-688	129	97	87	109	88	-0.255394	-1.14811	60	128	108	62	102	86	-0.243669	-1.02904
Acvr1b	NM_007395-694	442	489	490	523	421	0.0382295	0.130484	505	526	523	555	600	526	0.113333	0.392861
Acvr2a	NM_007396-704	540	541	520	521	536	-0.0401464	-0.210806	622	691	656	540	540	577	-0.24889	-1.04983
Acvr2b	NM_007397-708	2028	2202	2208	2103	2002	-0.00729441	-0.0677514	2022	2155	1985	2271	2055	2262	0.0964419	0.325584
Acvr2b	NM_007397-710	347	297	350	332	360	0.10926	0.439789	309	251	216	354	305	278	0.271992	1.02478
Acvr2b	NM_007397-712	396	498	362	374	364	-0.285806	-1.28054	401	557	459	365	357	362	-0.386475	-1.59782
Acvr2b	NM_007397-713	1402	1562	1165	1149	1303	-0.297714	-1.33239	1445	1521	1270	1112	1060	1171	-0.341559	-1.41892
Ada	NM_007398-743	18	32	18	26	37	0.111031	0.447502	24	13	18	31	34	28	0.757799	2.95969
Ada	NM_007398-745	2112	2338	2464	2340	2366	0.103205	0.413423	2373	2296	2129	2263	2444	2417	0.0675772	0.21062
Ada	NM_007398-746	482	497	527	589	598	0.223024	0.935177	592	699	670	649	595	648	-0.0516774	-0.264357
Ada	NM_007398-747	786	849	699	617	707	-0.277757	-1.24549	747	598	659	708	723	704	0.0913536	0.305318
Ada	NM_007398-748	1096	1127	1174	1219	1175	0.0976452	0.389211	1201	1104	1076	989	1098	1270	-0.0102775	-0.0994661
Adam10	NM_007399-750	395	474	444	410	386	-0.0720505	-0.349734	401	475	446	354	356	498	-0.130102	-0.576712
Adam10	NM_007399-752	200	193	173	203	195	-0.0460011	-0.236301	232	236	271	234	221	223	-0.124289	-0.553561
Adam10	NM_007399-753	103	133	101	127	93	-0.141176	-0.650743	148	111	111	116	102	106	-0.191531	-0.821379
Adam12	NM_007400-755	113	133	111	145	127	0.0537236	0.197953	80	102	117	105	72	96	-0.131245	-0.581263
Adam12	NM_007400-756	499	503	430	455	463	-0.157025	-0.719756	522	482	528	411	451	395	-0.285432	-1.19537
Adam12	NM_007400-759	2345	2908	2611	2804	2652	0.0339282	0.111754	2791	2990	2740	2556	2723	2707	-0.0935497	-0.431129
Adam8	NM_007403-766	1816	1917	2262	2181	2215	0.249791	1.05173	1861	1747	2078	2091	2084	2097	0.141511	0.505091
Adam8	NM_007403-767	1922	1749	1708	1715	1801	-0.0759807	-0.366848	1611	1761	1816	1713	1740	1958	0.0607168	0.183295
Adam8	NM_007403-768	367	354	285	231	226	-0.543543	-2.40286	307	295	367	275	246	238	-0.352397	-1.46209
Adam8	NM_007403-769	262	272	262	330	278	0.119213	0.48313	273	343	294	306	248	308	-0.0781787	-0.369908
Adam8	NM_007403-770	146	140	83	95	99	-0.631092	-2.7841	128	120	148	82	106	89	-0.515614	-2.11216
Adam9	NM_007404-772	120	80	85	84	101	-0.152003	-0.69789	94	145	85	95	110	58	-0.300931	-1.2571
Adam9	NM_007404-773	305	302	400	350	327	0.242287	1.01906	273	261	315	349	267	369	0.214359	0.795235
Adam9	NM_007404-775	637	591	711	750	765	0.273181	1.15359	689	810	666	703	681	744	-0.0248689	-0.157582
Adam9	NM_007404-777	138	123	111	119	132	-0.113023	-0.528148	106	184	105	116	138	127	-0.0520617	-0.265888
Adcy6	NM_007405-840	56	67	48	58	62	-0.13516	-0.624544	53	53	36	49	57	66	0.276518	1.0428
Adcy6	NM_007405-841	284	324	302	270	310	-0.0482552	-0.246116	399	346	372	344	265	276	-0.33588	-1.3963
Adcy6	NM_007405-842	381	320	318	358	261	-0.166328	-0.760268	462	338	395	257	252	296	-0.56995	-2.32857
Adcy7	NM_007406-843	2851	2459	2257	2289	2295	-0.219467	-0.991664	2705	2491	2655	2350	2025	2001	-0.300225	-1.25429
Adcy7	NM_007406-844	1284	1212	1060	1100	1055	-0.219762	-0.992947	1160	1140	1204	1069	1199	1192	-0.0182307	-0.131143
Adcy7	NM_007406-846	424	359	359	376	347	-0.118346	-0.55133	253	372	313	468	447	372	0.456352	1.75906
Adcy7	NM_007406-847	583	527	523	549	456	-0.123878	-0.575417	411	502	417	503	509	509	0.193594	0.712529
Adcy7	NM_007406-848	621	560	603	595	596	0.0182084	0.0433015	592	542	589	552	617	590	0.0298328	0.0602883
Adcyap1r1	NM_007407-867	476	465	470	521	467	0.0467616	0.167637	496	491	467	476	532	458	0.0118578	-0.0113038
Adcyap1r1	NM_007407-868	645	718	576	527	658	-0.215353	-0.97375	805	899	683	621	687	610	-0.315596	-1.31551
Adcyap1r1	NM_007407-870	754	744	715	822	824	0.0713979	0.274917	783	837	737	794	793	845	0.0451915	0.12146
Plin2	NM_007408-19789	645	709	793	887	808	0.292796	1.239	633	780	767	637	693	862	0.00791966	-0.0269891
Plin2	NM_007408-19790	499	460	517	526	595	0.18737	0.779922	546	578	471	585	557	470	0.0152953	0.00238729
Adh1	NM_007409-879	293	441	101	121	127	-1.65752	-7.25369	333	286	296	141	85	147	-1.2946	-5.21475
Adh1	NM_007409-882	304	289	392	356	335	0.283967	1.20055	217	257	331	344	371	339	0.388814	1.49007
Adh5	NM_007410-893	547	494	432	463	477	-0.186652	-0.84877	450	562	443	418	467	377	-0.205307	-0.876246
Adh5	NM_007410-894	309	305	329	348	364	0.176697	0.733445	312	244	282	324	316	302	0.168777	0.613686
Adh5	NM_007410-895	106	110	115	104	99	-0.026967	-0.153417	123	80	135	116	89	91	-0.191426	-0.820959
Adora2b	NM_007413-945	618	621	753	692	678	0.191966	0.799933	727	624	580	732	803	691	0.205105	0.758378
Adora2b	NM_007413-946	1070	1041	1031	901	941	-0.140331	-0.647064	1063	930	1057	1161	901	1037	0.0229935	0.0330483
Adora2b	NM_007413-948	62	63	67	60	82	0.156612	0.645986	80	53	44	57	62	76	0.139725	0.497975
Parp1	NM_007415-18731	232	258	191	183	171	-0.431488	-1.91492	184	152	187	231	225	157	0.229076	0.853851
Parp1	NM_007415-18734	965	704	723	815	801	-0.0980546	-0.46297	788	807	825	760	761	683	-0.134883	-0.595754
Adra1b	NM_007416-961	34	27	27	32	35	0.038889	0.133356	48	39	52	28	28	40	-0.533979	-2.18531
Adra1b	NM_007416-962	152	220	209	157	144	-0.129768	-0.601066	193	137	167	164	151	154	-0.0836579	-0.391732
Adra2a	NM_007417-972	178	140	122	125	154	-0.250387	-1.12631	109	110	148	131	153	139	0.204878	0.757471
Adra2a	NM_007417-973	399	361	338	336	389	-0.100892	-0.475326	398	476	347	362	307	453	-0.121991	-0.544406
Adra2a	NM_007417-974	230	209	237	187	226	-0.0187437	-0.117608	198	177	205	180	180	170	-0.130061	-0.576548
Adra2a	NM_007417-975	29	23	18	20	19	-0.452512	-2.00647	24	24	20	26	19	25	0.0418202	0.108033
Adra2a	NM_007417-976	980	960	852	798	828	-0.231843	-1.04556	1035	829	759	719	806	876	-0.127582	-0.566678
Adra2a	NM_007417-977	864	959	1135	1253	1282	0.424503	1.81252	797	793	698	988	1200	1128	0.535357	2.07373
Adra2c	NM_007418-987	1050	1147	1276	1094	1196	0.113809	0.459599	1252	1007	1058	1161	1251	1222	0.131679	0.465931
Adrb1	NM_007419-991	224	212	155	219	222	-0.133978	-0.6194	239	190	295	172	192	205	-0.347561	-1.44283
Adrb1	NM_007419-993	281	307	320	285	329	0.0826439	0.323888	367	270	252	278	318	235	-0.0973349	-0.446206
Adrb1	NM_007419-994	356	338	396	457	376	0.239515	1.00699	379	287	387	331	286	276	-0.237773	-1.00556
Adrb1	NM_007419-995	515	502	498	451	456	-0.118712	-0.552923	580	547	397	521	451	440	-0.110123	-0.497138
Adrb2	NM_007420-1001	14	13	30	20	21	0.809897	3.49074	63	55	14	26	34	25	-0.635003	-2.58767
Adssl1	NM_007421-1031	830	744	610	629	656	-0.3172	-1.41725	679	780	682	516	579	617	-0.322602	-1.34342
Adssl1	NM_007421-1036	624	648	681	642	701	0.0851481	0.334793	677	704	622	637	678	615	-0.0535616	-0.271862
Adss	NM_007422-1030	2029	1926	2076	2118	1904	0.039696	0.13687	1907	1948	1994	2029	1872	2062	0.0278483	0.0523845
Afp	NM_007423-1049	689	681	896	891	833	0.350428	1.48996	749	568	652	689	871	817	0.271679	1.02353
Afp	NM_007423-1051	1442	1365	1454	1406	1514	0.0549617	0.203345	1353	1381	1379	1377	1402	1333	-0.000350807	-0.0599294
Afp	NM_007423-1053	550	598	527	613	534	-0.0407856	-0.21359	454	575	521	506	502	579	0.0340339	0.0770209
Afp	NM_007423-1054	1342	1517	1578	1499	1550	0.109604	0.441286	1355	1373	1358	1623	1630	1574	0.240438	0.899102
Acan	NM_007424-423	493	426	410	360	450	-0.176218	-0.803335	549	488	443	467	465	364	-0.191531	-0.821379
Acan	NM_007424-425	484	464	599	676	576	0.380383	1.6204	558	507	673	557	714	764	0.227601	0.847974
Acan	NM_007424-426	73	144	148	82	142	0.192645	0.802891	92	126	136	149	157	157	0.387263	1.48389
Acan	NM_007424-427	725	781	742	704	790	-0.0147641	-0.100278	756	740	771	807	764	598	-0.0637543	-0.312458
Ager	NM_007425-1061	500	450	466	527	574	0.137043	0.560772	445	507	509	586	563	510	0.183358	0.67176
Ager	NM_007425-1064	1590	1712	1521	1711	1652	-0.0202394	-0.124121	1544	1648	1632	1500	1688	1539	-0.029305	-0.175251
Angpt2	NM_007426-1761	1712	1947	1649	1545	1814	-0.132177	-0.611558	1759	1781	1856	1585	1561	1590	-0.188221	-0.808195
Angpt2	NM_007426-1764	1957	2375	2365	2416	2495	0.16315	0.674453	2409	2496	2335	2278	2347	2601	-0.00279244	-0.0696541
Agrp	NM_007427-1134	1309	1176	1497	1316	1249	0.123982	0.503895	1477	1271	1181	1320	1316	1308	0.00549738	-0.0366367
Agrp	NM_007427-1136	1054	1204	868	893	863	-0.36824	-1.6395	1341	1217	1134	950	909	889	-0.426021	-1.75532
Agt	NM_007428-1139	13	21	18	20	19	0.160465	0.662761	24	39	14	26	19	25	-0.137504	-0.606192
Agtr2	NM_007429-1154	29	39	18	28	31	-0.405639	-1.80235	27	24	26	33	32	33	0.347923	1.3272
Agtr2	NM_007429-1156	17	44	21	20	21	-0.561504	-2.48107	31	41	39	31	19	25	-0.565597	-2.31124
Nr0b1	NM_007430-17967	456	534	304	356	284	-0.653604	-2.88213	534	523	562	396	257	263	-0.821683	-3.3312
Nr0b1	NM_007430-17968	80	55	69	64	90	0.139122	0.569823	140	118	100	105	104	101	-0.207691	-0.885742
Nr0b1	NM_007430-17969	308	343	389	380	382	0.237196	0.996889	268	386	484	408	401	453	0.149211	0.535759
Alpl	NM_007431-1636	278	299	293	281	278	-0.0226804	-0.13475	382	374	324	311	288	443	-0.051676	-0.264352
Alpl	NM_007431-1637	22	16	18	20	29	0.233199	0.979486	24	16	18	26	19	25	0.271302	1.02203
Alpl	NM_007431-1638	420	391	253	278	253	-0.633811	-2.79594	382	411	417	200	252	266	-0.752951	-3.05745
Alppl2	NM_007433-1643	554	393	474	439	461	-0.0480168	-0.245078	484	386	441	429	473	442	0.0358655	0.0843157
Alppl2	NM_007433-1644	1549	1500	1629	1531	1613	0.0615977	0.232241	1396	1354	1430	1606	1673	1619	0.22869	0.852312
Abcd1	NM_007435-288	430	524	433	406	454	-0.146301	-0.673062	527	456	497	406	462	354	-0.276353	-1.15921
Abcd1	NM_007435-289	347	282	373	402	368	0.276731	1.16905	389	351	374	321	335	395	-0.0839866	-0.393041
Aldh3a1	NM_007436-1441	926	807	764	899	817	-0.067894	-0.331634	1020	764	1016	871	829	777	-0.176833	-0.762837
Aldh3a1	NM_007436-1444	547	446	534	507	420	-0.0278719	-0.157357	529	482	417	511	452	537	0.0709665	0.224119
Aldh3a1	NM_007436-1445	46	44	39	82	43	0.280736	1.18649	56	61	84	46	51	30	-0.662367	-2.69666
Aldh3a2	NM_007437-1447	1385	1384	1841	1593	1647	0.290785	1.23024	1358	1237	1297	1481	1668	1706	0.31896	1.21185
Aldh3a2	NM_007437-1448	747	721	741	622	668	-0.116624	-0.543832	660	704	740	622	685	711	-0.0602085	-0.298336
Aldh3a2	NM_007437-1449	117	138	113	86	121	-0.257388	-1.15679	114	133	108	126	117	89	-0.0966358	-0.443421
Aldh3a2	NM_007437-1451	1578	1800	1820	1816	1886	0.124059	0.504231	1592	1695	1717	1896	1881	1882	0.177465	0.648291
Aldh3a2	NM_007437-1452	591	666	502	615	514	-0.20919	-0.946914	524	471	635	670	513	597	0.127005	0.447315
Aldoa	NM_007438-1493	101	140	88	99	80	-0.437156	-1.9396	111	124	126	41	53	63	-1.20123	-4.84291
Aldoa	NM_007438-1497	308	205	295	268	240	0.0614787	0.231723	188	267	321	275	155	293	-0.102061	-0.465029
Alk	NM_007439-11297	129	119	129	153	142	0.188762	0.785981	89	75	183	146	155	106	0.230093	0.857901
Alk	NM_007439-11302	262	336	245	225	230	-0.357753	-1.59383	191	286	194	201	171	197	-0.237884	-1.006
Alox12	NM_007440-1593	924	947	1145	1278	1184	0.362027	1.54047	1121	987	989	981	1098	1149	0.0597692	0.179521
Alox12	NM_007440-1595	222	252	299	278	230	0.182719	0.759669	237	237	254	290	293	268	0.225221	0.838495
Alox12	NM_007440-1596	1298	1304	1160	1109	1131	-0.199049	-0.902752	1339	1518	1462	1037	1133	1177	-0.367829	-1.52355
Amh	NM_007445-1665	333	336	426	396	389	0.271158	1.14478	423	279	335	429	439	450	0.345934	1.31928
Amh	NM_007445-1669	177	214	186	173	208	-0.0487824	-0.248412	227	224	206	218	195	187	-0.130931	-0.580014
Amy1	NM_007446-1720	507	478	442	418	347	-0.291732	-1.30635	491	434	583	478	401	425	-0.209693	-0.893713
Slc25a4	NM_007450-23303	623	690	688	716	723	0.110991	0.447325	698	821	655	665	560	698	-0.176993	-0.763475
Slc25a4	NM_007450-23304	31	22	18	20	19	-0.479993	-2.12613	24	31	35	26	19	25	-0.36257	-1.50261
Slc25a4	NM_007450-23305	58	51	21	20	35	-1.10522	-4.8487	58	63	42	41	30	35	-0.620808	-2.53114
Slc25a4	NM_007450-23307	392	346	295	274	290	-0.365925	-1.62942	387	357	517	326	191	291	-0.642141	-2.6161
Prdx6	NM_007453-20500	453	440	414	406	417	-0.114849	-0.536102	519	484	437	370	459	392	-0.238006	-1.00648
Prdx6	NM_007453-20501	36	21	18	30	47	0.152003	0.625915	29	41	34	72	38	25	0.376376	1.44053
Prdx6	NM_007453-20505	266	281	350	284	347	0.25775	1.08639	268	330	223	383	331	405	0.446756	1.72084
Apba2	NM_007461-1930	256	228	239	219	197	-0.148475	-0.682525	155	169	187	198	235	210	0.331495	1.26177
Apba2	NM_007461-1931	396	507	445	511	463	0.0671142	0.256263	483	482	479	501	477	473	0.00697678	-0.0307445
Apba2	NM_007461-1933	509	583	424	467	479	-0.257759	-1.15841	657	499	552	467	581	534	-0.110558	-0.498873
Apc	NM_007462-1958	478	377	426	495	417	0.0611193	0.230158	553	516	367	506	449	577	0.0933605	0.313312
Apc	NM_007462-1960	109	117	120	119	136	0.145605	0.598055	150	125	122	157	127	89	-0.0899634	-0.416846
Apc	NM_007462-1962	1020	1073	826	883	972	-0.227764	-1.02779	1102	1004	1070	978	1031	974	-0.0904469	-0.418772
Birc3	NM_007464-3473	857	822	762	672	775	-0.189171	-0.85974	781	935	674	637	693	678	-0.251251	-1.05924
Birc3	NM_007464-3474	506	512	536	501	584	0.086184	0.339303	428	530	575	593	509	592	0.144076	0.515306
Birc3	NM_007464-3476	17	23	18	20	19	-0.0740006	-0.358226	24	17	15	26	19	25	0.321928	1.22367
Birc3	NM_007464-3477	360	273	357	338	323	0.100498	0.401633	215	338	280	339	375	364	0.371969	1.42298
Birc3	NM_007464-3478	142	192	163	110	131	-0.310455	-1.38788	178	80	161	126	119	152	-0.0778112	-0.368445
Birc2	NM_007465-3468	1114	1055	1386	1314	1306	0.30017	1.27111	1068	1216	1266	1428	1293	1357	0.200043	0.738214
Birc2	NM_007465-3471	38	38	35	20	21	-0.584963	-2.58323	72	48	50	36	25	28	-0.933658	-3.77718
Birc2	NM_007465-3472	679	642	668	563	633	-0.0881911	-0.420019	790	701	632	637	677	559	-0.180753	-0.778452
Api5	NM_007466-1994	312	317	366	294	366	0.120936	0.490633	399	290	292	354	295	304	-0.0417769	-0.224925
Api5	NM_007466-1997	1616	1746	2070	1895	1916	0.221779	0.929757	1503	1788	1697	1734	2226	2108	0.28276	1.06767
Api5	NM_007466-1998	413	350	380	366	384	-0.0183947	-0.116088	382	367	297	331	409	281	-0.0349	-0.197535
Apoa4	NM_007468-2024	328	362	361	384	427	0.179342	0.744962	314	293	445	388	382	334	0.0696055	0.218698
Apoa4	NM_007468-2025	586	781	590	602	579	-0.211412	-0.956586	674	591	668	619	615	635	-0.0485751	-0.252001
Apoa4	NM_007468-2027	523	533	357	364	387	-0.515614	-2.28125	602	394	507	426	394	450	-0.243017	-1.02644
Apoc1	NM_007469-2059	88	65	95	95	84	0.255682	1.07739	85	90	90	128	131	96	0.421827	1.62155
Apoc1	NM_007469-2060	18	19	27	36	41	0.906024	3.90932	24	28	32	41	36	46	0.550197	2.13284
Apoc1	NM_007469-2061	756	766	757	827	873	0.105967	0.425449	805	748	716	721	797	767	0.0101376	-0.0181555
Apoc1	NM_007469-2062	245	228	285	257	210	0.08393	0.329488	217	322	266	198	265	202	-0.275634	-1.15635
Apoc1	NM_007469-2064	674	707	726	651	639	-0.0391802	-0.206599	607	617	692	727	679	717	0.148007	0.530961
App	NM_007471-2090	2016	2111	2240	2092	2240	0.0862765	0.339706	1985	1994	1997	2158	1991	2222	0.0923397	0.309246
App	NM_007471-2091	270	312	359	312	382	0.270452	1.1417	411	282	336	326	369	428	0.126115	0.443769
App	NM_007471-2093	353	359	309	380	378	-0.00135147	-0.0418727	399	371	238	306	309	309	-0.125531	-0.558507
Aqp1	NM_007472-2106	301	379	424	412	428	0.309427	1.31142	321	342	394	372	462	387	0.208088	0.770257
Aqp1	NM_007472-2107	933	916	815	841	913	-0.110501	-0.517167	906	809	972	850	750	736	-0.201956	-0.862899
Aqp1	NM_007472-2108	264	314	219	301	232	-0.205299	-0.92997	329	337	331	234	307	264	-0.308605	-1.28767
Aqp7	NM_007473-2112	568	535	394	471	386	-0.403314	-1.79223	452	495	523	408	507	339	-0.229279	-0.971722
Aqp7	NM_007473-2116	315	401	392	433	353	0.133346	0.54467	280	400	375	436	383	400	0.208455	0.77172
Arf3	NM_007478-2166	31	33	37	76	33	0.604862	2.5979	75	32	36	85	59	63	0.533616	2.0668
Arf3	NM_007478-2168	88	98	94	123	95	0.161281	0.666315	138	65	141	118	104	96	-0.113382	-0.510118
Arf3	NM_007478-2169	457	402	393	482	525	0.119734	0.485399	529	531	553	482	475	500	-0.146746	-0.643002
Arf3	NM_007478-2170	51	41	39	36	51	-0.131245	-0.607496	77	67	42	49	34	46	-0.527932	-2.16122
Arf3	NM_007478-2171	113	53	42	68	78	-0.405413	-1.80137	104	77	87	126	100	76	0.172316	0.62778
Arf4	NM_007479-2172	1137	1249	1062	1034	1003	-0.207754	-0.940658	1269	1172	1157	1014	982	979	-0.274306	-1.15106
Arf4	NM_007479-2175	82	26	34	52	43	-0.328623	-1.46699	24	23	65	46	40	25	-0.0129391	-0.110067
Arf4	NM_007479-2176	243	273	276	291	281	0.131731	0.537638	218	208	251	247	322	291	0.345181	1.31628
Arf5	NM_007480-2179	126	171	124	107	123	-0.331676	-1.48028	225	137	144	74	95	66	-1.10648	-4.4655
Arf5	NM_007480-2180	906	1071	877	850	812	-0.224015	-1.01147	930	1051	1077	814	921	916	-0.206052	-0.879212
Arf5	NM_007480-2181	531	647	567	577	627	0.00326217	-0.0217824	524	584	722	575	606	759	0.084213	0.276878
Arf5	NM_007480-2182	335	325	419	422	362	0.281136	1.18823	360	327	330	367	388	397	0.179821	0.657674
Arf6	NM_007481-2186	704	767	916	903	847	0.272917	1.15244	660	705	719	796	850	731	0.189787	0.697365
Arg1	NM_007482-2211	452	481	462	415	354	-0.185081	-0.841928	558	446	461	454	354	458	-0.210623	-0.897419
Arg1	NM_007482-2213	57	53	28	54	27	-0.598138	-2.6406	34	28	54	54	27	25	-0.130061	-0.576548
Arg1	NM_007482-2216	574	435	400	468	382	-0.275961	-1.23767	521	471	544	488	517	470	-0.0584633	-0.291384
Arhgdib	NM_007486-2248	434	525	506	493	444	0.00450608	-0.0163658	476	434	439	539	451	521	0.163613	0.59312
Arnt2	NM_007488-2296	405	365	373	348	368	-0.0848889	-0.405639	469	548	429	378	430	407	-0.251111	-1.05868
Arnt2	NM_007488-2298	30	18	28	20	19	-0.103836	-0.488144	24	31	19	41	19	25	0.199938	0.737795
Arnt2	NM_007488-2299	248	279	191	253	251	-0.185752	-0.844853	232	229	254	293	263	233	0.142082	0.507364
Arntl	NM_007489-2301	381	343	339	352	290	-0.146699	-0.674793	379	387	327	370	295	293	-0.190196	-0.81606
Arntl	NM_007489-2304	123	80	67	80	80	-0.42375	-1.88122	51	217	94	92	133	76	-0.266226	-1.11888
Asgr2	NM_007493-2386	41	32	39	50	37	0.202493	0.845774	27	43	23	26	30	25	-0.199309	-0.852355
Asgr2	NM_007493-2387	3222	3128	3099	2932	2953	-0.0843612	-0.403341	2965	3249	2912	2851	2994	2866	-0.0671443	-0.32596
Ass1	NM_007494-2425	608	716	753	776	798	0.228606	0.959483	785	613	792	717	842	815	0.116389	0.405032
Ass1	NM_007494-2426	174	185	184	193	240	0.196324	0.818912	198	152	157	177	244	200	0.292608	1.10689
Ass1	NM_007494-2428	724	682	772	835	816	0.200235	0.835943	827	773	759	688	797	744	-0.0817788	-0.384247
Ass1	NM_007494-2430	139	133	92	129	109	-0.306103	-1.36892	135	114	136	123	131	132	0.0037424	-0.0436266
Atf3	NM_007498-2440	259	306	354	400	327	0.351081	1.49281	278	402	311	354	345	380	0.122738	0.430318
Atf3	NM_007498-2442	34	54	76	76	92	0.886343	3.82362	31	39	42	67	47	68	0.70044	2.73124
Atm	NM_007499-2547	574	554	578	630	627	0.11705	0.473712	517	696	509	655	659	650	0.18971	0.697059
Atoh1	NM_007500-2559	935	931	942	1076	945	0.0821471	0.321725	1116	1097	924	1056	1007	944	-0.0610607	-0.301729
Atoh1	NM_007500-2561	377	327	354	310	315	-0.109229	-0.511629	273	254	299	362	273	342	0.242217	0.906188
Atoh1	NM_007500-2563	98	147	53	105	111	-0.450138	-1.99613	155	86	146	54	81	86	-0.808287	-3.27784
Atp1b3	NM_007502-2607	789	767	813	839	800	0.0711544	0.273857	761	676	757	1012	831	812	0.275148	1.03735
Atp1b3	NM_007502-2609	13	10	18	20	37	1.12029	4.84237	34	13	12	26	19	28	0.307182	1.16494
Atp1b3	NM_007502-2610	114	120	108	68	115	-0.270452	-1.21368	58	124	50	80	104	116	0.370838	1.41847
Fxyd2	NM_007503-10344	295	322	339	432	351	0.277768	1.17356	355	307	325	277	318	349	-0.0642632	-0.314485
Fxyd2	NM_007503-10345	142	137	237	195	189	0.569366	2.44333	116	149	107	177	191	182	0.564129	2.18833
Fxyd2	NM_007503-10346	886	924	841	758	775	-0.193632	-0.879166	843	825	843	681	873	769	-0.112273	-0.505702
Fxyd2	NM_007503-10347	866	931	1010	1159	1048	0.255163	1.07513	1128	945	911	1040	969	1052	0.0367555	0.0878607
Atp2a1	NM_007504-2613	1044	1179	1268	1040	1063	0.0157062	0.0324054	1126	1139	1078	1092	1109	1099	-0.0186773	-0.132922
Atp2a1	NM_007504-2617	475	437	396	416	359	-0.224327	-1.01283	391	475	423	365	409	354	-0.192485	-0.825178
Atp5a1	NM_007505-2662	130	67	46	99	115	-0.184647	-0.840037	191	136	112	139	114	116	-0.2506	-1.05664
Atp6v1a	NM_007508-2767	21	28	46	40	31	0.670692	2.88456	34	23	68	51	49	25	0	-0.0585321
Atp6v1a	NM_007508-2768	655	594	513	500	556	-0.255891	-1.15027	566	793	607	454	394	526	-0.516881	-2.11721
Atp6v1b2	NM_007509-2781	101	90	96	98	97	0.022484	0.0619197	68	66	79	126	59	65	0.231075	0.861811
Atp6v1b2	NM_007509-2782	403	370	359	261	329	-0.289023	-1.29455	404	331	277	316	261	296	-0.213156	-0.907506
Atp6v1b2	NM_007509-2783	165	205	120	183	113	-0.415904	-1.84706	184	196	162	149	127	96	-0.54299	-2.2212
Atp6v1e1	NM_007510-2805	789	790	742	721	744	-0.101887	-0.479658	689	792	748	829	747	661	0.00516864	-0.0379461
Atp6v1e1	NM_007510-2806	1693	1855	1795	1651	1801	-0.0204757	-0.12515	1932	2060	1649	1857	1978	1741	-0.0167204	-0.125127
Atp6v1e1	NM_007510-2807	228	185	177	129	129	-0.510089	-2.25719	140	152	112	113	121	164	-0.0215869	-0.14451
Atp6v1e1	NM_007510-2808	638	564	508	622	622	-0.0413966	-0.216251	662	522	624	648	671	682	0.146326	0.524269
Baat	NM_007519-3089	23	50	28	22	39	-0.299054	-1.33823	27	35	47	46	19	25	-0.276331	-1.15913
Baat	NM_007519-3090	221	170	253	274	228	0.364346	1.55057	155	222	194	167	246	276	0.271013	1.02088
Baat	NM_007519-3093	36	22	25	40	19	-0.0506261	-0.256441	24	13	19	28	34	25	0.635589	2.47294
Bach1	NM_007520-3108	29	16	18	20	19	-0.243926	-1.09817	34	33	39	26	19	25	-0.598637	-2.44283
Bach1	NM_007520-3109	245	188	242	274	218	0.176451	0.732372	193	166	197	170	239	223	0.18484	0.677662
Bad	NM_007522-3115	1379	1125	1355	1359	1391	0.128185	0.522199	1111	1381	1581	1313	1242	1207	-0.114592	-0.514938
Bak1	NM_007523-3150	272	275	292	304	265	0.0695099	0.266695	321	287	273	270	229	273	-0.190541	-0.817435
Bak1	NM_007523-3152	1609	1794	1696	1716	1726	0.00943724	0.0051071	1606	1630	1732	1774	1806	1618	0.0652915	0.201516
Bax	NM_007527-3156	471	377	387	465	399	-0.0240169	-0.14057	491	393	326	416	432	440	0.0901255	0.300427
Bax	NM_007527-3157	235	205	259	239	236	0.153314	0.631623	307	223	249	364	271	180	0.0651767	0.201059
Bax	NM_007527-3159	119	100	134	111	125	0.171632	0.711389	92	136	82	134	93	137	0.23167	0.864183
Bax	NM_007527-3160	613	727	578	642	475	-0.24591	-1.10681	698	856	774	653	610	638	-0.292333	-1.22286
Bcap29	NM_007530-3210	1021	893	1048	961	1019	0.0768119	0.298492	1076	975	1148	1182	1141	832	-0.019981	-0.138114
Bcap29	NM_007530-3212	260	280	309	342	327	0.271913	1.14806	295	342	259	329	297	271	0.00160925	-0.0521227
Bcap29	NM_007530-3213	167	179	214	181	204	0.206821	0.864623	169	184	157	211	178	177	0.150305	0.540114
Bcap29	NM_007530-3214	182	211	194	145	167	-0.220354	-0.995528	205	141	173	180	138	121	-0.241514	-1.02045
Phb2	NM_007531-19278	1484	1536	1655	1580	1433	0.0432935	0.152535	1781	1554	1491	1518	1206	1510	-0.188807	-0.810527
Phb2	NM_007531-19279	55	42	53	62	70	0.346506	1.47288	43	114	76	98	70	48	-0.109299	-0.493856
Phb2	NM_007531-19280	265	346	315	360	356	0.169838	0.703575	263	391	277	362	293	286	0.0154136	0.00285821
Phb2	NM_007531-19281	1468	1274	1459	1577	1577	0.165514	0.684749	1372	1523	1551	1595	1562	1587	0.0935961	0.31425
Bcat1	NM_007532-3231	302	282	283	279	192	-0.216366	-0.978162	287	191	289	196	269	263	-0.0752881	-0.358396
Bcat1	NM_007532-3233	722	778	643	577	678	-0.245445	-1.10479	696	772	719	668	613	622	-0.200678	-0.857807
Bckdha	NM_007533-3247	342	320	398	428	377	0.276771	1.16922	316	325	433	430	335	313	0.00536318	-0.0371712
Bckdha	NM_007533-3249	196	137	212	207	252	0.425828	1.81829	246	150	248	252	245	298	0.303894	1.15184
Bckdha	NM_007533-3250	1244	1341	1147	1233	1161	-0.13097	-0.6063	1307	1297	1350	1309	1244	1030	-0.142145	-0.624678
Bcl2l2	NM_007537-3312	1737	1697	1490	1583	1610	-0.13742	-0.634385	1652	1778	1708	1446	1515	1422	-0.229288	-0.97176
Bdkrb1	NM_007539-3365	28	34	18	24	19	-0.608421	-2.68538	24	31	30	26	19	40	0	-0.0585321
Bdkrb1	NM_007539-3368	1573	1613	1757	1840	1769	0.167138	0.691821	1827	1548	1540	1724	1762	1768	0.0962248	0.32472
Bdkrb1	NM_007539-3369	138	167	173	221	150	0.249835	1.05193	217	132	172	116	117	162	-0.399431	-1.64942
Bglap	NM_007541-3403	1547	1629	1741	1881	1879	0.20752	0.867667	1643	1641	1644	1807	1752	1728	0.101447	0.345519
Bglap	NM_007541-3404	488	535	502	441	504	-0.0847037	-0.404833	440	512	468	455	483	460	-0.0225266	-0.148253
Bglap	NM_007541-3406	51	41	25	20	19	-1.10852	-4.86309	24	59	45	39	28	38	-0.285754	-1.19666
Bgn	NM_007542-3409	63	76	30	60	107	-0.0818518	-0.392414	46	68	107	87	74	104	0.261946	0.984768
Bgn	NM_007542-3410	383	314	454	497	438	0.409854	1.74873	319	366	420	465	471	453	0.33	1.25582
Hrk	NM_007545-12988	716	714	663	569	630	-0.204125	-0.924855	624	705	803	647	576	612	-0.216427	-0.920537
Bik	NM_007546-3455	84	63	71	80	91	0.134228	0.548514	101	96	214	90	149	114	-0.21947	-0.932656
Bik	NM_007546-3457	463	398	536	452	505	0.209167	0.874835	324	427	373	444	457	544	0.362427	1.38497
Bik	NM_007546-3458	899	908	997	1101	1165	0.26764	1.12946	1039	995	925	1122	1037	1169	0.169546	0.616748
Bik	NM_007546-3459	126	176	199	187	148	0.237329	0.997468	155	162	220	200	210	157	0.0784266	0.253832
Sirpa	NM_007547-23067	906	876	821	933	825	-0.0516481	-0.260891	930	824	939	923	946	779	-0.0243111	-0.15536
Sirpa	NM_007547-23071	1371	1448	1292	1261	1346	-0.117042	-0.54565	1534	1462	1589	1376	1514	1225	-0.156029	-0.679978
Prdm1	NM_007548-20467	584	693	614	551	567	-0.145282	-0.668623	720	661	718	557	556	544	-0.341129	-1.41721
Prdm1	NM_007548-20468	362	306	382	288	345	0.0185972	0.0449945	336	516	325	283	346	367	-0.240897	-1.01799
Prdm1	NM_007548-20469	102	82	51	72	82	-0.429044	-1.90428	167	138	103	146	146	116	0	-0.0585321
Blk	NM_007549-3487	1073	1139	1147	1126	898	-0.065376	-0.32067	1300	1342	1162	1035	990	1091	-0.287822	-1.20489
Blk	NM_007549-3488	184	182	179	185	201	0.0414447	0.144485	196	193	158	216	153	205	0.0695099	0.218318
Blk	NM_007549-3489	572	598	542	487	539	-0.162545	-0.743797	493	580	515	465	520	480	-0.11631	-0.521782
Cxcr5	NM_007551-7144	674	805	680	673	740	-0.0840122	-0.401822	843	703	711	742	769	784	0.0240877	0.0374064
Cxcr5	NM_007551-7147	48	42	18	26	27	-0.927068	-4.07294	75	40	48	41	30	28	-0.719372	-2.9237
Bmi1	NM_007552-3515	894	920	808	919	798	-0.107854	-0.505639	1044	1255	935	915	808	807	-0.354182	-1.4692
Bmp4	NM_007554-3546	107	49	44	58	80	-0.36257	-1.61481	152	173	170	108	119	94	-0.624855	-2.54726
Bmp4	NM_007554-3548	200	161	207	201	179	0.116399	0.470876	266	193	204	211	284	195	0.0575875	0.170832
Bmp4	NM_007554-3549	145	122	133	169	121	0.0788554	0.307391	174	181	145	141	163	167	-0.086201	-0.401861
Bmp5	NM_007555-3551	195	133	187	193	134	0.06311	0.238827	167	181	171	159	178	159	-0.0653944	-0.31899
Bmp6	NM_007556-3556	505	448	463	511	444	-0.0116531	-0.0867314	445	437	401	413	472	506	0.116601	0.405877
Bmp6	NM_007556-3557	112	67	78	80	55	-0.334069	-1.4907	68	32	74	85	87	127	0.781058	3.05233
Bmp6	NM_007556-3558	1158	1035	767	679	633	-0.661979	-2.91859	1070	1080	1009	678	647	739	-0.614025	-2.50412
Bmp6	NM_007556-3560	278	235	385	278	315	0.345913	1.4703	285	239	225	229	269	250	-0.00192745	-0.0662089
Bmp7	NM_007557-3562	236	195	258	293	242	0.29467	1.24716	169	233	182	254	192	195	0.134356	0.476592
Bmp7	NM_007557-3563	169	158	129	145	148	-0.21701	-0.980965	266	236	177	157	121	147	-0.675949	-2.75076
Bmp7	NM_007557-3564	44	10	18	20	19	-0.50696	-2.24356	34	29	49	36	47	25	-0.0524674	-0.267504
Bmp7	NM_007557-3566	1371	1382	1566	1370	1523	0.110753	0.44629	1273	1405	1357	1307	1410	1446	0.0450549	0.120916
Bmp8a	NM_007558-3568	111	84	65	56	53	-0.749349	-3.29905	97	79	147	31	49	68	-1.12594	-4.543
Bmp8a	NM_007558-3573	372	368	477	527	389	0.327636	1.39071	394	431	517	455	471	488	0.0753974	0.241767
Bmp8b	NM_007559-3574	1289	1431	1260	1424	1433	0.0130243	0.0207271	1298	1223	1290	1351	1280	1324	0.0535081	0.154584
Bmp8b	NM_007559-3575	414	522	498	533	469	0.0954196	0.37952	449	434	387	372	392	478	-0.0321633	-0.186635
Bmp8b	NM_007559-3577	100	96	118	97	103	0.113211	0.456992	97	142	139	108	140	132	0.00761318	-0.0282097
Bmpr1b	NM_007560-3585	92	60	69	89	103	0.195016	0.813216	97	117	114	110	115	101	-0.00882385	-0.0936765
Bmpr1b	NM_007560-3587	162	193	196	167	160	-0.0259706	-0.149077	162	184	217	159	146	134	-0.358914	-1.48804
Bmpr2	NM_007561-3591	21	17	18	20	31	0.275634	1.16427	24	48	43	41	28	43	-0.0381351	-0.21042
Bmpr2	NM_007561-3593	89	115	78	89	82	-0.297386	-1.33096	72	100	149	82	106	144	0.0486099	0.135075
Bmpr2	NM_007561-3594	343	345	301	336	288	-0.157918	-0.723645	292	304	298	339	273	377	0.145696	0.521756
Bmpr2	NM_007561-3595	520	582	519	511	418	-0.191025	-0.867813	580	634	581	554	598	534	-0.0903793	-0.418502
Btc	NM_007568-3688	623	630	663	597	584	-0.0275103	-0.155782	703	717	822	547	541	630	-0.384056	-1.58818
Btg2	NM_007570-3705	206	207	228	207	191	0.0150584	0.0295845	198	166	126	211	184	192	0.260579	0.979322
Btg2	NM_007570-3706	83	111	111	111	82	0.0630522	0.238575	75	80	91	64	115	51	-0.0970245	-0.444969
Btg2	NM_007570-3707	284	264	226	207	206	-0.363322	-1.61809	157	185	230	149	239	220	0.0880562	0.292185
Btg2	NM_007570-3708	3576	3475	2938	3082	2976	-0.233507	-1.0528	3642	3548	3463	3149	3078	3339	-0.155272	-0.676962
C1qa	NM_007572-3776	81	62	83	91	86	0.277534	1.17254	106	138	80	57	89	109	-0.345497	-1.4346
C1qa	NM_007572-3777	246	182	230	229	177	-0.0135465	-0.0949765	232	161	222	249	157	175	-0.0820482	-0.385321
C1qa	NM_007572-3779	333	320	281	392	306	-0.000736633	-0.0391953	411	427	374	344	367	344	-0.200147	-0.855693
C1qbp	NM_007573-3787	360	324	318	257	321	-0.19546	-0.887125	239	270	343	354	305	364	0.263881	0.992474
C1qbp	NM_007573-3789	394	347	560	467	489	0.447762	1.91381	462	508	414	462	462	440	-0.0210003	-0.142174
C1qbp	NM_007573-3790	120	119	143	127	129	0.154416	0.63642	111	125	104	108	172	147	0.328701	1.25065
C1qc	NM_007574-3798	123	114	126	125	123	0.0731887	0.282715	126	104	158	167	72	124	-0.0960871	-0.441236
Ciita	NM_007575-5847	637	515	665	540	500	-0.0193315	-0.120167	459	447	554	586	530	511	0.156246	0.563777
Ciita	NM_007575-5849	454	442	578	471	516	0.21963	0.920396	466	442	406	406	577	486	0.160869	0.58219
Ciita	NM_007575-5850	138	125	189	159	181	0.423242	1.80703	174	133	152	116	136	142	-0.220299	-0.935955
C4bp	NM_007576-3869	236	238	242	272	302	0.19872	0.829343	370	281	321	321	221	230	-0.332355	-1.38226
C4bp	NM_007576-3871	848	957	727	809	719	-0.263834	-1.18486	954	712	802	788	759	650	-0.167808	-0.72689
C4bp	NM_007576-3872	685	659	543	473	458	-0.451759	-2.00319	805	742	814	483	488	481	-0.701357	-2.85195
C4bp	NM_007576-3873	514	550	631	595	602	0.195805	0.816653	435	603	502	604	672	673	0.339804	1.29487
C5ar1	NM_007577-3874	23	28	58	48	60	1.11765	4.83086	31	15	24	44	45	25	0.703607	2.74385
C5ar1	NM_007577-3876	120	83	41	78	58	-0.782693	-3.44425	128	75	109	77	117	71	-0.235554	-0.996714
C5ar1	NM_007577-3878	727	685	729	678	785	0.0495452	0.179759	705	726	750	691	646	739	-0.0711833	-0.342047
Ddr1	NM_007584-7687	453	424	437	420	423	-0.0394674	-0.20785	420	547	417	457	422	347	-0.174885	-0.755078
Ddr1	NM_007584-7689	274	313	338	300	261	0.0299981	0.0946401	220	246	246	396	324	331	0.561814	2.1791
Ddr1	NM_007584-7692	481	469	403	336	442	-0.270953	-1.21586	387	341	556	362	380	367	-0.211386	-0.900457
Anxa2	NM_007585-1838	580	674	539	529	498	-0.264416	-1.18739	539	643	547	581	532	504	-0.0966182	-0.443351
Anxa2	NM_007585-1839	21	14	18	20	19	0.118644	0.480654	29	49	28	31	27	25	-0.352881	-1.46402
Anxa2	NM_007585-1840	1724	1646	1630	1603	1686	-0.039346	-0.207321	1532	1604	1686	1521	1531	1599	-0.0520907	-0.266003
Anxa2	NM_007585-1841	132	123	122	141	117	-0.00946033	-0.077183	123	146	134	141	168	127	0.113548	0.393717
Anxa2	NM_007585-1842	994	734	1018	925	1104	0.233324	0.980028	834	915	821	1104	1039	1098	0.334671	1.27442
Anxa2	NM_007585-1843	260	233	316	294	281	0.268875	1.13484	278	226	264	257	362	316	0.28386	1.07205
Calcr	NM_007588-4022	343	279	391	354	337	0.213752	0.8948	222	257	262	326	278	319	0.316857	1.20347
Calm2	NM_007589-4035	521	566	527	555	508	-0.0362877	-0.194003	471	455	540	403	432	596	-0.0348614	-0.197381
Calm2	NM_007589-4037	693	639	606	653	703	-0.0262315	-0.150214	442	602	617	657	679	529	0.167124	0.607101
Calm3	NM_007590-4043	328	353	249	263	319	-0.297769	-1.33263	283	360	398	308	263	284	-0.283974	-1.18957
Calm3	NM_007590-4044	58	41	27	40	43	-0.432959	-1.92132	63	39	49	46	72	43	0.0925121	0.309933
Calr	NM_007591-4061	12	10	18	22	19	0.838249	3.61419	24	20	14	26	19	25	0.271302	1.02203
Car8	NM_007592-4261	267	254	217	195	220	-0.306321	-1.36987	222	275	233	159	165	157	-0.60186	-2.45567
Car8	NM_007592-4263	366	368	477	491	438	0.352782	1.50021	358	366	380	401	500	390	0.225749	0.840599
Car8	NM_007592-4264	1271	1197	1172	1253	1094	-0.0731394	-0.354475	983	1239	1293	1279	1233	1250	0.0979752	0.331691
Camk2b	NM_007595-4082	138	142	171	155	146	0.168398	0.697305	186	170	119	157	140	137	-0.130232	-0.577233
Camk2b	NM_007595-4084	39	49	57	52	27	0.0430687	0.151556	41	13	39	26	68	40	0.52693	2.04017
Camk2b	NM_007595-4085	500	566	569	627	643	0.201752	0.842546	652	684	768	683	697	620	-0.0731347	-0.349819
Camk2b	NM_007595-4086	856	848	880	710	791	-0.10232	-0.481544	708	793	760	719	763	724	-0.0355282	-0.200037
Camk2b	NM_007595-4087	96	150	124	113	160	0.105518	0.423495	205	129	84	108	115	124	-0.268567	-1.1282
Canx	NM_007597-4136	684	737	564	493	504	-0.449399	-1.99291	754	790	784	532	521	458	-0.623587	-2.54221
Canx	NM_007597-4137	290	313	221	207	203	-0.51948	-2.29808	256	216	242	190	146	124	-0.63429	-2.58483
Canx	NM_007597-4139	159	99	145	139	115	0.0440552	0.155852	82	125	130	105	115	83	-0.153431	-0.669629
Cap1	NM_007598-4141	92	112	108	107	86	-0.0237682	-0.139487	80	96	97	103	80	127	0.183367	0.671798
Cap1	NM_007598-4143	457	431	386	428	377	-0.161421	-0.738899	466	552	535	398	392	369	-0.422177	-1.74001
Cap1	NM_007598-4145	884	927	940	865	906	-0.00292393	-0.04872	1016	898	863	821	848	794	-0.173111	-0.748011
Cap1	NM_007598-4146	44	34	57	60	41	0.433416	1.85134	31	27	24	31	40	28	0.271805	1.02403
Capn1	NM_007600-4147	47	53	67	109	51	0.59773	2.56685	43	43	42	72	47	48	0.383704	1.46972
Capn1	NM_007600-4148	50	22	30	26	37	-0.215729	-0.975385	39	36	16	26	21	43	-0.0159415	-0.122025
Capn1	NM_007600-4149	298	369	315	282	288	-0.176972	-0.806617	329	326	420	277	261	278	-0.397696	-1.64251
Capn3	NM_007601-4167	850	793	1011	928	937	0.222769	0.934066	916	850	824	881	877	944	0.0610756	0.184725
Capn3	NM_007601-4169	415	426	410	428	329	-0.112336	-0.525157	346	467	405	277	403	352	-0.239071	-1.01072
Capn5	NM_007602-4171	661	669	838	717	631	0.131905	0.538395	437	484	442	568	648	544	0.36879	1.41031
Capn5	NM_007602-4173	547	450	449	481	471	-0.094171	-0.446058	387	565	511	503	486	471	-0.0029614	-0.070327
Capn5	NM_007602-4174	178	179	214	213	181	0.183185	0.761696	200	193	167	200	200	255	0.226068	0.84187
Car3	NM_007606-4236	494	544	695	678	684	0.401773	1.71355	563	585	465	580	577	493	0.0327196	0.0717861
Car4	NM_007607-4237	637	665	713	580	693	0.0241737	0.0692774	858	624	587	673	636	688	-0.0510993	-0.262055
Car4	NM_007607-4238	65	33	95	48	115	0.811555	3.49795	89	39	74	108	63	71	0.260652	0.979613
Casp4	NM_007609-4343	289	320	321	296	362	0.0999041	0.399048	297	323	284	319	305	212	-0.11282	-0.50788
Casp4	NM_007609-4344	67	65	94	93	76	0.409562	1.74746	60	96	132	77	100	129	0.0874628	0.289822
Casp4	NM_007609-4345	220	248	263	249	236	0.0915672	0.362745	251	218	290	257	292	245	0.0650391	0.200511
Casp4	NM_007609-4346	556	581	491	553	502	-0.141654	-0.652826	565	494	605	460	479	382	-0.333025	-1.38493
Casp4	NM_007609-4347	79	51	37	60	66	-0.258602	-1.16208	70	68	119	90	70	65	-0.191843	-0.822621
Casp4	NM_007609-4348	1406	1381	1477	1575	1469	0.112966	0.455928	1404	1339	1521	1466	1516	1670	0.125644	0.441892
Casp2	NM_007610-4334	44	11	18	36	19	-0.176498	-0.804552	24	44	15	59	38	25	0.555698	2.15475
Casp7	NM_007611-4357	470	434	486	501	604	0.230577	0.968066	493	422	289	496	468	435	0.216561	0.804003
Ctnnb1	NM_007614-6976	288	339	329	434	323	0.207524	0.867683	319	291	237	444	458	349	0.562648	2.18243
Cav1	NM_007616-4399	140	96	72	54	86	-0.739685	-3.25697	114	121	113	87	121	83	-0.258068	-1.08639
Serpina6	NM_007618-22768	607	640	594	561	582	-0.106826	-0.501166	715	662	607	619	653	536	-0.134017	-0.592307
Cbl	NM_007619-4417	450	333	334	436	391	-0.0166787	-0.108616	481	354	304	365	462	337	0.0313233	0.0662249
Cbl	NM_007619-4419	405	386	548	485	417	0.289341	1.22396	365	297	312	478	458	392	0.447261	1.72286
Cbr1	NM_007620-4433	229	206	278	245	331	0.388258	1.65469	254	186	193	267	293	321	0.476937	1.84105
Cbr1	NM_007620-4438	1204	1381	1280	1245	1273	-0.0298869	-0.166131	1206	1308	1364	1143	1194	1166	-0.146722	-0.642908
Cbx2	NM_007623-4453	152	171	118	105	92	-0.621145	-2.74078	215	181	168	103	127	129	-0.651711	-2.65422
Cbx2	NM_007623-4455	608	590	614	612	703	0.102263	0.409319	420	677	550	583	623	728	0.231747	0.864489
Cbx2	NM_007623-4456	1976	1962	2020	1968	1952	0.00803732	-0.00098889	1827	2032	1841	1934	2029	1900	0.0406771	0.10348
Cbx3	NM_007624-4458	587	608	640	678	650	0.134757	0.550816	628	637	663	747	689	643	0.108785	0.374744
Cbx3	NM_007624-4459	774	734	730	574	654	-0.208218	-0.94268	788	711	681	701	636	708	-0.0922273	-0.425862
Cbx3	NM_007624-4461	1534	1508	1134	1056	1188	-0.433813	-1.92504	1452	1365	1454	1107	968	1116	-0.420565	-1.73359
Cbx3	NM_007624-4462	79	52	53	62	55	-0.208995	-0.946061	58	86	53	54	68	51	-0.187424	-0.805018
Cbx4	NM_007625-4463	236	293	253	259	251	-0.0565472	-0.282224	418	290	336	370	227	286	-0.241636	-1.02094
Cckbr	NM_007627-4507	240	282	202	207	216	-0.325156	-1.45189	251	238	255	185	216	230	-0.237663	-1.00511
Cckbr	NM_007627-4508	237	210	221	203	238	-0.0184061	-0.116138	244	181	252	277	293	215	0.213537	0.79196
Cckbr	NM_007627-4510	533	444	544	445	456	-0.0203235	-0.124487	549	402	472	524	471	627	0.188838	0.693588
Ccna1	NM_007628-4583	632	603	780	736	684	0.24803	1.04407	466	573	767	665	674	638	0.130515	0.461293
Ccna1	NM_007628-4585	184	162	209	165	210	0.170234	0.705301	138	197	209	177	161	223	0.0443941	0.118284
Ccna1	NM_007628-4588	532	402	377	410	392	-0.248893	-1.1198	522	393	441	506	453	519	0.124289	0.436496
Ccnb2	NM_007630-4601	597	556	550	605	584	0.00790292	-0.00157414	556	446	367	588	579	559	0.33431	1.27298
Ccnb2	NM_007630-4602	881	1050	893	1111	1130	0.113695	0.459099	1001	932	795	843	1082	1053	0.1265	0.445303
Ccnb2	NM_007630-4606	519	508	528	583	504	0.0681355	0.26071	502	506	533	465	523	483	-0.0670696	-0.325662
Ccnd1	NM_007631-4619	168	234	196	235	199	0.0631938	0.239192	210	206	176	195	240	149	-0.0196288	-0.136711
Ccnd1	NM_007631-4621	772	821	709	738	680	-0.167889	-0.767065	708	763	620	736	613	721	-0.0145623	-0.116532
Ccnd3	NM_007632-4631	143	114	90	155	111	-0.114854	-0.536121	135	141	165	141	161	109	-0.10164	-0.463353
Ccnd3	NM_007632-4632	1286	1272	1337	1384	1391	0.0998615	0.398862	1204	1236	1383	1291	885	1374	-0.106886	-0.484247
Ccnd3	NM_007632-4633	272	354	295	352	267	-0.038931	-0.205514	222	234	253	360	288	377	0.531766	2.05943
Ccnd3	NM_007632-4636	253	216	320	270	224	0.210478	0.880547	222	206	238	236	274	197	0.086188	0.284745
Ccne1	NM_007633-4638	659	733	605	601	543	-0.255591	-1.14897	631	732	559	593	687	592	-0.0380279	-0.209993
Ccne1	NM_007633-4640	60	38	18	40	35	-0.660514	-2.91221	53	29	45	44	70	76	0.581171	2.2562
Ccne1	NM_007633-4642	512	545	511	513	411	-0.143887	-0.662549	609	619	540	478	390	460	-0.412863	-1.70292
Ccng2	NM_007635-4657	1242	1404	1305	1340	1158	-0.0616376	-0.304391	1423	1426	1420	1347	1197	1315	-0.145671	-0.638723
Ccng2	NM_007635-4660	2199	2058	2473	2261	2322	0.144051	0.591287	2150	1997	1901	2193	2148	2123	0.0959691	0.323701
Cd1d1	NM_007639-4774	666	670	781	819	722	0.212485	0.889287	689	607	660	881	882	880	0.43427	1.67111
Cd1d1	NM_007639-4777	912	827	1006	913	874	0.0985951	0.393348	850	819	766	876	915	1024	0.209213	0.774739
Cd1d1	NM_007639-4778	1447	1440	1687	1691	1659	0.218031	0.913436	1569	1397	1366	1685	1797	1607	0.232349	0.866886
Cd28	NM_007642-4845	263	235	221	259	261	-0.0116347	-0.0866513	268	255	250	236	274	299	0.0656713	0.203029
Cd28	NM_007642-4846	632	539	746	758	841	0.416884	1.77935	706	575	600	740	823	716	0.276901	1.04433
Cd28	NM_007642-4849	207	186	192	185	200	-0.0309205	-0.170632	231	209	190	168	220	247	0.0114048	-0.0131083
Cd36	NM_007643-4874	146	211	205	185	197	0.132474	0.540874	244	206	165	167	161	157	-0.342602	-1.42307
Cd36	NM_007643-4877	335	278	401	382	308	0.24673	1.0384	246	291	323	326	380	369	0.321928	1.22367
Cd36	NM_007643-4879	71	54	71	72	72	0.197446	0.823798	72	96	82	72	49	46	-0.58208	-2.37689
Cd37	NM_007645-4880	1904	2074	2205	2153	2074	0.108262	0.435441	2030	2146	2067	2268	1976	2354	0.0797893	0.259259
Cd37	NM_007645-4881	435	450	437	420	421	-0.054824	-0.274721	452	519	461	383	327	473	-0.275581	-1.15614
Cd37	NM_007645-4882	215	242	325	288	286	0.391164	1.66735	389	298	312	280	309	321	-0.134618	-0.5947
Cd37	NM_007645-4883	149	162	136	143	99	-0.303491	-1.35755	135	141	188	185	142	142	0.0154631	0.00305561
Cd38	NM_007646-4888	339	422	527	438	438	0.297584	1.25985	333	347	385	509	521	443	0.467904	1.80507
Cd38	NM_007646-4891	1162	1102	1211	1231	1279	0.131854	0.538175	981	994	1040	1205	1113	1106	0.183525	0.672425
Entpd5	NM_007647-9034	351	345	293	239	327	-0.281392	-1.26132	254	225	308	311	290	293	0.183911	0.673964
Entpd5	NM_007647-9037	429	438	378	495	438	0.0116013	0.0145305	399	403	359	385	297	321	-0.211046	-0.899105
Entpd5	NM_007647-9039	1131	921	1227	1209	1209	0.243926	1.02619	851	986	980	1079	1299	1235	0.359038	1.37147
Cd3e	NM_007648-4893	241	261	267	235	269	0.034081	0.112419	251	385	260	195	227	180	-0.573735	-2.34365
Cd3e	NM_007648-4894	27	13	18	20	19	-0.0740006	-0.358226	24	32	18	26	19	25	-0.0801703	-0.377841
Cd3e	NM_007648-4896	183	173	193	205	212	0.19197	0.79995	138	200	197	162	187	129	-0.162528	-0.705863
Cd48	NM_007649-4948	81	127	195	230	173	0.938599	4.05117	101	130	118	226	267	212	1.0144	3.98169
Cd48	NM_007649-4951	800	710	771	805	740	0.0321242	0.103898	727	687	720	745	702	660	-0.0183699	-0.131697
Cd53	NM_007651-4958	134	144	120	121	99	-0.294513	-1.31845	111	142	105	118	117	119	-0.0162102	-0.123096
Cd53	NM_007651-4961	72	90	48	60	72	-0.432959	-1.92132	87	50	82	80	57	68	-0.095307	-0.438128
Cd53	NM_007651-4962	474	445	497	450	479	0.0488747	0.176839	498	408	536	365	580	422	-0.0770579	-0.365445
Cd53	NM_007651-4963	269	259	281	282	238	0.0163018	0.0349991	295	275	295	231	269	268	-0.171594	-0.74197
Cd63	NM_007653-4982	462	565	536	487	499	-0.0174303	-0.111889	536	628	485	449	458	488	-0.241326	-1.01971
Cd63	NM_007653-4983	98	94	101	113	166	0.399931	1.70552	155	124	115	159	142	152	0.201315	0.743283
Cd63	NM_007653-4985	238	192	265	268	255	0.288896	1.22202	201	242	224	275	339	238	0.353167	1.34809
Cd72	NM_007654-5007	616	632	656	750	641	0.128931	0.525445	570	655	675	663	748	721	0.166208	0.603455
Cd72	NM_007654-5009	251	317	292	431	382	0.375121	1.59749	256	286	305	267	434	334	0.289197	1.0933
Cd82	NM_007656-5035	124	111	124	179	144	0.342652	1.4561	145	145	111	136	138	106	-0.0776028	-0.367615
Cd82	NM_007656-5038	1565	1507	1621	1512	1454	-0.00658981	-0.0646832	1438	1305	1434	1397	1503	1468	0.0645057	0.198386
Cdk1	NM_007659-5154	687	758	673	589	654	-0.177934	-0.810809	742	797	812	630	709	579	-0.293672	-1.22819
Cdk1	NM_007659-5157	372	423	472	418	532	0.253932	1.06977	319	397	394	439	492	552	0.417959	1.60615
Cdk1	NM_007659-5158	3249	2915	3239	3209	3153	0.0543553	0.200704	2742	2921	2906	3246	3282	3208	0.184202	0.675124
Cdk11b	NM_007661-5160	1632	1590	1658	1533	1659	0.00506575	-0.0139287	1802	1741	1581	1746	1653	1798	0.0204086	0.0227528
Cdk11b	NM_007661-5161	2091	2188	2594	2395	2251	0.173754	0.720628	2316	2082	2091	2355	2533	2445	0.176407	0.644077
Cdk11b	NM_007661-5162	48	51	21	36	49	-0.486399	-2.15403	24	32	19	39	25	56	0.678072	2.64215
Cdh15	NM_007662-5232	932	953	983	1136	970	0.127613	0.519707	1005	1011	871	1074	1100	1164	0.209413	0.775534
Cdh15	NM_007662-5234	569	659	651	765	767	0.245039	1.03104	495	509	598	665	702	691	0.361369	1.38076
Cdh15	NM_007662-5235	247	301	348	312	349	0.295716	1.25172	271	299	251	270	286	344	0.132543	0.46937
Cdh15	NM_007662-5236	387	365	445	441	415	0.205854	0.86041	365	404	336	442	411	504	0.296374	1.12189
Cdh15	NM_007662-5237	2488	2717	2462	2375	2578	-0.074414	-0.360026	3088	2651	2503	2242	2321	2492	-0.224348	-0.952085
Cdk5	NM_007668-5275	56	61	51	74	66	0.122102	0.495708	27	63	90	59	55	58	-0.0655883	-0.319763
Cdk5	NM_007668-5277	1023	1186	1200	1231	1167	0.118839	0.481502	1029	877	1078	1153	1277	1286	0.316503	1.20206
Cdkn1a	NM_007669-5327	265	277	203	235	183	-0.388662	-1.72843	167	318	270	206	297	197	-0.109122	-0.493151
Cdkn1a	NM_007669-5330	425	468	431	465	444	0.00053842	-0.0336431	295	470	529	439	456	481	0.0886429	0.294522
Cdkn1a	NM_007669-5331	204	281	276	284	232	0.122553	0.497674	201	225	268	257	210	250	0.0470375	0.128812
Cdkn1a	NM_007669-5332	1144	1329	1110	1043	1192	-0.149219	-0.685765	1431	1132	1126	1171	1096	995	-0.177473	-0.765386
Cdkn2b	NM_007670-5351	160	152	129	163	150	-0.0824622	-0.395072	138	152	175	103	186	187	0.0337309	0.0758138
Cdkn2b	NM_007670-5352	196	244	186	296	230	0.109411	0.440447	157	232	281	208	278	213	0.0611314	0.184947
Cdkn2b	NM_007670-5353	217	181	230	175	185	-0.017016	-0.110084	217	261	240	180	195	200	-0.320422	-1.33473
Cdkn2b	NM_007670-5355	682	588	675	758	707	0.16782	0.694789	630	463	722	693	839	760	0.336637	1.28225
Cdkn2c	NM_007671-5358	690	741	698	780	789	0.0787982	0.307142	860	716	773	868	837	810	0.0985117	0.333828
Cdkn2c	NM_007671-5359	801	877	951	960	915	0.167056	0.691464	787	891	824	891	948	878	0.118933	0.415163
Cdx2	NM_007673-5414	586	482	474	481	438	-0.201679	-0.914205	544	431	580	460	585	400	-0.105845	-0.480101
Cdx4	NM_007674-5416	1958	2024	2313	2165	2253	0.172365	0.714582	2008	2071	2116	2024	2190	2224	0.0555083	0.162551
Cdx4	NM_007674-5417	310	353	293	274	312	-0.178108	-0.811566	242	251	394	293	263	238	-0.159795	-0.694977
Cdx4	NM_007674-5418	1004	916	888	883	961	-0.0761113	-0.367417	787	906	956	809	887	917	-0.0197407	-0.137157
Cebpa	NM_007678-5431	1326	1252	1508	1541	1610	0.268806	1.13453	1208	1271	1165	1582	1482	1495	0.323194	1.22871
Cebpa	NM_007678-5432	2691	2929	2631	2990	2711	-0.0168698	-0.109448	2812	2860	2900	2722	2680	2904	-0.045478	-0.239666
Cebpd	NM_007679-5440	34	49	51	42	51	0.209923	0.878129	43	33	39	36	59	48	0.314381	1.19361
Cebpd	NM_007679-5441	233	222	242	257	224	0.0831666	0.326164	184	250	293	252	267	202	-0.0119561	-0.106152
Cebpd	NM_007679-5442	253	209	299	270	277	0.287802	1.21726	217	230	217	257	174	197	-0.0804187	-0.37883
Cebpd	NM_007679-5444	56	53	35	52	66	-0.095759	-0.452973	80	79	68	90	81	89	0.195819	0.721393
Cebpd	NM_007679-5445	331	295	350	368	319	0.143219	0.587663	312	291	414	339	290	410	0.030876	0.0644432
Cfi	NM_007686-5520	464	324	347	342	312	-0.239788	-1.08015	423	401	273	382	301	278	-0.190955	-0.819084
Cfi	NM_007686-5524	961	1015	1256	1341	1289	0.39074	1.6655	952	1025	1106	1171	1186	1153	0.187136	0.686809
Cfl1	NM_007687-5526	153	122	127	129	119	-0.137504	-0.634751	162	144	159	85	133	144	-0.361241	-1.49731
Cfl1	NM_007687-5527	496	593	534	581	532	0.0118741	0.0157185	570	583	716	591	475	582	-0.18155	-0.781625
Cfl1	NM_007687-5528	324	334	421	443	376	0.329218	1.3976	251	342	275	352	435	417	0.472068	1.82166
Cfl2	NM_007688-5533	143	135	179	187	171	0.364875	1.55287	135	188	183	141	155	177	-0.0972972	-0.446055
Cfl2	NM_007688-5534	300	337	408	364	364	0.249635	1.05106	348	258	321	324	390	354	0.20427	0.755053
Cfl2	NM_007688-5535	951	958	794	770	740	-0.313639	-1.40174	863	915	865	724	761	676	-0.290477	-1.21547
Cfl2	NM_007688-5536	766	639	682	660	602	-0.116504	-0.54331	822	623	788	580	598	608	-0.322251	-1.34202
Chad	NM_007689-5561	826	875	980	1038	1022	0.252726	1.06451	839	840	906	1025	1083	994	0.263034	0.989103
Chad	NM_007689-5563	1557	1565	1612	1688	1744	0.107135	0.430536	1568	1583	1455	1596	1705	1758	0.135338	0.480502
Chek1	NM_007691-5589	27	19	30	30	19	0.195256	0.814262	27	35	28	54	32	25	0.302563	1.14654
Chek1	NM_007691-5590	409	385	461	507	454	0.255748	1.07768	541	394	471	603	559	537	0.273089	1.02915
Chek1	NM_007691-5592	500	529	509	590	466	0.0199572	0.0509165	633	476	549	465	488	579	-0.114028	-0.512691
Chek1	NM_007691-5594	25	52	39	26	37	-0.179324	-0.816858	82	32	30	36	36	51	-0.22741	-0.964281
Chkb	NM_007692-5628	1391	1577	1561	1589	1517	0.0680419	0.260303	1470	1409	1635	1409	1541	1415	-0.0484248	-0.251402
Chkb	NM_007692-5629	77	125	69	97	80	-0.300659	-1.34522	123	105	111	72	74	101	-0.456774	-1.87781
Chkb	NM_007692-5630	1242	1074	1115	1107	1120	-0.055886	-0.279345	1259	1238	1216	1208	1163	1197	-0.0574697	-0.287427
Chga	NM_007693-5601	155	173	136	143	148	-0.204422	-0.926151	188	133	181	139	167	139	-0.173882	-0.751084
Chga	NM_007693-5603	697	620	585	585	637	-0.128621	-0.596073	558	567	630	496	592	622	-0.0374747	-0.207789
Chga	NM_007693-5604	26	10	18	20	19	0.0780025	0.303677	24	23	13	28	19	25	0.263034	0.989103
Chga	NM_007693-5606	380	464	490	438	391	0.0591672	0.221658	394	456	454	401	433	438	-0.0358452	-0.201299
Chgb	NM_007694-5608	437	598	444	499	499	-0.106522	-0.499842	573	500	603	622	536	493	-0.021682	-0.144889
Chgb	NM_007694-5609	2834	3001	2766	2823	2701	-0.0783231	-0.377048	2859	3108	2783	2715	2716	3129	-0.0316722	-0.184679
Chgb	NM_007694-5612	453	435	619	541	539	0.351092	1.49285	491	555	429	645	610	567	0.304808	1.15548
Chrm1	NM_007698-5661	518	493	385	366	407	-0.38911	-1.73038	430	530	472	372	363	319	-0.442157	-1.81959
Chrm1	NM_007698-5663	186	135	200	197	204	0.319829	1.35672	169	188	203	282	254	210	0.413749	1.58938
Chrm4	NM_007699-5675	740	854	967	923	985	0.265948	1.12209	928	1027	928	911	909	1050	-0.0065201	-0.0845009
Chrm4	NM_007699-5676	888	847	1045	1000	956	0.205545	0.859065	1073	869	975	986	1026	868	-0.0184166	-0.131883
Chrm4	NM_007699-5677	341	297	270	251	277	-0.26213	-1.17744	249	351	365	244	233	235	-0.438652	-1.80563
Chrm4	NM_007699-5678	1711	1718	1754	1611	1879	0.0279173	0.085579	1687	1658	1780	1813	1753	1889	0.0900272	0.300035
Chuk	NM_007700-5836	224	283	246	247	210	-0.113424	-0.529894	256	237	230	203	191	167	-0.365995	-1.51625
Chuk	NM_007700-5837	34	51	28	22	31	-0.654503	-2.88604	63	36	48	39	21	25	-0.790281	-3.20613
Chuk	NM_007700-5838	137	133	170	143	177	0.27486	1.1609	159	172	162	205	184	185	0.219463	0.815563
Cirbp	NM_007705-5858	207	225	233	191	214	-0.0224374	-0.133692	130	154	222	249	257	215	0.510862	1.97617
Cirbp	NM_007705-5859	372	413	496	448	391	0.181113	0.752673	355	336	364	458	471	473	0.410243	1.57542
Socs2	NM_007706-23716	437	439	469	462	467	0.0893991	0.353304	459	499	432	449	483	422	-0.0378571	-0.209313
Socs2	NM_007706-23718	198	163	297	346	280	0.769369	3.31426	147	200	206	229	282	263	0.485054	1.87338
Socs3	NM_007707-23723	678	607	681	626	621	0.000374191	-0.0343582	795	649	612	696	640	498	-0.164847	-0.715097
Socs3	NM_007707-23727	310	370	242	235	257	-0.474717	-2.10316	377	299	310	218	259	299	-0.345531	-1.43474
Socs3	NM_007707-23728	334	267	392	414	376	0.390831	1.6659	375	271	335	488	329	374	0.279848	1.05607
Cit	NM_007708-5871	40	40	39	46	64	0.312278	1.32384	24	27	47	33	42	38	0.205469	0.759827
Cit	NM_007708-5872	316	326	292	314	323	-0.0518572	-0.261801	401	242	283	203	297	299	-0.212817	-0.906156
Cited1	NM_007709-5877	357	428	403	453	452	0.151635	0.624314	307	408	391	493	392	417	0.235378	0.878951
Cited1	NM_007709-5878	1133	1186	1102	1128	1117	-0.0555968	-0.278086	1033	1165	1158	1122	1111	1078	-0.0194757	-0.136102
Cited1	NM_007709-5879	505	580	573	463	518	-0.066671	-0.326309	374	567	595	570	617	574	0.197217	0.726958
Ckm	NM_007710-5893	508	540	438	428	522	-0.179594	-0.818034	546	508	405	439	492	445	-0.0844994	-0.395083
Ckm	NM_007710-5894	58	41	48	82	55	0.317062	1.34467	99	89	111	95	76	58	-0.384798	-1.59114
Ckm	NM_007710-5896	1233	1322	1324	1281	1297	0.025928	0.0769166	1302	1432	1562	1279	1314	1290	-0.145822	-0.639325
Clk2	NM_007712-26460	235	263	131	169	134	-0.783413	-3.44739	336	186	328	187	157	132	-0.836501	-3.39022
Clk2	NM_007712-26467	413	399	415	420	422	0.0454705	0.162015	488	336	518	460	377	450	-0.0603726	-0.298989
Clk2	NM_007712-26468	488	515	422	495	417	-0.173525	-0.79161	474	514	483	344	477	443	-0.218801	-0.92999
Clk2	NM_007712-26469	283	339	331	259	259	-0.136113	-0.628694	261	319	233	316	371	248	0.201711	0.744859
Clk2	NM_007712-26470	142	90	122	99	113	-0.0592392	-0.293947	121	73	124	116	138	89	0.109182	0.376326
Clk3	NM_007713-6048	728	783	704	692	695	-0.116273	-0.542303	763	777	639	653	738	718	-0.0471071	-0.246154
Clk3	NM_007713-6052	564	403	353	446	354	-0.331158	-1.47802	416	517	422	351	349	425	-0.268368	-1.12741
Clock	NM_007715-6066	317	290	400	450	402	0.459504	1.96494	285	358	245	357	359	436	0.375509	1.43708
Clock	NM_007715-6068	512	362	426	440	401	-0.0492512	-0.250453	476	425	387	485	397	356	-0.0571213	-0.286039
Clock	NM_007715-6069	236	303	244	211	243	-0.212021	-0.959239	251	267	238	231	252	225	-0.0946369	-0.43546
Clock	NM_007715-6071	1283	1218	1207	1320	1330	0.0400116	0.138244	1361	1434	1363	1251	1330	1288	-0.103929	-0.472469
Ccr7	NM_007719-4727	1069	1105	1077	967	1036	-0.0823841	-0.394732	952	1158	1102	801	820	1035	-0.274217	-1.1507
Ccr7	NM_007719-4731	1960	1974	2010	2056	2046	0.0506851	0.184722	2037	2107	2115	2031	2124	2147	0.00987758	-0.0191909
Ccr8	NM_007720-4736	551	536	532	643	504	0.0422878	0.148156	595	662	687	645	435	463	-0.33329	-1.38599
Ccr8	NM_007720-4737	104	173	122	147	137	-0.0333687	-0.181293	135	130	118	121	131	116	-0.0576386	-0.2881
Ccr10	NM_007721-4695	275	290	258	281	250	-0.103188	-0.485323	256	252	273	226	265	233	-0.109333	-0.493992
Cnr1	NM_007726-6161	168	214	154	177	191	-0.134485	-0.621608	179	189	144	203	195	213	0.255029	0.957216
Cnr1	NM_007726-6162	588	591	516	575	510	-0.143553	-0.661093	541	515	602	539	557	630	0.0579885	0.172429
Cnr1	NM_007726-6163	1017	1087	873	863	738	-0.351252	-1.56552	1097	1023	1028	817	738	812	-0.411376	-1.69699
Cnr1	NM_007726-6165	889	939	969	933	942	0.0526929	0.193465	1075	1115	946	925	873	1030	-0.149143	-0.652553
Cnr1	NM_007726-6166	651	713	666	712	680	0.00843684	0.000750824	802	660	645	729	604	660	-0.0802486	-0.378153
Col11a1	NM_007729-6191	231	253	209	197	203	-0.253527	-1.13998	283	243	261	226	142	162	-0.570371	-2.33025
Col11a1	NM_007729-6192	236	262	259	237	280	0.0549484	0.203287	299	198	279	237	283	205	-0.0980757	-0.449156
Col11a1	NM_007729-6193	279	297	303	346	317	0.160992	0.665057	348	293	293	269	358	393	0.127075	0.447591
Col12a1	NM_007730-6206	298	356	276	296	310	-0.153474	-0.704297	259	350	371	316	254	367	-0.0647327	-0.316355
Col13a1	NM_007731-6208	18	16	18	20	19	0.160465	0.662761	31	60	35	26	21	25	-0.807355	-3.27413
Col17a1	NM_007732-6226	709	798	803	742	773	0.0362386	0.121815	701	804	710	804	776	769	0.08474	0.278977
Col17a1	NM_007732-6227	776	835	972	1004	853	0.227373	0.954116	747	732	894	858	842	830	0.0924253	0.309587
Col17a1	NM_007732-6230	154	154	163	157	191	0.14543	0.597294	157	180	158	195	167	164	0.0876343	0.290505
Col17a1	NM_007732-6231	317	303	357	402	370	0.279743	1.18216	350	414	312	357	424	445	0.188281	0.691368
Col19a1	NM_007733-6238	160	117	152	175	177	0.278575	1.17708	150	116	145	164	157	164	0.238846	0.892764
Col19a1	NM_007733-6241	394	389	444	364	399	0.039379	0.135489	408	448	348	406	489	392	0.0961767	0.324528
Col19a1	NM_007733-6242	316	344	348	324	343	0.0359793	0.120685	264	318	352	395	402	377	0.329938	1.25557
Col19a1	NM_007733-6243	253	334	322	221	286	-0.0869509	-0.414618	329	230	298	262	257	293	-0.0778155	-0.368462
Col4a3	NM_007734-6303	622	604	622	553	512	-0.124462	-0.577959	524	625	601	527	473	514	-0.20899	-0.890913
Col4a3	NM_007734-6304	1031	1194	1225	1171	1085	0.060734	0.22848	1058	1067	1082	1171	1090	1063	0.051696	0.147367
Col4a3	NM_007734-6305	329	316	306	223	267	-0.281493	-1.26176	333	359	218	241	229	240	-0.358048	-1.48459
Col4a3	NM_007734-6307	342	375	271	408	270	-0.180528	-0.822101	508	409	398	359	400	268	-0.356627	-1.47893
Col4a4	NM_007735-6314	590	461	424	488	438	-0.223766	-1.01038	447	550	473	519	415	481	-0.0550141	-0.277647
Col4a4	NM_007735-6319	524	589	569	547	597	0.0371091	0.125605	670	467	445	529	604	546	0.0858526	0.283409
Col4a5	NM_007736-6320	505	480	582	479	485	0.0653822	0.248721	462	764	511	586	479	326	-0.320475	-1.33495
Col4a5	NM_007736-6322	21	25	21	28	29	0.176878	0.734232	34	44	23	28	42	25	-0.0883559	-0.410443
Col4a5	NM_007736-6323	836	790	875	893	830	0.0911117	0.360761	819	849	860	888	935	954	0.135531	0.481271
Col5a2	NM_007737-6338	225	250	145	189	148	-0.563857	-2.49132	213	181	224	177	223	200	-0.0426443	-0.228379
Col5a2	NM_007737-6339	950	1068	1360	1160	1295	0.333794	1.41753	1201	1210	1111	1200	1431	1212	0.125838	0.442666
Col5a2	NM_007737-6341	377	377	461	412	463	0.240321	1.0105	377	455	368	406	424	498	0.146221	0.523848
Col5a2	NM_007737-6342	285	292	187	255	247	-0.32903	-1.46876	198	224	305	239	261	293	0.125366	0.440784
Col7a1	NM_007738-6362	1059	1014	861	944	929	-0.185669	-0.844491	1037	1008	1073	820	928	787	-0.298635	-1.24796
Col7a1	NM_007738-6366	320	364	472	408	388	0.305524	1.29443	370	298	426	383	424	483	0.237758	0.888431
Col8a1	NM_007739-6372	454	499	474	487	524	0.0549523	0.203304	411	382	343	519	502	526	0.44551	1.71588
Col9a1	NM_007740-6381	246	226	232	247	201	-0.0582146	-0.289485	210	249	332	311	189	278	-0.0239075	-0.153753
Col9a1	NM_007740-6382	244	222	179	163	173	-0.44072	-1.95512	191	214	232	136	193	114	-0.523987	-2.14551
Col9a2	NM_007741-6387	411	490	479	479	482	0.0915073	0.362484	343	413	400	444	397	600	0.317929	1.20774
Col9a2	NM_007741-6388	312	229	297	306	364	0.252925	1.06538	292	243	291	354	322	238	0.146052	0.523177
Col9a2	NM_007741-6391	64	60	37	62	66	-0.172837	-0.78861	63	79	146	57	62	101	-0.388565	-1.60614
Col1a2	NM_007743-6245	841	899	928	962	890	0.0910351	0.360427	812	871	962	891	901	938	0.0456332	0.12322
Col1a2	NM_007743-6248	98	63	65	68	90	-0.114979	-0.536669	85	53	97	46	93	71	-0.162271	-0.70484
Col1a2	NM_007743-6249	146	66	76	115	72	-0.273964	-1.22897	75	84	53	90	81	94	0.321928	1.22367
Comt	NM_007744-6404	225	252	200	161	204	-0.340701	-1.51958	193	184	253	229	223	187	0.0204641	0.0229739
Comt	NM_007744-6406	1460	1528	1687	1695	1883	0.232291	0.97553	1468	1576	1473	1577	1791	1692	0.163772	0.593754
Comt	NM_007744-6407	282	256	336	352	338	0.34639	1.47238	287	227	295	313	397	361	0.404747	1.55353
Comt	NM_007744-6408	520	479	529	553	528	0.103542	0.414888	558	488	467	516	545	602	0.136376	0.484638
Comt	NM_007744-6409	373	333	354	310	316	-0.111849	-0.523037	307	298	256	280	278	314	0.0183149	0.0144139
Map3k8	NM_007746-15899	328	308	274	251	314	-0.185318	-0.842963	297	274	286	252	235	215	-0.287824	-1.2049
Map3k8	NM_007746-15900	176	177	226	219	187	0.255294	1.0757	130	182	219	247	210	205	0.318119	1.2085
Cox5a	NM_007747-6471	24	60	27	20	31	-0.691878	-3.04879	29	32	11	26	27	25	0.115477	0.4014
Cox5a	NM_007747-6472	824	731	1013	883	981	0.302688	1.28208	783	805	747	1053	1005	1177	0.470343	1.81479
Cox5a	NM_007747-6473	395	407	366	435	516	0.130619	0.532796	423	491	484	422	529	458	0.0113073	-0.0134967
Cox5a	NM_007747-6474	616	668	811	745	798	0.289507	1.22468	829	741	758	737	697	716	-0.114754	-0.515585
Cox5a	NM_007747-6475	488	376	449	440	420	0.0143994	0.0267149	481	412	421	455	396	422	-0.0457329	-0.240681
Cp	NM_007752-6488	1724	1617	1674	1706	1922	0.0812942	0.31801	1648	1671	1683	1598	1741	1508	-0.045413	-0.239407
Cp	NM_007752-6490	982	1000	962	1044	1037	0.0335749	0.110215	1032	902	1062	1035	1024	1000	0.0300225	0.0610438
Cp	NM_007752-6491	2464	2580	2364	2528	2342	-0.0647372	-0.317888	2724	2731	2734	2489	2558	2233	-0.169749	-0.734622
Cp	NM_007752-6492	73	75	67	97	109	0.298341	1.26315	77	63	86	72	102	71	0.116459	0.40531
Cp	NM_007752-6493	62	100	69	80	70	-0.150025	-0.689278	75	60	98	87	72	51	-0.149941	-0.655728
Cpa3	NM_007753-6496	1487	1461	1153	1275	1122	-0.31688	-1.41585	1341	1593	1353	1048	1141	1197	-0.340386	-1.41425
Cpa3	NM_007753-6497	288	374	281	394	284	-0.0502629	-0.254859	302	362	435	329	337	319	-0.157996	-0.68781
Cpa3	NM_007753-6499	238	246	309	278	298	0.285708	1.20814	273	382	359	349	307	347	-0.015736	-0.121207
Cpeb1	NM_007755-6506	665	612	746	716	777	0.225134	0.944363	730	754	699	858	780	749	0.128886	0.454807
Cpeb1	NM_007755-6508	248	256	217	175	206	-0.338241	-1.50887	326	274	199	182	204	170	-0.523111	-2.14202
Crat	NM_007760-6596	431	532	458	533	612	0.150204	0.618081	546	593	439	516	568	562	0.0608671	0.183894
Crat	NM_007760-6599	755	667	629	537	589	-0.281413	-1.26141	606	583	705	568	579	643	-0.0814767	-0.383044
Crat	NM_007760-6600	414	314	380	423	370	0.10323	0.413531	331	350	339	364	386	428	0.20777	0.768993
Crhr1	NM_007762-6661	171	148	226	189	146	0.229482	0.963298	133	273	152	208	223	187	0.147342	0.528312
Crhr1	NM_007762-6663	2430	2730	2339	2653	2749	0.000186383	-0.035176	2784	2581	2619	2524	2546	2547	-0.0678888	-0.328925
Crhr1	NM_007762-6664	33	25	32	22	35	0.0327899	0.106797	65	29	49	39	25	48	-0.352516	-1.46256
Crhr1	NM_007762-6666	410	383	468	475	446	0.223691	0.938083	372	387	422	521	469	423	0.258753	0.972048
Crkl	NM_007764-6681	928	885	1084	1128	1108	0.287842	1.21743	737	977	952	1089	1124	1111	0.318244	1.20899
Crkl	NM_007764-6684	875	790	617	605	654	-0.412825	-1.83365	817	913	870	695	611	567	-0.473161	-1.94307
Crp	NM_007768-6697	113	120	129	109	111	-0.00206542	-0.0449816	106	132	132	110	102	121	-0.152003	-0.663942
Crp	NM_007768-6698	596	553	456	474	512	-0.25727	-1.15628	623	511	494	553	485	494	-0.0876844	-0.407769
Crp	NM_007768-6700	1376	1573	1582	1696	1661	0.159031	0.656516	1671	1558	1721	1675	1640	1688	0.0153649	0.00266453
Crp	NM_007768-6701	270	244	246	253	169	-0.206883	-0.936865	285	343	160	221	261	220	-0.166725	-0.722576
Cry1	NM_007771-6716	62	118	41	54	74	-0.675936	-2.97937	36	56	38	46	28	48	-0.0916305	-0.423485
Csf1	NM_007778-6758	822	692	663	746	608	-0.171117	-0.78112	771	861	710	752	670	731	-0.121393	-0.542025
Csf1	NM_007778-6762	236	215	279	159	267	0.0595333	0.223252	295	205	233	244	259	185	-0.0914046	-0.422586
Csf1	NM_007778-6763	369	437	385	445	384	0.00595418	-0.01006	249	361	369	416	324	420	0.244744	0.916254
Csf3r	NM_007782-6794	858	834	1125	1354	1399	0.611621	2.62733	802	1071	891	1158	1128	1237	0.350047	1.33566
Csf3r	NM_007782-6799	207	209	161	280	222	0.0874628	0.344872	273	237	212	208	276	202	-0.0737903	-0.35243
Csk	NM_007783-6800	414	332	369	400	347	-0.00387301	-0.0528528	275	309	274	349	362	309	0.24952	0.935275
Csk	NM_007783-6801	1133	1255	1341	1315	1214	0.111568	0.44984	1194	1288	1224	1436	1247	1115	0.035377	0.0823703
Csk	NM_007783-6802	677	591	595	642	660	-0.00379757	-0.0525243	660	733	559	609	689	666	0.00884188	-0.023316
Csk	NM_007783-6804	621	686	274	376	327	-1.00479	-4.41138	435	625	676	321	301	293	-0.923923	-3.73841
Csnk2a1	NM_007788-6849	96	71	83	82	95	0.053701	0.197855	99	122	101	87	100	89	-0.222392	-0.944295
Csnk2a1	NM_007788-6850	650	682	695	658	711	0.0468864	0.168181	780	641	728	676	736	686	-0.0346508	-0.196542
Csnk2a1	NM_007788-6852	358	288	265	306	294	-0.163797	-0.749245	346	434	341	370	303	266	-0.255589	-1.07651
Csnk2a1	NM_007788-6853	785	755	894	911	917	0.236774	0.995053	1015	753	803	1020	957	913	0.16874	0.613539
Csrp1	NM_007791-6860	238	326	263	304	308	0.0486254	0.175753	230	326	313	318	229	301	-0.0352919	-0.199096
Csrp1	NM_007791-6861	950	1012	993	953	911	-0.0427865	-0.222303	853	941	1004	1024	936	1144	0.149733	0.537835
Csrp1	NM_007791-6863	544	451	527	571	590	0.177584	0.737307	495	454	469	534	628	516	0.242885	0.908851
Csrp1	NM_007791-6864	2246	2366	2268	2104	2273	-0.0580858	-0.288924	2325	2276	2273	2031	2157	2065	-0.136601	-0.602599
Csrp1	NM_007791-6865	636	673	750	690	687	0.115392	0.466492	662	563	564	819	695	681	0.295068	1.11669
Ctf1	NM_007795-6926	454	486	424	412	395	-0.195864	-0.888885	449	400	479	393	420	390	-0.142619	-0.626565
Ctsb	NM_007798-7011	381	516	474	436	460	0.0260335	0.0773761	423	319	400	508	467	451	0.320411	1.21763
Ctse	NM_007799-7019	468	426	513	394	409	-0.0271497	-0.154212	510	317	415	470	358	504	0.100929	0.343456
Ctse	NM_007799-7021	183	136	134	99	121	-0.43477	-1.92921	193	92	200	154	100	91	-0.491388	-2.01567
Ctse	NM_007799-7022	209	229	205	231	228	0.0152899	0.0305926	155	236	211	213	252	230	0.207249	0.766918
Ctsg	NM_007800-7024	544	463	582	571	578	0.19658	0.820024	549	488	495	544	545	496	0.0490665	0.136894
Ctsg	NM_007800-7026	1359	1344	1422	1350	1313	0.0108121	0.0110938	1279	1391	1412	1222	1480	1351	-0.010286	-0.0995001
Ctsg	NM_007800-7027	657	676	707	729	677	0.0796535	0.310866	689	613	554	716	638	754	0.183678	0.673036
Ctsg	NM_007800-7028	895	1153	1008	1064	1030	0.0140205	0.0250649	1075	1111	1152	832	1058	999	-0.208414	-0.888619
Ctsk	NM_007802-7032	517	460	477	539	460	0.0102998	0.00886295	556	577	461	493	460	480	-0.153613	-0.670354
Ctsk	NM_007802-7033	820	841	887	841	736	-0.0160123	-0.105714	1003	836	677	794	687	825	-0.125739	-0.559337
Cttn	NM_007803-7048	191	158	145	169	160	-0.143302	-0.660003	169	193	152	167	176	175	0.0111837	-0.0139886
Cttn	NM_007803-7050	314	308	320	278	298	-0.0583783	-0.290198	246	275	329	270	343	342	0.168038	0.610743
Cttn	NM_007803-7051	724	812	679	704	796	-0.0804745	-0.386417	677	825	669	683	845	706	0.0412695	0.105839
Cyba	NM_007806-7169	311	308	220	179	204	-0.622744	-2.74775	321	235	324	142	138	165	-0.983698	-3.97648
Cyba	NM_007806-7170	610	579	613	692	732	0.191735	0.798928	575	628	599	678	697	668	0.18109	0.662729
Cyba	NM_007806-7171	53	38	51	60	64	0.358454	1.52491	29	13	31	57	42	25	0.764372	2.98587
Cyba	NM_007806-7172	474	431	573	527	495	0.232604	0.976895	416	383	373	457	454	534	0.302097	1.14468
Cybb	NM_007807-7176	925	913	856	1002	841	-0.0306743	-0.16956	1124	942	1065	1053	911	977	-0.0903167	-0.418253
Cycs	NM_007808-18300	325	359	362	314	315	-0.0500738	-0.254035	370	351	432	354	290	321	-0.256792	-1.0813
Cycs	NM_007808-18301	1075	1075	927	998	926	-0.177831	-0.810359	1044	1174	1055	812	964	991	-0.242291	-1.02355
Cycs	NM_007808-18302	343	418	391	392	333	-0.0325938	-0.177919	418	468	408	421	399	278	-0.23696	-1.00231
Cycs	NM_007808-18303	145	140	141	165	151	0.0962697	0.383222	142	138	173	152	114	164	-0.0751744	-0.357943
Cycs	NM_007808-18304	141	120	85	95	123	-0.369695	-1.64583	94	101	101	98	91	147	0.182864	0.669794
Cyp17a1	NM_007809-7217	451	418	468	398	411	-0.0296321	-0.165021	360	443	495	388	388	415	-0.124117	-0.552875
Cyp19a1	NM_007810-7222	560	596	500	555	534	-0.125985	-0.584592	563	575	468	590	589	607	0.15326	0.551885
Cyp19a1	NM_007810-7223	447	394	553	445	510	0.257496	1.08529	437	394	353	401	477	541	0.261206	0.981818
Cyp19a1	NM_007810-7225	218	111	48	82	70	-1.30305	-5.71016	116	114	131	95	47	68	-0.78161	-3.17159
Cyp19a1	NM_007810-7226	833	834	967	943	964	0.200843	0.838592	814	833	819	1102	965	1015	0.321694	1.22274
Cyp19a1	NM_007810-7227	845	949	709	772	758	-0.265288	-1.19119	996	825	910	693	608	716	-0.437218	-1.79992
Cyp26a1	NM_007811-7246	2992	2768	2985	2847	2874	0.0109787	0.0118195	3057	3001	2628	2751	2974	2879	-0.0136844	-0.113036
Cyp26a1	NM_007811-7248	686	584	634	688	577	-0.00455109	-0.0558055	515	547	640	573	604	592	0.055703	0.163326
Cyp2f2	NM_007817-7299	34	10	18	20	19	-0.211504	-0.956989	24	13	41	26	40	40	0.442518	1.70397
Cyp3a11	NM_007818-7347	569	521	587	574	557	0.0714394	0.275098	536	524	627	506	629	673	0.0999347	0.339496
Cyp3a11	NM_007818-7348	842	986	1003	909	989	0.0813217	0.31813	892	979	884	845	949	835	-0.0675382	-0.327529
Cyp3a11	NM_007818-7350	1253	1021	1117	1168	1295	0.0697648	0.267806	1210	1000	1123	1338	1318	1194	0.208037	0.770055
Cyp3a11	NM_007818-7351	72	120	101	64	97	-0.136502	-0.63039	104	75	108	92	68	73	-0.300721	-1.25627
Cyp3a13	NM_007819-7335	135	86	32	28	25	-1.96347	-8.586	53	60	84	39	45	66	-0.393233	-1.62473
Cyp4b1	NM_007823-7368	494	520	426	398	463	-0.241008	-1.08547	476	550	470	552	494	402	-0.0470486	-0.245921
Cyp7a1	NM_007824-7396	311	359	265	292	337	-0.168849	-0.771245	338	243	274	265	341	286	0.0611193	0.184899
Cyp7a1	NM_007824-7397	247	210	210	235	247	0.0136154	0.0233009	246	290	240	236	284	228	-0.0530184	-0.269698
Cyp7b1	NM_007825-7400	1809	1960	1783	1879	1718	-0.0715381	-0.347503	1948	2016	1731	1644	1819	1850	-0.100169	-0.457494
Cyp7b1	NM_007825-7401	1616	1711	1525	1510	1434	-0.159232	-0.72937	1718	1702	1634	1330	1514	1621	-0.178765	-0.770534
Cyp7b1	NM_007825-7404	399	445	529	487	555	0.311406	1.32004	404	393	440	655	649	509	0.551533	2.13816
Dapk3	NM_007828-7508	272	281	247	302	253	-0.0486397	-0.247791	331	329	309	198	350	273	-0.239114	-1.0109
Dapk3	NM_007828-7509	849	882	776	869	866	-0.0483062	-0.246339	732	870	933	994	774	769	0.00113777	-0.0540005
Daxx	NM_007829-7538	80	58	23	40	33	-1.10852	-4.86309	72	56	53	33	34	40	-0.758379	-3.07906
Dcc	NM_007831-7573	379	309	334	368	302	-0.0396837	-0.208792	432	363	336	282	300	298	-0.362024	-1.50043
Dcc	NM_007831-7575	1062	997	1041	949	897	-0.0973352	-0.459837	834	845	953	945	925	878	0.0622225	0.189293
Dcc	NM_007831-7576	363	347	302	354	374	-0.0482091	-0.245916	418	321	321	342	324	344	-0.069709	-0.336175
Dcc	NM_007831-7578	1654	1561	1764	1800	1677	0.120061	0.486821	1568	1735	1553	1768	1548	1735	0.0568006	0.167698
Dck	NM_007832-7588	415	443	530	495	483	0.228624	0.959564	430	427	432	498	507	516	0.238768	0.892452
Dcn	NM_007833-7603	488	467	384	384	428	-0.260318	-1.16955	406	378	425	419	447	301	-0.0510097	-0.261698
Dcn	NM_007833-7604	945	891	931	870	958	0.0026169	-0.0245923	884	888	1097	988	784	912	-0.0961633	-0.441539
Dcn	NM_007833-7605	457	455	541	424	405	0.00210766	-0.0268098	483	638	568	445	428	375	-0.436551	-1.79726
Dcn	NM_007833-7608	433	393	532	543	514	0.358943	1.52704	391	358	342	632	473	514	0.569452	2.20953
Dctn1	NM_007835-7627	322	317	274	346	382	0.0640322	0.242842	345	411	282	308	337	342	-0.0726845	-0.348026
Dctn1	NM_007835-7628	936	967	863	970	941	-0.0412703	-0.2157	923	797	996	930	852	946	0.00636016	-0.0332004
Dctn1	NM_007835-7629	665	695	604	656	697	-0.0599254	-0.296935	595	552	664	632	594	640	0.0431624	0.113379
Dctn1	NM_007835-7630	62	54	62	50	42	-0.176157	-0.803069	65	60	83	52	47	60	-0.387557	-1.60212
Gadd45a	NM_007836-10568	249	230	258	209	243	-0.0171691	-0.110751	140	217	186	204	278	263	0.456288	1.75881
Ddit3	NM_007837-7663	495	533	577	539	508	0.0747489	0.289509	584	398	434	387	449	580	0	-0.0585321
Ddit3	NM_007837-7664	145	141	209	191	203	0.49118	2.10287	217	237	126	185	203	230	0.0915539	0.306116
Ddit3	NM_007837-7665	684	800	815	791	761	0.0886061	0.34985	696	696	716	889	816	733	0.209823	0.777169
Ddit3	NM_007837-7666	360	305	378	366	430	0.235044	0.987517	387	334	417	316	376	306	-0.189389	-0.812845
Ddit3	NM_007837-7667	722	729	803	746	623	-0.00298592	-0.0489899	590	689	645	752	725	690	0.17159	0.624892
Ddit3	NM_007837-7668	516	446	435	465	428	-0.119816	-0.557731	488	491	456	378	399	483	-0.187627	-0.805828
Ddost	NM_007838-7681	101	121	115	91	127	0	-0.0359877	150	102	98	118	138	149	0.210567	0.780131
Ddost	NM_007838-7682	715	699	764	698	773	0.0755302	0.292911	566	670	764	860	676	870	0.266637	1.00345
Ddost	NM_007838-7684	140	130	159	141	189	0.271913	1.14806	72	112	98	182	127	149	0.699652	2.7281
Ddost	NM_007838-7685	223	268	254	283	288	0.163709	0.676887	191	258	235	231	195	253	-0.0105848	-0.10069
Ddost	NM_007838-7686	469	351	426	458	466	0.134301	0.548831	488	415	483	495	407	445	-0.0411774	-0.222537
Defb1	NM_007843-7784	563	496	571	545	534	0.0548009	0.202645	577	433	417	470	504	453	0	-0.0585321
Defb1	NM_007843-7787	504	502	521	549	543	0.0961536	0.382716	546	539	536	632	555	590	0.13256	0.469437
Defb1	NM_007843-7789	22	10	25	22	41	0.874469	3.77192	24	27	16	26	19	25	0.0631938	0.193161
Degs1	NM_007853-7797	219	217	170	175	230	-0.185729	-0.844749	162	238	173	226	307	154	0.261775	0.984086
Degs1	NM_007853-7801	115	132	154	113	105	0.00582908	-0.0106047	140	121	128	134	108	182	0.124294	0.436516
Dhcr7	NM_007856-7890	750	878	787	779	762	-0.0689721	-0.336329	834	795	695	717	751	713	-0.0916203	-0.423445
Dhcr7	NM_007856-7892	107	90	95	80	72	-0.258647	-1.16227	157	94	98	108	98	104	-0.170959	-0.739441
Dhcr7	NM_007856-7893	337	229	189	201	199	-0.527497	-2.33299	227	217	246	167	221	205	-0.218564	-0.929048
Dhh	NM_007857-7908	723	697	914	730	909	0.26134	1.10203	737	726	575	786	691	774	0.143412	0.512661
Dhh	NM_007857-7909	701	662	695	661	723	0.0241417	0.0691381	606	654	551	599	852	756	0.2853	1.07778
Dhh	NM_007857-7911	351	306	341	340	333	0.0411299	0.143114	285	393	346	383	358	329	0.0633951	0.193963
Diap1	NM_007858-7965	297	352	233	326	224	-0.314169	-1.40405	312	347	356	290	295	253	-0.276458	-1.15963
Dffb	NM_007859-7826	60	77	81	80	45	0.00350594	-0.0207209	24	81	113	82	55	76	-0.0334747	-0.191858
Dffb	NM_007859-7828	59	33	21	24	27	-0.938599	-4.12315	101	60	72	59	44	46	-0.645018	-2.62756
Dffb	NM_007859-7830	522	507	515	570	539	0.0733461	0.2834	632	736	573	548	592	623	-0.138768	-0.611227
Dio1	NM_007860-7989	77	44	18	34	45	-0.903913	-3.97211	85	65	64	51	78	46	-0.290256	-1.21459
Dld	NM_007861-8031	226	181	148	175	162	-0.332007	-1.48172	167	186	209	198	167	167	-0.0791439	-0.373753
Dld	NM_007861-8033	2126	2105	2316	2217	2166	0.0779846	0.303599	2241	2212	2195	2178	2146	2298	-0.00565337	-0.0810488
Dld	NM_007861-8034	405	450	423	404	448	-0.00846158	-0.0728339	452	430	387	460	402	377	-0.0345159	-0.196005
Dlg4	NM_007864-8037	591	636	714	769	604	0.181333	0.753632	677	578	694	781	639	698	0.119968	0.419288
Dlg4	NM_007864-8038	58	17	25	32	33	-0.321928	-1.43783	24	35	15	51	74	58	1.30625	5.14409
Dlg4	NM_007864-8039	262	250	242	278	280	0.0588937	0.220467	290	327	262	262	252	309	-0.0949707	-0.436789
Dlg4	NM_007864-8040	38	58	18	20	70	-0.415037	-1.84328	63	44	35	54	44	48	0.0400774	0.101092
Dlg4	NM_007864-8042	447	399	590	501	530	0.353192	1.502	406	339	449	496	572	460	0.355842	1.35874
Dll1	NM_007865-8051	4123	3680	4312	4359	4487	0.168877	0.699392	3775	3877	3841	4428	4080	4180	0.142709	0.509862
Dll3	NM_007866-8056	1758	1729	1570	1439	1515	-0.20935	-0.947609	1619	1774	1644	1420	1496	1545	-0.175198	-0.756323
Dll3	NM_007866-8059	607	676	548	638	606	-0.102913	-0.484126	717	675	578	712	684	638	0.046124	0.125174
Dmd	NM_007868-8092	333	333	262	282	269	-0.297229	-1.33028	377	267	377	249	288	286	-0.311019	-1.29728
Dmd	NM_007868-8093	21	19	18	20	19	-0.0740006	-0.358226	36	20	23	26	34	30	0.188072	0.690538
Dmd	NM_007868-8095	552	415	495	575	564	0.171858	0.712372	575	429	542	612	626	592	0.243303	0.910516
Dnmt3a	NM_007872-8178	260	319	379	304	351	0.251638	1.05978	254	356	370	375	348	364	0.149498	0.536902
Dnmt3a	NM_007872-8183	112	95	118	159	125	0.372602	1.58652	94	55	93	116	172	124	0.767637	2.99888
Dpagt1	NM_007875-8241	98	84	51	72	62	-0.561376	-2.48052	133	90	97	126	78	71	-0.21864	-0.92935
Dpagt1	NM_007875-8242	184	183	210	187	204	0.126622	0.515394	179	239	181	167	191	271	0.070504	0.222277
Dpagt1	NM_007875-8243	292	273	253	292	329	0.0444199	0.15744	290	301	351	306	322	314	0	-0.0585321
Dpep1	NM_007876-8244	918	821	1078	1038	1071	0.288979	1.22238	877	1021	1001	1084	1077	989	0.119796	0.418603
Dpep1	NM_007876-8246	619	609	592	549	520	-0.149221	-0.685775	742	542	626	622	600	544	-0.113087	-0.508945
Dpep1	NM_007876-8247	716	660	553	539	602	-0.285009	-1.27707	710	588	649	498	640	612	-0.153898	-0.671489
Dpep1	NM_007876-8248	384	418	447	426	475	0.164184	0.678956	314	409	413	460	469	428	0.256458	0.962909
Dpep1	NM_007876-8249	546	536	578	533	559	0.0411851	0.143354	464	630	490	506	561	618	0.0891763	0.296646
Drd3	NM_007877-8340	296	283	334	370	296	0.203402	0.849734	237	293	285	406	269	304	0.264509	0.994975
Drd3	NM_007877-8341	256	298	269	201	253	-0.200853	-0.910608	297	335	211	213	189	190	-0.509935	-2.08954
Drd4	NM_007878-8345	86	106	71	72	49	-0.584963	-2.58323	126	160	80	87	104	94	-0.360882	-1.49588
Drd4	NM_007878-8348	1601	1567	1762	1834	1867	0.201159	0.839964	1725	1701	1587	1704	1807	2111	0.165409	0.600273
Atn1	NM_007881-2555	837	914	590	655	694	-0.437829	-1.94253	962	807	881	647	731	653	-0.383802	-1.58717
Slc26a2	NM_007885-23308	104	68	94	64	103	0.0166787	0.0366405	51	69	80	87	114	63	0.400538	1.53676
Slc26a2	NM_007885-23310	477	439	472	493	486	0.0786655	0.306564	420	485	457	481	532	579	0.225114	0.838069
Slc26a2	NM_007885-23311	51	76	94	64	53	0.147452	0.606097	53	28	64	103	72	58	0.684277	2.66686
Slc26a2	NM_007885-23313	1189	1053	1036	1173	1159	0.00214336	-0.0266543	1068	1028	1003	1212	1215	947	0.122657	0.429997
Dvl2	NM_007888-8458	78	52	58	60	55	-0.172702	-0.788024	75	43	49	54	55	68	0.0839013	0.275637
Dvl2	NM_007888-8460	608	624	734	748	639	0.19878	0.829606	672	689	649	701	481	741	-0.0638367	-0.312786
Dvl2	NM_007888-8462	694	685	606	640	613	-0.154058	-0.706839	536	718	768	632	600	612	-0.132944	-0.588034
Dvl3	NM_007889-8463	378	262	290	336	314	-0.0303736	-0.168251	249	382	439	408	356	412	0.136277	0.484244
Dvl3	NM_007889-8465	270	336	435	507	380	0.54037	2.31707	353	334	199	470	460	443	0.631953	2.45846
Dvl3	NM_007889-8466	162	146	205	266	255	0.652077	2.8035	157	241	206	221	178	243	0.0880247	0.29206
Dvl3	NM_007889-8468	430	443	483	406	430	0.0104285	0.0094236	346	303	362	452	492	445	0.458264	1.76668
Dyrk1a	NM_007890-8474	90	71	64	86	55	-0.236399	-1.0654	60	79	53	54	61	109	0.222392	0.82723
Dyrk1a	NM_007890-8476	442	461	539	517	539	0.235796	0.990794	474	547	514	413	428	377	-0.333725	-1.38772
Dyrk1a	NM_007890-8477	434	424	520	479	493	0.213235	0.892553	336	454	439	452	401	450	0.0843522	0.277432
Dyrk1a	NM_007890-8478	309	219	249	187	148	-0.439532	-1.94994	317	238	253	177	204	152	-0.60022	-2.44914
Dyrk1a	NM_007890-8479	39	32	41	48	31	0.172181	0.71378	85	40	63	46	34	46	-0.577309	-2.35788
E2f1	NM_007891-8492	1132	1162	1241	1183	1272	0.103137	0.413125	1000	1155	1054	1315	1264	1215	0.241596	0.903715
E2f1	NM_007891-8493	528	482	647	624	599	0.30372	1.28657	532	573	631	558	689	671	0.143836	0.514349
E2f5	NM_007892-8515	138	115	131	113	121	-0.0562034	-0.280727	87	150	88	100	119	142	0.151559	0.54511
E2f5	NM_007892-8517	720	799	564	615	652	-0.315453	-1.40964	776	810	878	647	719	643	-0.294525	-1.23159
E2f5	NM_007892-8519	444	390	456	406	450	0.0686859	0.263107	333	388	306	544	507	463	0.559929	2.1716
Ebf1	NM_007897-8527	1513	1546	1534	1452	1548	-0.0172382	-0.111052	1404	1131	1324	1426	1348	1447	0.129358	0.456685
Ebf1	NM_007897-8528	112	83	125	144	115	0.39267	1.67391	75	101	70	80	140	108	0.415037	1.59451
Ebf1	NM_007897-8529	207	275	246	209	286	0.0354779	0.118502	232	287	335	285	244	218	-0.193128	-0.827737
Ebf1	NM_007897-8532	123	73	85	64	138	-0.0347654	-0.187375	123	153	98	159	125	119	0.107742	0.37059
Ebp	NM_007898-8539	637	690	681	686	771	0.103131	0.4131	539	705	549	609	581	635	0.025521	0.0431149
Ebp	NM_007898-8544	749	728	818	827	748	0.111188	0.448184	903	755	731	788	735	820	-0.0280499	-0.170252
S1pr1	NM_007901-22451	277	280	336	356	300	0.2477	1.04263	249	326	225	300	350	362	0.339137	1.29221
S1pr1	NM_007901-22453	39	32	37	24	33	-0.180121	-0.820329	41	63	23	46	80	38	0.368867	1.41062
S1pr1	NM_007901-22454	611	743	681	618	736	0.00283855	-0.0236271	660	705	767	663	767	706	0.00270421	-0.0477616
Edn3	NM_007903-8570	2065	2378	2204	2700	2401	0.132388	0.540499	2382	2143	2582	2271	2400	2371	-0.0132555	-0.111327
Edn3	NM_007903-8571	229	144	74	169	113	-0.652261	-2.87628	155	154	149	85	127	170	-0.261775	-1.10115
Edn3	NM_007903-8573	263	192	94	143	115	-0.955254	-4.19567	138	233	166	128	97	94	-0.751366	-3.05113
Edn3	NM_007903-8574	709	723	873	770	822	0.198594	0.828795	686	647	834	907	789	822	0.216579	0.804077
Ednrb	NM_007904-8581	53	38	57	76	47	0.399096	1.70189	56	57	101	36	44	86	-0.366428	-1.51797
Ednrb	NM_007904-8582	983	881	923	947	909	-0.00879853	-0.0743011	826	946	864	899	901	905	0.0372782	0.0899426
Ednrb	NM_007904-8584	518	531	417	498	415	-0.242551	-1.09218	551	482	520	416	422	410	-0.31544	-1.31489
Ednrb	NM_007904-8585	285	301	362	342	323	0.224501	0.94161	242	225	234	365	204	240	0.206725	0.76483
Eef1a2	NM_007906-8599	2005	2064	2259	2078	2042	0.0636935	0.241368	1933	2271	2097	2340	2345	2237	0.135608	0.481579
Eef1a2	NM_007906-8600	358	339	398	366	493	0.265792	1.12141	346	375	350	429	360	278	-0.0053983	-0.0800329
Eef1a2	NM_007906-8603	165	238	209	225	181	0.0248441	0.0721966	184	181	168	185	184	223	0.151462	0.544722
Eef1a2	NM_007906-8604	1674	1642	1647	1581	1771	0.00723302	-0.00449124	1636	1589	1652	1731	1744	1621	0.0633713	0.193868
Eef2	NM_007907-8622	282	260	380	350	437	0.521477	2.2348	307	205	275	473	420	430	0.749378	2.92615
Eef2	NM_007907-8623	1104	1041	1230	1322	1341	0.274942	1.16126	1092	1059	1022	1405	1191	1508	0.371183	1.41985
Eef2	NM_007907-8624	32	83	62	91	45	0.198904	0.830146	63	37	49	67	114	73	0.769516	3.00636
Efna2	NM_007909-8635	362	407	478	451	503	0.312013	1.32269	300	354	426	419	346	443	0.161589	0.585058
Efna2	NM_007909-8637	419	404	512	495	496	0.283918	1.20034	377	490	417	545	581	392	0.241527	0.903439
Efna2	NM_007909-8638	210	182	247	274	267	0.422379	1.80328	205	213	194	247	254	245	0.285644	1.07915
Efna4	NM_007910-8648	342	307	320	288	342	-0.0352535	-0.1895	307	407	309	347	366	359	0.0674988	0.210307
Egfr	NM_007912-8684	225	254	247	253	247	0.0561201	0.208389	242	232	188	200	259	263	0.125168	0.439996
Egr1	NM_007913-8701	653	427	451	440	458	-0.264103	-1.18603	604	560	652	416	412	397	-0.567982	-2.32074
Egr1	NM_007913-8703	1491	1457	1345	1236	1530	-0.10521	-0.494126	1580	1435	1423	1197	1320	1244	-0.238793	-1.00962
Ei24	NM_007915-8743	169	175	150	143	125	-0.303868	-1.35919	58	124	177	116	151	116	0.0933605	0.313312
Ddx19a	NM_007916-7699	236	142	177	204	183	-0.00765357	-0.0693154	152	191	188	272	211	199	0.36106	1.37953
Ddx19a	NM_007916-7700	136	112	104	157	150	0.143836	0.59035	85	117	106	110	142	114	0.248913	0.93286
Ddx19a	NM_007916-7704	500	470	299	320	364	-0.565756	-2.49959	483	535	481	375	390	387	-0.37986	-1.57147
Eif4e	NM_007917-8828	63	55	58	48	60	-0.0925661	-0.43907	46	80	88	80	45	66	-0.164038	-0.711877
Eif4ebp1	NM_007918-8838	459	438	589	622	559	0.395607	1.6867	428	415	406	488	530	592	0.366287	1.40035
Eif4ebp1	NM_007918-8839	107	151	115	97	82	-0.396517	-1.76264	89	162	100	110	91	51	-0.478047	-1.96254
Eif4ebp1	NM_007918-8840	48	32	23	40	19	-0.549339	-2.4281	24	41	29	26	49	25	0.0892673	0.297009
Eif4ebp1	NM_007918-8842	181	173	177	149	212	0.0188943	0.0462882	111	209	141	172	200	230	0.384997	1.47486
Eif4ebp1	NM_007918-8843	325	248	334	314	310	0.156528	0.645619	394	410	326	311	339	331	-0.203998	-0.871031
Cela2a	NM_007919-26504	620	685	656	702	662	0.045343	0.16146	631	672	726	758	602	744	0.0523658	0.150035
Cela2a	NM_007919-26625	1263	1328	1328	1332	1264	0.0138535	0.024338	1531	1145	1543	1230	1124	1245	-0.229305	-0.971827
Elk1	NM_007922-8894	68	52	53	64	40	-0.197232	-0.894842	55	72	49	90	74	60	0.347923	1.3272
Elk1	NM_007922-8895	607	660	716	640	673	0.0943898	0.375036	575	536	647	580	689	729	0.184622	0.676793
Elk1	NM_007922-8896	20	29	18	20	27	-0.177305	-0.808066	34	13	30	26	19	25	-0.137504	-0.606192
Elk4	NM_007923-8908	169	162	145	159	123	-0.217558	-0.983349	169	174	138	152	83	134	-0.382416	-1.58165
Eng	NM_007932-8953	896	968	769	778	820	-0.240305	-1.0824	904	804	931	740	802	782	-0.183381	-0.788918
Eng	NM_007932-8955	463	461	502	499	460	0.0760289	0.295083	355	394	388	393	445	541	0.27839	1.05026
Eno3	NM_007933-8976	525	456	608	620	588	0.303477	1.28551	425	475	576	645	623	541	0.2935	1.11044
Eno3	NM_007933-8977	196	149	194	175	208	0.157012	0.647728	173	164	200	226	171	238	0.241835	0.904666
Eno3	NM_007933-8978	599	662	610	698	707	0.0912491	0.361359	570	558	532	578	390	627	-0.0576268	-0.288053
Eno3	NM_007933-8981	1662	1708	1557	1505	1466	-0.158837	-0.727649	1965	1573	1594	1348	1261	1511	-0.316877	-1.32061
Enpep	NM_007934-8982	63	88	72	54	64	-0.253512	-1.13991	36	68	58	69	66	78	0.39486	1.51415
Enpep	NM_007934-8983	476	449	345	376	376	-0.338924	-1.51184	394	468	370	349	356	344	-0.231988	-0.982511
Enpep	NM_007934-8986	627	593	609	563	525	-0.108857	-0.510009	549	622	453	637	621	623	0.211948	0.785632
Epha4	NM_007936-9088	198	177	141	135	117	-0.517324	-2.28869	140	116	141	90	131	170	-0.0219704	-0.146038
Epha4	NM_007936-9092	88	90	113	78	95	0.0991754	0.395875	85	63	157	87	89	78	-0.263981	-1.10994
Ephx2	NM_007940-9123	335	271	276	268	292	-0.120777	-0.561916	288	323	400	244	187	205	-0.668684	-2.72182
Ephx2	NM_007940-9125	566	514	555	452	536	-0.0702558	-0.341919	566	553	594	542	625	369	-0.157347	-0.685226
Ephx2	NM_007940-9126	487	572	467	374	425	-0.327388	-1.46161	575	745	494	391	371	387	-0.658796	-2.68244
Ephx2	NM_007940-9127	24	15	27	42	29	0.744345	3.20529	39	17	39	26	28	25	-0.266075	-1.11828
Ephx2	NM_007940-9128	215	221	209	207	220	-0.0402639	-0.211318	237	184	144	239	227	182	0.197743	0.729054
Stx2	NM_007941-24295	968	933	1014	1014	982	0.0780425	0.303851	925	897	970	1158	1234	1088	0.317788	1.20718
Stx2	NM_007941-24297	131	188	179	189	199	0.24483	1.03013	109	206	157	100	197	218	0.125786	0.442457
Stx2	NM_007941-24298	214	188	278	201	224	0.221367	0.927961	259	239	159	200	204	213	-0.0906229	-0.419472
Stx2	NM_007941-24300	85	75	67	72	74	-0.172181	-0.785755	159	72	98	49	72	78	-0.725319	-2.94739
Epo	NM_007942-9135	309	294	331	342	335	0.156303	0.64464	263	290	241	372	411	405	0.581324	2.25681
Epo	NM_007942-9139	565	564	592	535	598	0.0265884	0.0797923	558	517	624	557	477	612	-0.0457215	-0.240635
Eps15	NM_007943-9154	427	572	378	326	335	-0.528323	-2.33659	488	515	380	313	392	407	-0.314644	-1.31172
Eps15	NM_007943-9155	554	698	567	577	452	-0.234736	-1.05815	708	671	554	560	511	541	-0.26199	-1.10201
Eps15	NM_007943-9157	47	17	18	20	19	-0.752072	-3.31091	34	19	39	28	34	25	-0.0806185	-0.379626
Eps15	NM_007943-9158	474	470	373	410	405	-0.253286	-1.13893	384	436	400	344	394	468	-0.0166512	-0.124852
Eps8	NM_007945-9162	336	321	362	453	354	0.246347	1.03674	244	224	313	393	449	395	0.663451	2.58391
Ercc1	NM_007948-9195	946	871	1063	986	995	0.159447	0.658331	1028	953	942	885	927	1033	-0.0390212	-0.213949
Ercc1	NM_007948-9198	406	467	576	636	623	0.486764	2.08364	433	386	500	555	566	541	0.333476	1.26966
Ercc1	NM_007948-9200	856	954	799	841	822	-0.141121	-0.650505	959	1010	1071	771	736	771	-0.416304	-1.71662
Ercc2	NM_007949-9201	1625	1770	1717	1632	1626	-0.0336775	-0.182638	1617	1637	1633	1624	1658	1791	0.0538901	0.156106
Ercc2	NM_007949-9202	249	236	216	247	251	-0.0270232	-0.153661	217	218	309	187	252	253	-0.104531	-0.474865
Ercc2	NM_007949-9203	354	336	470	426	382	0.304257	1.28891	317	317	277	357	377	326	0.218541	0.811892
Ercc2	NM_007949-9204	1052	1047	1158	1032	1032	0.0332918	0.108983	1054	1095	1065	1071	1109	972	-0.0281024	-0.170461
Ercc2	NM_007949-9205	132	169	120	93	121	-0.434878	-1.92968	184	186	192	126	146	83	-0.662751	-2.69819
Ercc2	NM_007949-9206	198	228	193	199	173	-0.177565	-0.8092	263	243	227	167	216	192	-0.350251	-1.45354
Ereg	NM_007950-9227	786	834	656	678	662	-0.283845	-1.272	786	814	727	745	768	724	-0.056906	-0.285182
Ereg	NM_007950-9228	198	224	216	209	220	0.0270937	0.0819926	244	266	215	244	223	233	-0.0506261	-0.26017
Ereg	NM_007950-9230	247	288	270	270	224	-0.0709288	-0.344849	307	335	295	221	278	263	-0.298258	-1.24646
Pdia3	NM_007952-19040	616	629	652	728	711	0.163085	0.67417	652	645	603	681	556	643	-0.0152668	-0.119338
Pdia3	NM_007952-19043	684	638	696	642	752	0.0758183	0.294165	662	738	660	598	702	655	-0.0754757	-0.359143
Pdia3	NM_007952-19044	811	879	829	788	991	0.0409581	0.142366	920	741	871	804	782	911	-0.0200816	-0.138515
Esrra	NM_007953-9279	391	382	421	463	452	0.204417	0.854154	295	381	356	431	447	374	0.278792	1.05186
Esrra	NM_007953-9281	200	197	214	221	183	0.0535053	0.197003	164	170	137	180	151	167	0.0804187	0.261766
Esr1	NM_007956-9268	1212	1279	1320	1418	1466	0.170075	0.70461	1375	1301	1122	1377	1520	1404	0.179432	0.656125
Esr1	NM_007956-9271	528	475	447	456	416	-0.18984	-0.86265	484	394	487	565	434	488	0.123504	0.433368
Etv6	NM_007961-9309	659	567	734	680	684	0.190093	0.791779	633	575	548	740	551	633	0.131816	0.466475
Etv6	NM_007961-9313	469	384	369	289	366	-0.321364	-1.43538	452	381	525	354	373	461	-0.192949	-0.827024
Ezh2	NM_007971-9365	675	589	565	585	520	-0.183111	-0.83335	563	575	511	578	547	594	0.0599781	0.180354
F2rl1	NM_007974-9406	91	125	154	173	166	0.605594	2.60109	99	94	165	164	151	154	0.389628	1.49331
F2rl1	NM_007974-9407	599	533	659	704	685	0.270379	1.14139	662	639	613	701	810	698	0.206803	0.765138
F2rl1	NM_007974-9410	360	335	184	217	269	-0.637814	-2.81337	268	306	261	244	256	276	-0.10572	-0.4796
F2rl3	NM_007975-9416	169	230	219	294	255	0.359755	1.53058	355	258	257	241	195	195	-0.463375	-1.9041
F2rl3	NM_007975-9420	266	275	306	352	294	0.23037	0.967168	333	241	311	298	299	385	0.150046	0.539081
F2rl3	NM_007975-9421	114	112	120	119	121	0.0867116	0.341601	111	81	77	116	55	116	0.0934446	0.313646
F5	NM_007976-9428	570	606	378	383	351	-0.665694	-2.93477	558	540	587	454	386	370	-0.477742	-1.96132
F5	NM_007976-9430	114	63	35	78	56	-0.651689	-2.87379	123	89	95	62	100	81	-0.337282	-1.40189
F5	NM_007976-9432	322	345	256	227	284	-0.383423	-1.70561	425	348	412	296	295	278	-0.447459	-1.84071
F5	NM_007976-9433	58	42	32	30	39	-0.570607	-2.52071	36	13	18	26	19	30	0.16273	0.5896
F8	NM_007977-9442	1761	1510	1441	1380	1244	-0.271439	-1.21798	1641	1614	1427	1343	1178	1338	-0.278898	-1.16935
F8	NM_007977-9444	453	422	377	414	370	-0.176949	-0.80652	440	493	429	549	479	410	0.078337	0.253475
F8	NM_007977-9445	460	467	490	521	457	0.0782482	0.304747	372	511	432	454	456	443	0.041099	0.10516
F8a	NM_007978-9446	1000	821	798	884	1061	0.0060612	-0.00959397	1035	804	844	986	937	915	0.0810275	0.264191
F8a	NM_007978-9451	219	190	230	266	232	0.246875	1.03904	288	200	234	277	292	238	0.16057	0.580998
F9	NM_007979-9453	341	298	239	235	304	-0.301008	-1.34674	358	218	201	244	221	278	-0.0645524	-0.315637
F9	NM_007979-9455	498	531	673	585	485	0.175367	0.727654	430	586	436	506	507	559	0.11456	0.397746
F9	NM_007979-9456	70	85	81	82	74	0.0276563	0.0844428	82	76	52	100	61	51	0.0136749	-0.0040665
Fabp2	NM_007980-9470	461	402	297	312	388	-0.37673	-1.67647	311	413	327	324	337	388	-0.00274799	-0.0694771
Fabp2	NM_007980-9471	133	170	147	119	173	-0.0500594	-0.253973	210	158	148	103	89	149	-0.597599	-2.4387
Fabp2	NM_007980-9472	220	218	219	241	249	0.109892	0.442542	283	210	244	285	256	266	0.130904	0.462843
Fabp2	NM_007980-9475	569	629	537	501	586	-0.146039	-0.671918	626	547	509	416	524	577	-0.148957	-0.651809
Acsl1	NM_007981-583	359	330	343	328	382	0.026967	0.0814412	377	263	253	306	331	370	0.173332	0.631827
Ptk2	NM_007982-21174	558	443	491	563	495	0.0449327	0.159673	503	522	423	385	592	564	0.0898053	0.299152
Faf1	NM_007983-9513	24	17	19	20	19	-0.0845335	-0.404092	36	29	23	26	28	25	-0.155651	-0.678471
Faf1	NM_007983-9514	590	648	645	539	621	-0.040975	-0.214415	558	600	573	750	600	665	0.219174	0.814412
Faf1	NM_007983-9517	1084	1055	805	859	759	-0.405105	-1.80003	1112	973	1176	799	878	928	-0.324031	-1.34911
Fscn1	NM_007984-10225	368	444	525	571	495	0.38542	1.64233	515	342	464	488	530	552	0.249134	0.933739
Fscn1	NM_007984-10228	1081	1167	1322	1283	1326	0.221292	0.927635	1339	1428	1351	1351	1130	1361	-0.100086	-0.457164
Fancc	NM_007985-9561	239	158	212	131	201	-0.130495	-0.604232	222	238	208	262	136	228	-0.0936854	-0.43167
Fancc	NM_007985-9562	180	134	136	143	208	0.0481947	0.173878	220	222	216	257	250	248	0.198389	0.731628
Fancc	NM_007985-9564	176	114	138	117	105	-0.273018	-1.22486	94	122	143	136	106	96	-0.0869606	-0.404886
Fancc	NM_007985-9565	810	748	902	770	800	0.081021	0.316821	660	905	770	804	825	924	0.128771	0.454347
Fasn	NM_007988-9631	169	119	99	125	117	-0.34126	-1.52201	135	94	123	144	119	124	0.136758	0.486159
Fasn	NM_007988-9636	836	779	814	827	750	-0.0188825	-0.118212	961	678	844	740	761	880	-0.0605166	-0.299563
Foxh1	NM_007989-10121	1865	1645	1948	2011	1871	0.147062	0.6044	1679	1722	1820	1857	1830	1594	0.016485	0.00712558
Foxh1	NM_007989-10126	26	40	18	20	35	-0.439532	-1.94994	34	17	20	26	21	28	0.0790716	0.256401
Fbp2	NM_007994-9662	344	296	308	263	327	-0.096319	-0.455412	312	354	303	308	271	283	-0.168809	-0.730877
Fbp2	NM_007994-9664	275	275	255	310	236	-0.0425919	-0.221455	266	247	221	293	301	233	0.172107	0.626951
Fcna	NM_007995-9722	1156	1160	1085	1191	1138	-0.0251347	-0.145437	1399	1179	1358	1197	1151	1258	-0.126331	-0.561693
Fcna	NM_007995-9724	106	89	92	125	119	0.200025	0.835026	70	67	100	136	114	101	0.566584	2.1981
Fcna	NM_007995-9725	122	99	133	64	136	0.00651331	-0.00762525	85	76	94	123	155	119	0.638642	2.4851
Fdxr	NM_007997-9735	77	64	67	95	74	0.158129	0.652591	94	80	107	103	72	91	-0.0791439	-0.373753
Fdxr	NM_007997-9736	1692	1808	1801	1828	1815	0.0523496	0.191971	1677	1710	1785	1616	1830	1636	-0.0253259	-0.159402
Fdxr	NM_007997-9737	91	76	88	68	66	-0.174251	-0.794769	24	57	61	82	47	53	0.358048	1.36753
Fech	NM_007998-9740	875	902	847	909	892	-0.00950306	-0.077369	737	861	877	863	780	782	-0.0294438	-0.175803
Fech	NM_007998-9742	578	541	534	493	516	-0.121434	-0.564778	391	576	530	475	477	526	-0.018428	-0.131928
Fen1	NM_007999-9746	508	496	480	499	467	-0.0586542	-0.291399	543	532	552	573	390	572	-0.0839756	-0.392997
Fen1	NM_007999-9747	88	51	51	54	60	-0.337581	-1.506	116	121	98	92	87	83	-0.354594	-1.47084
Fgf10	NM_008002-9780	178	186	214	201	222	0.222392	0.932427	234	253	226	218	197	215	-0.17855	-0.769676
Fgf10	NM_008002-9781	1067	958	762	851	966	-0.236073	-1.06397	969	918	892	884	882	873	-0.0745745	-0.355553
Fgf10	NM_008002-9785	496	506	465	497	440	-0.100359	-0.473003	541	471	612	511	477	405	-0.221356	-0.940168
Fgf18	NM_008005-9804	2061	2246	1551	1711	1507	-0.437959	-1.94309	1904	2065	1992	1744	1580	1652	-0.260568	-1.09634
Fgf18	NM_008005-9808	463	498	564	581	586	0.264035	1.11376	439	533	519	514	579	757	0.311245	1.18112
Fgf18	NM_008005-9809	8355	1626	1255	1457	1349	-1.88231	-8.23257	1754	1698	2302	1530	1407	1302	-0.440841	-1.81435
Fgf2	NM_008006-9811	1933	1850	1955	1763	1782	-0.0450617	-0.23221	1755	1809	1953	1731	1785	1903	-0.0258573	-0.161519
Fgf2	NM_008006-9815	606	642	562	587	561	-0.130584	-0.60462	616	569	701	506	483	523	-0.318872	-1.32856
Fgf3	NM_008007-9822	238	170	174	241	254	0.128475	0.523459	174	189	166	213	212	213	0.270289	1.018
Fgf3	NM_008007-9827	1164	1094	1095	1243	1254	0.0847794	0.333187	1041	1132	1167	1274	1332	1343	0.241639	0.903888
Fgf7	NM_008008-9848	84	70	57	52	84	-0.259292	-1.16508	48	60	63	41	70	63	0.025091	0.0414022
Fgf7	NM_008008-9849	1367	1413	1344	1313	1229	-0.101761	-0.479111	1290	1345	1301	1232	1237	1263	-0.0767812	-0.364343
Fgf7	NM_008008-9850	144	172	189	183	154	0.150176	0.617957	135	165	133	172	172	177	0.266916	1.00456
Fgf7	NM_008008-9851	1104	1014	1000	1022	1149	-0.00272721	-0.0478634	1157	1232	1193	1138	1092	1252	-0.0408491	-0.221229
Fgfr3	NM_008010-9870	89	87	110	129	84	0.290996	1.23116	89	57	61	103	133	101	0.703118	2.7419
Fgfr3	NM_008010-9873	60	42	18	44	55	-0.387023	-1.72129	60	57	55	74	42	56	0	-0.0585321
Fgfr4	NM_008011-9879	1615	1742	1677	1515	1719	-0.0361182	-0.193266	1631	1595	1680	1616	1628	1775	0.0328527	0.0723163
Fgfr4	NM_008011-9880	913	922	831	869	818	-0.128464	-0.595389	892	919	1086	753	772	898	-0.257765	-1.08518
Fkbp1a	NM_008019-9929	450	387	444	420	432	0.0458037	0.163466	300	470	378	395	390	380	0.0212073	0.0259341
Fkbp1a	NM_008019-9930	21	61	37	36	70	0.217357	0.9105	24	39	45	41	23	30	-0.200299	-0.856298
Foxm1	NM_008021-10144	343	407	368	360	321	-0.10091	-0.475405	382	331	279	375	377	356	0.159546	0.57692
Foxm1	NM_008021-10146	969	856	936	864	791	-0.0793499	-0.38152	810	1050	889	665	862	809	-0.234867	-0.993978
Foxm1	NM_008021-10147	615	696	617	680	646	-0.0173443	-0.111514	621	635	689	675	640	572	-0.0436757	-0.232487
Foxm1	NM_008021-10148	89	89	72	131	95	0.158473	0.654086	80	73	35	82	104	91	0.559153	2.16851
Foxm1	NM_008021-10149	1744	1556	1538	1510	1574	-0.0989113	-0.4667	1556	1733	1511	1699	1635	1870	0.116587	0.405818
Foxl1	NM_008024-10138	336	307	285	376	327	0.0347298	0.115244	333	310	387	391	384	344	0.119566	0.417684
Foxl1	NM_008024-10139	334	383	419	364	368	0.0978803	0.390235	341	476	343	370	352	392	-0.0583756	-0.291035
Fli1	NM_008026-9953	632	708	608	593	734	-0.0548619	-0.274886	619	572	693	652	636	622	0.0197737	0.020224
Fli1	NM_008026-9955	18	17	18	20	19	0.118644	0.480654	24	13	11	28	19	48	0.984893	3.86418
Flot1	NM_008027-9973	643	624	696	702	687	0.133668	0.546075	609	589	530	763	642	703	0.286772	1.08365
Flot1	NM_008027-9974	431	411	488	475	489	0.201187	0.840087	599	444	491	444	419	503	-0.167341	-0.725031
Flot1	NM_008027-9976	614	688	700	630	642	0.0139676	0.0248347	682	543	616	637	691	647	0.101363	0.345185
Flot2	NM_008028-9978	169	139	154	107	148	-0.175792	-0.80148	87	145	216	175	159	190	0.226068	0.84187
Flot2	NM_008028-9979	384	399	354	364	380	-0.0971687	-0.459112	435	515	329	347	367	354	-0.260105	-1.0945
Flot2	NM_008028-9981	317	349	385	396	352	0.181591	0.754757	343	363	249	426	469	385	0.422571	1.62452
Flt4	NM_008029-10001	444	499	539	593	553	0.252456	1.06334	500	559	486	603	541	574	0.153123	0.551339
Flt4	NM_008029-10003	570	529	635	618	574	0.148323	0.609888	650	495	491	678	562	764	0.29271	1.1073
Flt4	NM_008029-10004	2019	1854	1962	2070	2214	0.104519	0.419142	2279	2165	1944	2093	1991	2105	-0.045658	-0.240382
Flt4	NM_008029-10005	427	472	387	493	407	-0.0673435	-0.329237	355	428	387	424	486	397	0.159751	0.577736
Flt4	NM_008029-10006	1603	1626	1218	1195	1098	-0.464168	-2.05722	1781	1576	1404	1184	1151	1138	-0.455082	-1.87107
Fmo3	NM_008030-10019	40	38	44	34	41	0.024453	0.0704939	24	44	38	54	72	30	0.557482	2.16185
Fmo3	NM_008030-10020	590	527	581	507	568	-0.016889	-0.109531	592	733	468	706	500	435	-0.1278	-0.567545
Fmo3	NM_008030-10022	276	166	177	241	238	-0.0153131	-0.102669	307	298	297	352	394	339	0.266496	1.00289
Fmo3	NM_008030-10023	22	18	18	20	31	0.201634	0.842033	24	27	36	39	19	25	-0.0679041	-0.328986
Fmo3	NM_008030-10024	46	35	39	54	45	0.183712	0.763992	41	41	48	26	44	33	-0.335867	-1.39625
Fnta	NM_008033-10050	180	202	203	211	208	0.118379	0.479499	152	122	219	285	256	253	0.687551	2.6799
Fnta	NM_008033-10052	183	142	122	128	138	-0.329346	-1.47013	152	185	154	116	152	188	-0.106689	-0.483463
Fnta	NM_008033-10053	1127	1059	1156	1184	1180	0.10232	0.409566	972	991	1031	1130	1262	1071	0.209948	0.777666
Fnta	NM_008033-10054	421	370	184	253	267	-0.753065	-3.31523	425	330	420	290	222	291	-0.549189	-2.24589
Folr1	NM_008034-10069	263	225	200	239	232	-0.125531	-0.582616	145	204	178	275	229	311	0.628997	2.44669
Folr1	NM_008034-10072	104	115	109	74	138	-0.0333201	-0.181081	123	112	139	144	103	154	0.100564	0.342002
Fosb	NM_008036-10086	655	677	635	613	654	-0.0710393	-0.345331	713	671	598	753	683	648	0.0723983	0.229822
Fosb	NM_008036-10087	291	339	399	296	335	0.124258	0.505098	241	256	293	296	311	304	0.205598	0.760342
Fosb	NM_008036-10090	94	86	97	121	132	0.374396	1.59433	101	97	75	80	97	73	-0.126973	-0.56425
Fosl2	NM_008037-10091	680	671	739	716	668	0.0671142	0.256263	848	684	657	688	687	643	-0.117346	-0.525906
Fosl2	NM_008037-10092	454	366	470	477	370	0.098597	0.393356	316	348	420	434	426	380	0.193975	0.714049
Fosl2	NM_008037-10094	324	319	346	372	366	0.168512	0.697802	290	381	393	352	369	400	0.0752881	0.241331
Fosl2	NM_008037-10095	385	353	373	352	368	-0.0183618	-0.115945	375	435	369	285	341	392	-0.211826	-0.90221
Fosl2	NM_008037-10096	380	428	499	469	470	0.246674	1.03816	335	425	407	398	373	384	-0.0149117	-0.117924
Frat1	NM_008043-10199	775	794	760	776	688	-0.0816511	-0.39154	674	689	787	652	693	663	-0.0985774	-0.451154
Frat1	NM_008043-10201	222	233	331	278	245	0.323407	1.3723	208	214	288	267	365	253	0.317858	1.20746
Frat1	NM_008043-10203	939	916	993	1027	991	0.113861	0.459824	861	1015	1005	1197	1062	1045	0.197644	0.72866
Fshb	NM_008045-10241	122	60	62	98	96	-0.0927571	-0.439902	58	102	44	67	182	71	0.649503	2.52836
Fshb	NM_008045-10243	321	289	240	308	232	-0.230298	-1.03883	312	258	246	275	216	240	-0.158698	-0.690606
Fst	NM_008046-10257	674	645	753	704	722	0.139259	0.570421	708	615	672	691	613	822	0.0917529	0.306909
Fstl1	NM_008047-10259	104	88	49	93	70	-0.442005	-1.96071	27	75	103	62	74	109	0.257158	0.965697
Fstl1	NM_008047-10260	734	756	642	714	639	-0.163886	-0.749635	650	730	807	776	873	633	0.0613456	0.1858
Fstl1	NM_008047-10263	536	497	659	704	818	0.493187	2.11161	415	476	459	627	871	742	0.730539	2.85112
Igfbp7	NM_008048-13653	85	72	44	50	43	-0.781551	-3.43928	97	69	94	54	51	83	-0.467779	-1.92164
Igfbp7	NM_008048-13655	317	284	361	356	354	0.248559	1.04637	237	347	275	352	333	349	0.267506	1.00691
Dtx1	NM_008052-8371	480	381	424	472	424	0.0314903	0.101138	464	370	433	516	393	474	0.126385	0.444843
Fyn	NM_008054-10348	77	28	35	40	80	-0.0230836	-0.136506	29	59	46	74	78	104	0.933911	3.66112
Fyn	NM_008054-10349	340	391	461	489	426	0.327575	1.39045	413	404	335	444	392	526	0.241586	0.903676
Fyn	NM_008054-10352	1918	1822	1874	1808	1999	0.0181441	0.0430216	2081	1663	1838	1965	1975	1723	0.0207844	0.0242497
Fzd4	NM_008055-10379	435	471	568	475	473	0.157724	0.650828	525	432	524	547	533	531	0.121385	0.424929
Fzd4	NM_008055-10380	121	128	83	103	99	-0.390146	-1.73489	68	93	99	85	45	86	-0.26748	-1.12387
Fzd4	NM_008055-10381	237	313	189	169	193	-0.582342	-2.57181	239	212	251	234	136	205	-0.287909	-1.20524
Fzd6	NM_008056-10395	530	506	558	597	584	0.162271	0.670628	631	516	572	606	613	622	0.0989201	0.335455
Fzd7	NM_008057-10396	874	1099	1117	1018	1067	0.11362	0.458774	1124	1071	915	1043	1098	1136	0.0754611	0.24202
Fzd7	NM_008057-10398	287	208	149	193	204	-0.44349	-1.96718	326	309	315	275	286	278	-0.179257	-0.77249
Fzd7	NM_008057-10401	413	327	313	394	366	-0.0489096	-0.248966	411	447	295	283	297	354	-0.303898	-1.26892
Fzd8	NM_008058-10402	470	411	474	412	451	0.016823	0.0372688	455	314	640	421	369	453	-0.180845	-0.778817
Fzd8	NM_008058-10403	650	737	849	782	728	0.181245	0.75325	541	600	747	735	717	807	0.258826	0.972339
Fzd8	NM_008058-10404	485	469	488	509	479	0.044669	0.158525	464	603	572	465	517	458	-0.186747	-0.802323
G0s2	NM_008059-10420	240	191	185	207	187	-0.159087	-0.728737	215	295	258	260	297	313	0.179909	0.658024
G0s2	NM_008059-10421	456	439	408	414	335	-0.214533	-0.970179	503	531	430	306	331	352	-0.565873	-2.31234
G0s2	NM_008059-10422	579	561	468	505	388	-0.329329	-1.47006	495	494	517	527	511	529	0.0572834	0.169621
G0s2	NM_008059-10423	439	413	465	481	623	0.295958	1.25277	425	410	396	465	498	486	0.235227	0.878348
G0s2	NM_008059-10424	400	418	535	484	437	0.246875	1.03904	493	505	369	552	379	521	0.0870282	0.288091
Ganab	NM_008060-10739	306	266	292	314	277	0.0414358	0.144446	309	313	241	265	223	238	-0.249391	-1.05183
G6pc	NM_008061-10433	769	751	867	885	867	0.199982	0.834841	843	796	914	750	930	870	-0.00169629	-0.0652883
G6pc	NM_008061-10434	924	993	917	875	839	-0.128202	-0.594246	940	860	956	840	742	926	-0.136039	-0.600357
G6pc	NM_008061-10435	10	20	18	20	23	0.438884	1.87515	31	13	26	26	19	25	0	-0.0585321
G6pc	NM_008061-10436	1095	1178	1173	1229	1137	0.0537816	0.198206	1218	1082	1013	1166	1234	1389	0.193679	0.712868
G6pc	NM_008061-10437	109	97	85	78	78	-0.358574	-1.59741	53	80	82	90	102	56	0.206003	0.761955
G6pdx	NM_008062-10445	10	14	21	20	31	1	4.31854	24	17	31	26	25	25	0.0780025	0.252143
Gaa	NM_008064-10450	354	345	309	322	302	-0.168378	-0.769194	242	330	245	393	231	286	0.15553	0.560927
Gaa	NM_008064-10453	115	156	136	155	160	0.149872	0.616635	169	120	175	116	168	147	-0.106437	-0.482458
Gaa	NM_008064-10454	406	436	391	393	399	-0.0944046	-0.447075	452	438	325	434	404	362	-0.0179219	-0.129913
Gaa	NM_008064-10455	689	654	754	739	826	0.203081	0.848335	641	626	593	798	764	838	0.367732	1.4061
Gabpa	NM_008065-10495	456	603	562	602	475	0.0451508	0.160623	582	525	537	431	468	653	-0.0830817	-0.389437
Gabpa	NM_008065-10497	268	329	256	277	244	-0.204779	-0.927704	295	285	241	203	216	258	-0.278226	-1.16667
Gabpa	NM_008065-10498	697	657	725	694	584	-0.0200278	-0.123199	715	744	597	652	657	620	-0.0919871	-0.424906
Gabra3	NM_008067-10505	146	137	134	101	160	-0.103912	-0.488475	121	116	167	95	115	109	-0.340799	-1.41589
Gabra3	NM_008067-10507	103	83	106	103	129	0.276758	1.16916	94	89	59	157	95	144	0.710493	2.77128
Gabra6	NM_008068-10524	640	670	592	684	637	-0.0386924	-0.204475	522	600	514	596	653	607	0.182024	0.666448
Gabra6	NM_008068-10526	595	554	484	656	532	-0.0437665	-0.22657	473	545	628	650	555	632	0.158387	0.572306
Gabrb1	NM_008069-10528	22	29	27	36	58	0.661475	2.84443	24	13	33	28	49	25	0.543142	2.10474
Gabrb1	NM_008069-10532	640	719	627	501	652	-0.195631	-0.887868	918	694	707	616	443	569	-0.510402	-2.0914
Gabrb2	NM_008070-10533	859	874	665	824	841	-0.157904	-0.723587	796	897	787	800	771	842	-0.0395122	-0.215905
Gabrb2	NM_008070-10537	594	556	676	617	673	0.188667	0.785569	444	676	490	560	625	706	0.232089	0.865849
Gabrd	NM_008072-10547	866	963	852	927	935	-0.0155969	-0.103905	892	927	912	963	933	919	0.0437056	0.115542
Gabrd	NM_008072-10549	421	327	511	497	495	0.421772	1.80063	367	501	398	565	558	523	0.378687	1.44973
Gabrd	NM_008072-10550	816	686	771	632	687	-0.108344	-0.507777	913	671	683	598	680	779	-0.140243	-0.617102
Gad1	NM_008077-10562	181	149	210	183	132	0.0848889	0.333664	118	132	195	141	220	205	0.346997	1.32351
Galc	NM_008079-10598	830	773	634	726	786	-0.164087	-0.750509	878	795	979	665	780	706	-0.302073	-1.26165
Galc	NM_008079-10599	497	459	428	384	442	-0.193508	-0.878623	602	526	471	429	483	440	-0.242075	-1.02269
Galc	NM_008079-10601	844	778	740	756	794	-0.0873887	-0.416525	882	779	734	878	710	810	0.001806	-0.051339
Galc	NM_008079-10602	913	982	981	1058	1007	0.0997556	0.398401	1003	899	1057	952	1087	1070	0.0713409	0.22561
B4galnt1	NM_008080-3045	1257	1263	1388	1221	1195	0.00913101	0.00377363	1167	1149	1249	1186	1154	1196	-0.0117838	-0.105466
B4galnt1	NM_008080-3046	1214	1147	792	714	763	-0.642304	-2.83292	1437	1095	1193	853	886	779	-0.564962	-2.30871
Gap43	NM_008083-10748	336	334	322	332	337	-0.0202385	-0.124117	292	274	317	272	363	402	0.231931	0.86522
Gap43	NM_008083-10752	451	452	603	638	500	0.362156	1.54103	607	555	564	637	522	627	0.0492996	0.137822
Gapdh	NM_008084-10757	254	226	249	259	232	0.0395284	0.13614	237	338	271	208	269	354	-0.0258092	-0.161327
Gapdh	NM_008084-10759	246	192	217	197	253	0.0217934	0.0589124	191	121	231	226	286	215	0.421003	1.61827
Gapdhs	NM_008085-10763	287	282	194	227	214	-0.426635	-1.89378	246	293	258	187	199	228	-0.376341	-1.55745
Gapdhs	NM_008085-10765	2221	2124	2081	2256	2335	0.0338006	0.111198	1792	2110	2390	2386	2101	2302	0.10968	0.378312
Gas1	NM_008086-10780	118	119	134	127	105	0.0419941	0.146877	101	86	156	87	64	104	-0.427711	-1.76206
Gas1	NM_008086-10782	756	746	845	911	814	0.189921	0.79103	681	911	737	761	848	835	0.0695336	0.218412
Gas1	NM_008086-10783	90	127	55	80	92	-0.519965	-2.30019	106	104	53	92	87	66	-0.102281	-0.465905
Gata1	NM_008089-10796	254	297	311	255	313	0.0888483	0.350905	229	273	233	319	254	299	0.246584	0.923582
Gata1	NM_008089-10797	179	191	156	225	191	0.0435274	0.153554	188	201	227	247	208	175	0.0324215	0.0705987
Gata1	NM_008089-10801	426	413	476	485	485	0.200362	0.836497	524	370	380	511	519	400	0.16665	0.605214
Gata2	NM_008090-10803	1022	1051	1071	919	963	-0.0745013	-0.360406	1083	1049	1056	1043	982	1085	-0.035737	-0.200869
Gata2	NM_008090-10804	394	453	354	418	430	-0.0799595	-0.384174	420	424	505	444	532	435	0.0648276	0.199669
Gata2	NM_008090-10806	63	48	57	78	58	0.213079	0.89187	48	81	121	69	97	71	-0.077041	-0.365377
Gata2	NM_008090-10807	191	183	235	189	228	0.216871	0.908385	181	201	195	211	191	200	0.0611922	0.185189
Gata3	NM_008091-10810	426	381	392	434	325	-0.0727152	-0.352629	493	334	366	344	375	367	-0.13557	-0.598491
Gata3	NM_008091-10811	146	113	113	117	111	-0.188143	-0.855262	101	153	150	87	133	137	-0.178431	-0.769202
Gata4	NM_008092-10814	185	227	249	239	238	0.232363	0.975843	280	273	191	226	161	228	-0.274716	-1.15269
Gata4	NM_008092-10815	405	341	491	393	427	0.228458	0.958838	333	353	397	444	402	397	0.198793	0.733237
Gata4	NM_008092-10816	22	29	18	20	41	0.0463929	0.166032	27	25	24	26	34	56	0.610053	2.37124
Gata4	NM_008092-10817	676	619	751	754	752	0.216492	0.906733	776	744	555	819	729	805	0.18139	0.663923
Gc	NM_008096-10876	1844	1737	1583	1472	1633	-0.196352	-0.891011	1744	1659	1790	1342	1441	1499	-0.278283	-1.1669
Gc	NM_008096-10877	561	500	643	569	532	0.132013	0.538867	471	627	509	650	587	592	0.186685	0.685013
Gcgr	NM_008101-10906	40	35	27	30	55	-0.00642627	-0.063971	31	72	58	39	64	40	-0.171046	-0.739786
Gcgr	NM_008101-10908	163	157	202	179	169	0.196397	0.81923	147	237	158	159	150	134	-0.290986	-1.2175
Gch1	NM_008102-10911	469	517	456	579	502	0.0554951	0.205668	486	688	462	460	574	531	-0.0640101	-0.313477
Gch1	NM_008102-10913	314	291	330	286	263	-0.0460345	-0.236446	265	316	334	229	211	243	-0.421886	-1.73885
Gcm1	NM_008103-10940	1749	1917	1632	1705	1728	-0.118607	-0.552466	1771	1590	1899	1567	1612	1629	-0.129626	-0.574817
Gcm1	NM_008103-10944	512	459	301	336	345	-0.568711	-2.51246	304	488	467	275	303	374	-0.403245	-1.66461
Gcnt2	NM_008105-10952	223	279	283	217	280	0.0508243	0.185328	167	228	230	205	199	207	-0.0326838	-0.188708
Gcnt2	NM_008105-10956	641	737	700	609	563	-0.142958	-0.658503	674	581	736	616	647	552	-0.133524	-0.590341
Gdf1	NM_008107-10957	119	96	124	131	125	0.2367	0.994731	82	97	82	110	100	83	0.166851	0.606015
Gdf1	NM_008107-10958	228	167	283	191	216	0.219781	0.921057	242	217	161	300	206	273	0.329355	1.25325
Gdf1	NM_008107-10961	363	458	306	400	358	-0.210918	-0.954439	324	415	433	308	380	314	-0.22609	-0.959022
Gdf3	NM_008108-10987	230	257	187	197	230	-0.250646	-1.12743	227	341	223	237	161	178	-0.457609	-1.88113
Gdf3	NM_008108-10989	498	472	502	511	586	0.136151	0.556885	456	541	487	542	557	481	0.0904335	0.301654
Gdf3	NM_008108-10990	274	194	201	305	303	0.204669	0.855249	317	200	217	237	244	222	-0.0622554	-0.306488
Gdf3	NM_008108-10992	340	365	474	497	432	0.407857	1.74004	529	448	476	501	424	443	-0.0869665	-0.404909
Gdf5	NM_008109-10993	154	198	239	207	185	0.257102	1.08357	181	128	163	180	265	177	0.398128	1.52716
Gdf5	NM_008109-10994	72	84	46	60	56	-0.530515	-2.34613	65	67	58	59	87	40	-0.0306968	-0.180794
Gdf5	NM_008109-10997	1077	1109	901	951	901	-0.252251	-1.13442	961	1105	1093	971	883	926	-0.184383	-0.792908
Gdf5	NM_008109-10998	1145	1234	1304	1329	1413	0.181179	0.75296	1080	1023	1107	1161	1375	1325	0.266401	1.00251
Gdf9	NM_008110-11005	468	623	497	501	500	-0.127576	-0.591521	655	633	809	573	413	491	-0.505657	-2.0725
Gdf9	NM_008110-11006	482	540	350	400	389	-0.42859	-1.9023	486	390	399	316	449	326	-0.224846	-0.954068
Gdf9	NM_008110-11008	172	180	177	167	210	0.069348	0.265991	167	168	120	164	121	167	-0.00954377	-0.0965439
Gdf9	NM_008110-11010	739	825	735	738	783	-0.0564359	-0.28174	841	751	636	545	692	799	-0.130012	-0.576353
Gdi2	NM_008112-11018	251	182	304	268	232	0.307866	1.30462	215	273	207	213	165	268	-0.105479	-0.478642
Gdi2	NM_008112-11019	1473	1595	1814	1865	1853	0.26554	1.12032	1607	1381	1641	1756	1792	1764	0.198555	0.732287
Gh	NM_008117-11100	645	705	753	692	662	0.0572684	0.213389	617	755	729	663	774	744	0.0539136	0.156199
Gh	NM_008117-11103	619	555	537	591	590	-0.0356649	-0.191291	623	634	571	583	568	471	-0.172492	-0.745548
Gh	NM_008117-11104	412	385	470	430	436	0.160306	0.662069	382	479	290	390	435	509	0.212871	0.789307
Gh	NM_008117-11105	587	562	666	622	748	0.240396	1.01083	631	548	600	498	646	610	-0.0204178	-0.139854
Gip	NM_008119-11140	127	99	131	72	105	-0.138355	-0.638459	80	125	95	123	102	109	0.154886	0.558359
Gip	NM_008119-11141	161	177	127	127	187	-0.201207	-0.91215	196	208	193	157	117	91	-0.709834	-2.88572
Gja4	NM_008120-11167	1363	1286	1090	1186	1122	-0.225724	-1.01891	1271	1241	1223	1182	1088	1116	-0.141526	-0.622214
Gja4	NM_008120-11171	721	563	497	491	555	-0.31987	-1.42887	694	543	530	544	511	534	-0.153183	-0.668641
Gjb1	NM_008124-11172	221	325	332	312	366	0.30242	1.28091	329	366	286	349	371	354	0.130669	0.461907
Gjb1	NM_008124-11173	78	56	67	56	64	-0.104157	-0.489544	53	72	80	80	78	83	0.233409	0.871109
Gjb1	NM_008124-11175	328	229	318	298	269	0.0830376	0.325602	292	374	251	285	204	220	-0.371136	-1.53672
Gjb1	NM_008124-11176	1547	1421	1468	1445	1398	-0.046431	-0.238173	1556	1487	1615	1483	1381	1412	-0.123449	-0.550214
Gjb1	NM_008124-11177	363	478	438	448	506	0.142019	0.582439	471	389	500	506	467	511	0.125884	0.442851
Gclm	NM_008129-10936	25	27	27	20	21	-0.197939	-0.897921	24	45	11	26	19	25	-0.192645	-0.825815
Gclm	NM_008129-10938	111	154	156	133	117	0.0305249	0.0969339	147	140	137	195	168	159	0.299986	1.13627
Gli3	NM_008130-11227	15	36	18	22	19	-0.374745	-1.66783	24	20	18	36	30	25	0.553598	2.14638
Glul	NM_008131-11282	94	143	136	133	109	0.0885367	0.349548	87	149	113	103	104	99	-0.189695	-0.814066
Glul	NM_008131-11283	1260	1174	965	1054	1110	-0.22259	-1.00526	1092	1218	1027	991	910	1116	-0.145437	-0.63779
Glud1	NM_008133-26507	276	263	290	280	241	0.00445414	-0.016592	283	287	208	295	250	286	0.0950783	0.320153
Glud1	NM_008133-26508	236	181	184	187	193	-0.149315	-0.686183	155	168	84	226	220	223	0.716977	2.7971
Glud1	NM_008133-26616	206	252	152	177	189	-0.407358	-1.80984	215	178	273	216	237	187	-0.0574503	-0.28735
Gnai2	NM_008138-11379	1238	1334	1213	1301	1344	0	-0.0359877	1368	1340	1394	1302	1321	1290	-0.0680524	-0.329577
Gnai2	NM_008138-11380	319	365	276	274	339	-0.206775	-0.936398	396	354	303	406	318	288	-0.0572961	-0.286736
Gnai2	NM_008138-11383	137	159	182	211	169	0.34001	1.4446	77	153	176	162	184	197	0.419472	1.61218
Gnaq	NM_008139-11408	131	169	134	97	150	-0.240134	-1.08166	63	130	148	123	98	111	-0.0385885	-0.212226
Gnat1	NM_008140-11416	589	555	493	486	573	-0.144921	-0.667051	628	533	586	470	566	430	-0.252995	-1.06618
Gnat1	NM_008140-11417	974	1058	939	920	904	-0.141627	-0.652708	1024	958	858	971	933	1159	0.109054	0.375819
Gnat1	NM_008140-11418	170	207	232	257	171	0.222939	0.934807	133	229	158	203	203	187	0.18952	0.696305
Gnat1	NM_008140-11420	813	706	702	753	738	-0.0551786	-0.276264	822	744	843	798	750	703	-0.0978683	-0.44833
Gnb1	NM_008142-11434	311	313	368	324	347	0.150615	0.619871	338	236	210	401	322	420	0.5439	2.10776
Gnb1	NM_008142-11438	68	78	46	44	62	-0.52686	-2.33021	75	53	34	80	64	104	0.614346	2.38834
Gnb2l1	NM_008143-11446	283	259	229	221	265	-0.185312	-0.842935	324	293	263	254	284	278	-0.108934	-0.492405
Gnb2l1	NM_008143-11447	204	226	281	227	230	0.194322	0.810192	123	197	188	223	263	197	0.427057	1.64239
Gnb2l1	NM_008143-11449	228	203	164	155	232	-0.230598	-1.04013	292	358	261	262	220	250	-0.315607	-1.31556
Gnb2l1	NM_008143-11450	426	406	338	412	417	-0.0968134	-0.457565	430	357	423	293	375	329	-0.279342	-1.17112
Gp5	NM_008148-11557	160	260	226	193	199	-0.027745	-0.156804	225	190	109	265	250	213	0.474372	1.83083
Gp5	NM_008148-11558	596	502	473	481	503	-0.17684	-0.806042	522	516	589	524	536	425	-0.131751	-0.583282
Gp5	NM_008148-11559	69	55	48	56	93	0.082893	0.324973	92	57	69	69	87	61	-0.00663309	-0.084951
Gp5	NM_008148-11560	363	356	200	290	290	-0.46748	-2.07164	341	267	382	300	312	299	-0.119977	-0.536388
Gpam	NM_008149-11575	150	132	194	157	187	0.346949	1.47481	174	169	132	157	136	177	-0.0152668	-0.119338
Gpam	NM_008149-11576	728	633	631	732	584	-0.0683767	-0.333736	694	745	629	532	621	670	-0.181922	-0.783104
Gpam	NM_008149-11577	41	73	71	74	64	0.289507	1.22468	99	37	47	39	68	86	0.0767572	0.247183
Gpam	NM_008149-11578	628	703	569	539	530	-0.285538	-1.27937	747	954	592	550	555	559	-0.462581	-1.90094
Gpr65	NM_008152-11677	155	175	159	153	115	-0.213192	-0.964341	87	138	171	182	150	121	0.194011	0.714189
Gpr65	NM_008152-11678	73	110	69	115	55	-0.199796	-0.906004	128	82	126	77	64	83	-0.584963	-2.38837
Gpr65	NM_008152-11681	244	217	359	276	232	0.326303	1.38491	271	184	234	295	244	235	0.16783	0.609913
Cmklr1	NM_008153-6115	46	19	35	42	56	0.447952	1.91463	80	35	11	31	36	33	-0.333424	-1.38652
Cmklr1	NM_008153-6119	402	411	463	533	522	0.315882	1.33953	372	436	442	573	479	531	0.340733	1.29857
Gpld1	NM_008156-11607	137	94	94	149	123	0.0789883	0.307969	99	109	90	144	110	118	0.31999	1.21595
Gpld1	NM_008156-11608	268	298	391	316	351	0.317503	1.34659	249	218	341	421	396	273	0.431901	1.66168
Gpld1	NM_008156-11610	105	89	129	167	173	0.688569	2.96241	150	108	99	170	157	109	0.288404	1.09015
Gpx1	NM_008160-11747	475	451	369	418	411	-0.213419	-0.965326	428	426	521	426	388	402	-0.177288	-0.764651
Gpx1	NM_008160-11751	378	381	421	434	436	0.181355	0.753727	423	494	385	529	380	478	0.0912383	0.304859
Gpx1	NM_008160-11752	505	503	433	374	417	-0.304855	-1.36349	558	482	501	406	365	423	-0.368064	-1.52449
Grb2	NM_008163-11816	229	214	246	259	261	0.205075	0.857019	203	218	196	265	312	250	0.422617	1.6247
Grb2	NM_008163-11818	258	221	242	187	241	-0.100827	-0.475042	198	182	221	131	216	195	-0.149072	-0.652269
Gria1	NM_008165-11837	486	373	359	318	331	-0.354197	-1.57835	353	415	442	372	365	288	-0.239383	-1.01197
Gria1	NM_008165-11838	634	652	615	668	623	-0.017305	-0.111343	607	594	588	589	568	543	-0.0736186	-0.351746
Gria1	NM_008165-11839	79	147	108	125	121	0.0624641	0.236014	104	105	112	80	87	134	-0.0928098	-0.428183
Gria1	NM_008165-11840	406	467	331	402	426	-0.176135	-0.802975	546	530	423	452	278	369	-0.447809	-1.8421
Gria1	NM_008165-11841	160	186	146	144	129	-0.308784	-1.3806	128	201	165	149	209	156	0.0572573	0.169517
Grin1	NM_008169-11869	847	965	682	819	677	-0.319542	-1.42744	713	694	780	688	674	660	-0.11317	-0.509276
Grin1	NM_008169-11870	251	330	267	283	283	-0.0651842	-0.319834	251	271	272	244	277	274	0.00181585	-0.0512998
Grin2a	NM_008170-11873	1089	1211	1115	1169	1118	-0.0202132	-0.124007	1167	1011	990	1240	1204	1209	0.205509	0.759987
Grin2a	NM_008170-11874	285	211	219	173	204	-0.31999	-1.4294	234	326	138	208	170	225	-0.211069	-0.899195
Grin2a	NM_008170-11875	580	517	437	489	522	-0.184464	-0.839244	546	595	527	565	422	463	-0.202066	-0.863338
Grin2a	NM_008170-11876	475	425	432	408	472	-0.0411917	-0.215358	299	476	452	447	444	380	0.0508288	0.143913
Grin2a	NM_008170-11877	758	822	1013	891	830	0.206126	0.861595	805	800	924	829	1070	1053	0.223126	0.830151
Grin2a	NM_008170-11878	265	271	240	257	269	-0.0698511	-0.340157	196	257	200	195	261	258	0.128841	0.454627
[truncated: 10,313 more rows]

## Sheet: DESeq2
		Screen A						Screen B
Gene symbol	shRNA ID	baseMean	log2FoldChange	lfcSE	stat	pvalue	padj	baseMean	log2FoldChange	lfcSE	stat	pvalue	padj
Scap	NM_001001144-22505	636.339	-0.211489	0.093406	-2.26419	0.0235623	0.181127	538.81	-0.156019	0.0976044	-1.59848	0.109935	0.437284
Scap	NM_001001144-22506	124.087	-0.187154	0.149011	-1.25597	0.209126	0.562572	103.574	-0.0227059	0.152487	-0.148904	0.88163	0.966147
Scap	NM_001001144-22507	175.172	0.151735	0.142875	1.06201	0.288232	0.646654	136.303	-0.0861997	0.146948	-0.586599	0.557473	0.845838
Scap	NM_001001144-22510	150.026	0.287737	0.143029	2.01174	0.0442472	0.261774	121.216	0.150489	0.147272	1.02184	0.306856	0.688765
Adamts13	NM_001001322-780	564.786	-0.0677874	0.0960747	-0.70557	0.480456	0.788773	423.661	-0.106791	0.104093	-1.02592	0.304931	0.686543
Adamts13	NM_001001322-782	871.732	0.215177	0.0809242	2.65899	0.00783751	0.0948335	621.725	0.224392	0.0963045	2.33003	0.0198046	0.174903
Adamts13	NM_001001322-783	132.623	-0.0798125	0.145273	-0.549396	0.582734	0.844198	121.213	0.0832727	0.150811	0.552166	0.580835	0.857327
Plekha8	NM_001001335-19768	312.77	-0.0307194	0.115515	-0.265935	0.790289	0.936882	247.88	0.157957	0.136552	1.15675	0.247373	0.632978
Plekha8	NM_001001335-19771	208.666	-0.165319	0.133439	-1.23891	0.215379	0.57041	169.899	0.0422221	0.143664	0.293895	0.768838	0.92946
Plekha8	NM_001001335-19772	429.024	0.135105	0.102833	1.31382	0.188905	0.537026	338.813	0.159945	0.121921	1.31188	0.189562	0.56768
Plekha8	NM_001001335-19773	38.5602	0.0481981	0.145505	0.331247	0.740458	NA	18.4771	0.145256	0.155597	0.933537	0.350543	0.722724
Trpv1	NM_001001445-25831	85.2243	0.135902	0.150408	0.903557	0.366231	0.709839	58.7164	0.369015	0.166469	2.21673	0.0266418	0.208496
Trpv1	NM_001001445-25833	131.713	0.113979	0.145375	0.784035	0.43302	0.759786	143.488	-0.315377	0.148349	-2.12592	0.0335103	0.238389
Trpv1	NM_001001445-25834	51.8705	-0.118277	0.148738	-0.795204	0.426495	NA	37.4219	0.073046	0.168651	0.433119	0.664929	0.894842
Chpf	NM_001001566-5644	189.305	-0.20817	0.131628	-1.5815	0.113763	0.417311	147.65	0.062871	0.142298	0.441826	0.658615	0.891871
Chpf	NM_001001566-5645	352.658	0.115734	0.114248	1.013	0.311058	0.667148	287.031	0.484461	0.123087	3.93593	8.28741e-05	0.00462067
Chpf	NM_001001566-5647	56.8289	0.201216	0.151301	1.32991	0.183548	NA	47.8578	-0.304902	0.169129	-1.80278	0.0714223	0.352837
Chpf	NM_001001566-5648	219.444	-0.0628687	0.137544	-0.45708	0.647614	0.878612	165.456	0.192781	0.146245	1.31821	0.187433	0.56428
H2-K1	NM_001001892-12284	101.186	-0.204087	0.149148	-1.36835	0.171202	0.508112	99.0733	-0.267796	0.164632	-1.62664	0.103814	0.426519
H2-K1	NM_001001892-12286	2.86227	-0.018153	0.0603143	-0.300974	0.763435	NA	1.4926	0.0385826	0.0587272	0.65698	0.511194	0.823016
Eea1	NM_001001932-8587	143.241	-0.107361	0.146305	-0.733815	0.463062	0.778341	106.143	0.0622349	0.156222	0.398374	0.690354	0.903983
Eea1	NM_001001932-8588	163.173	-0.0610294	0.135914	-0.449029	0.653411	0.882659	131.523	0.0204437	0.146515	0.139533	0.889029	0.968989
Eea1	NM_001001932-8590	552.46	-0.251933	0.109414	-2.30258	0.0213027	0.170772	434.21	0.0418632	0.0980007	0.427173	0.669253	0.896409
Eea1	NM_001001932-8592	156.465	-0.0631531	0.139925	-0.451335	0.651748	0.881933	140.926	-0.0629442	0.157064	-0.400754	0.688601	0.903442
Pi4ka	NM_001001983-26540	166.123	-0.118793	0.139418	-0.852065	0.394178	0.731911	118.891	-0.0537836	0.151329	-0.355409	0.722283	0.915111
Pi4ka	NM_001001983-26541	187.502	-0.162891	0.132731	-1.22723	0.219738	0.575558	167.265	-0.00508446	0.145906	-0.0348474	0.972201	0.990423
Pi4ka	NM_001001983-26543	7.73615	-0.0967756	0.0835273	-1.15861	0.246615	NA	6.15292	-0.000493448	0.108636	-0.00454222	0.996376	0.998608
Pi4ka	NM_001001983-26602	714.856	-0.168701	0.091633	-1.84106	0.0656135	0.322534	526.015	0.0165512	0.0914841	0.180919	0.856431	0.957876
Lmna	NM_001002011-15327	189.882	0.233042	0.136912	1.70212	0.0887321	0.376042	159.153	0.00403322	0.149753	0.0269325	0.978514	0.992304
Hspa2	NM_001002012-13164	84.0288	-0.277863	0.15053	-1.8459	0.0649069	0.32053	69.0883	0.00336673	0.169128	0.0199064	0.984118	0.994293
Hspa2	NM_001002012-13166	138.446	0.16769	0.140091	1.19701	0.231303	0.589679	110.163	-0.142336	0.163764	-0.869154	0.384763	0.744371
Tro	NM_001002272-25757	173.336	0.190043	0.133475	1.42381	0.1545	0.484144	118.266	0.0775091	0.151349	0.512122	0.608566	0.871939
Tro	NM_001002272-25759	1363.11	0.155926	0.0689634	2.26099	0.0237599	0.181646	1072.45	0.0568875	0.0670342	0.848633	0.396085	0.750482
Tro	NM_001002272-25760	291.507	-0.0569607	0.116798	-0.487685	0.625773	0.866973	221.075	0.390757	0.131052	2.98168	0.00286671	0.0536259
Atg9b	NM_001002897-2536	57.0997	-0.0409933	0.150611	-0.27218	0.785484	NA	43.7978	0.354592	0.16912	2.09669	0.0360211	0.249563
Atg9b	NM_001002897-2537	1426.34	-0.171242	0.0630423	-2.7163	0.00660156	0.085792	1118.46	0.0162655	0.0688642	0.236197	0.81328	0.944211
Penk	NM_001002927-19142	217.45	-0.0914544	0.12707	-0.719716	0.4717	0.783815	167.612	0.0861162	0.139396	0.617782	0.536719	0.835933
Penk	NM_001002927-19143	560.193	0.373433	0.0974267	3.83296	0.000126611	0.00614493	366.411	0.487039	0.11162	4.36338	1.28071e-05	0.00117998
Penk	NM_001002927-19145	252.012	0.154762	0.12898	1.19989	0.230182	0.588402	189.518	0.00336524	0.134529	0.0250151	0.980043	0.992805
Erbb2	NM_001003817-9183	63.964	0.0910008	0.15031	0.605422	0.544899	0.823111	35.9186	0.142076	0.168038	0.845497	0.397833	0.751672
Erbb2	NM_001003817-9186	270.345	-0.0921453	0.122951	-0.749448	0.453587	0.772787	215.36	0.114297	0.128538	0.889213	0.373889	0.738545
Erbb2	NM_001003817-9187	30.6491	0.142443	0.142111	1.00234	0.316182	NA	23.7567	-0.112622	0.159888	-0.704376	0.481199	0.808282
Erbb2	NM_001003817-9188	30.4356	0.0264161	0.140985	0.187368	0.851372	NA	15.8675	0.152519	0.14231	1.07174	0.283838	0.666712
Masp2	NM_001003893-16046	688.983	-0.156467	0.0851735	-1.83704	0.0662037	0.323508	514.11	0.0422212	0.0946014	0.446306	0.655376	0.891349
Masp2	NM_001003893-16047	737.111	-0.162072	0.0854181	-1.8974	0.0577749	0.300094	609.482	-0.0740306	0.0960879	-0.770447	0.441035	0.783119
Masp2	NM_001003893-16050	119.868	0.0505222	0.145405	0.347457	0.728248	0.914882	102.448	-0.108252	0.165595	-0.653719	0.513293	0.824964
Masp2	NM_001003893-16051	0.13605	-0.0104443	0.017418	-0.599625	0.548756	NA	0.342934	0.00565517	0.0280485	0.201622	0.840213	0.952045
Tardbp	NM_001003898-24586	78.771	-0.271669	0.151349	-1.79499	0.0726556	0.340605	68.6767	-0.106077	0.167024	-0.635098	0.525364	0.829889
Tardbp	NM_001003898-24588	543.071	0.14958	0.094994	1.57463	0.115342	0.420517	438.832	0.0306922	0.100488	0.305432	0.760037	0.927084
Tardbp	NM_001003898-24590	945.067	-0.0952719	0.0793903	-1.20004	0.230122	0.588402	738.532	-0.14412	0.0893336	-1.61328	0.106684	0.432959
Cltc	NM_001003908-6086	161.363	-0.0571883	0.139382	-0.410299	0.681586	0.89801	118.513	-0.11366	0.150536	-0.755034	0.450229	0.78902
Cltc	NM_001003908-6088	496.881	0.128914	0.0979393	1.31627	0.188084	0.535544	402.871	0.217093	0.11272	1.92595	0.054111	0.309536
Mars	NM_001003913-16023	166.688	-0.149188	0.141403	-1.05506	0.2914	0.649399	122.194	0.058405	0.155507	0.375577	0.707231	0.910185
Mars	NM_001003913-16024	247.28	0.0103783	0.125132	0.0829393	0.9339	0.983313	192.361	0.0344719	0.133504	0.258208	0.796246	0.939076
Atg9a	NM_001003917-2530	6.49851	0.0540369	0.0833405	0.648387	0.516735	NA	6.09181	0.100211	0.107971	0.92813	0.35334	0.723629
Atg9a	NM_001003917-2533	199.396	-0.0291914	0.131496	-0.221995	0.824318	0.949757	165.381	0.0439492	0.137731	0.319095	0.749654	0.924478
Atg9a	NM_001003917-2534	165.619	-0.268055	0.138668	-1.93307	0.0532277	0.287504	119.102	0.0244746	0.154253	0.158666	0.873932	0.963463
Ces5a	NM_001003951-5490	189.956	0.116983	0.133664	0.875204	0.381463	0.720591	144.598	-0.0451949	0.14471	-0.312314	0.754802	0.926957
Ces5a	NM_001003951-5492	471.836	0.156224	0.102404	1.52557	0.127116	0.441816	300.68	0.197151	0.111211	1.77277	0.0762674	0.364529
Dnmt3b	NM_001003963-8184	341.7	0.241842	0.113551	2.12981	0.0331873	0.221648	275.277	0.00155809	0.116101	0.0134201	0.989293	0.99604
Dnmt3b	NM_001003963-8185	534.711	-0.0702857	0.0944357	-0.74427	0.456713	0.774435	420.417	0.0461279	0.0997478	0.462445	0.643762	0.887847
Dnmt3b	NM_001003963-8189	394.818	0.0226667	0.109601	0.206812	0.836157	0.953119	309.202	0.16565	0.118785	1.39454	0.163155	0.530443
Ppp3r2	NM_001004025-20418	38.6288	-0.0906256	0.146268	-0.619587	0.53553	NA	24.1759	-0.0517126	0.162807	-0.317631	0.750765	0.924837
Ppp3r2	NM_001004025-20419	282.691	0.0355974	0.118675	0.299958	0.764209	0.928828	241.058	0.269063	0.13694	1.96482	0.049435	0.296341
Ppp3r2	NM_001004025-20420	15.6788	-0.129617	0.120367	-1.07685	0.281549	NA	12.6945	-0.0473559	0.129578	-0.365463	0.714766	0.912962
Ppp3r2	NM_001004025-20422	487.667	0.0689062	0.102239	0.673971	0.50033	0.797405	420.804	-0.144729	0.108246	-1.33703	0.181212	0.554956
Crtc1	NM_001004062-6711	111.428	-0.0967729	0.150901	-0.641301	0.521327	0.810164	110.482	-0.0660471	0.156135	-0.423014	0.672285	0.897529
Crtc1	NM_001004062-6712	463.263	0.027133	0.101526	0.267251	0.789276	0.93679	387.967	-0.161555	0.115134	-1.40319	0.16056	0.526993
Crtc1	NM_001004062-6713	155.023	-0.573845	0.139334	-4.11848	3.81382e-05	0.00246428	118.589	-0.334712	0.152389	-2.19643	0.0280613	0.215437
Crtc1	NM_001004062-6714	38.045	-0.13734	0.144678	-0.949285	0.342475	NA	25.1922	0.112423	0.162587	0.691465	0.489273	0.812452
Git1	NM_001004144-11148	572.738	0.177298	0.0939532	1.88709	0.0591488	0.303846	439.706	0.395292	0.102119	3.87089	0.000108438	0.00579719
Git1	NM_001004144-11149	96.8243	-0.00984715	0.148612	-0.0662609	0.94717	0.986021	66.2142	0.0121059	0.164436	0.0736205	0.941312	0.984205
Git1	NM_001004144-11150	126.278	0.0146385	0.149175	0.0981299	0.921829	0.980615	120.644	-0.0179033	0.151325	-0.11831	0.905822	0.97445
Git1	NM_001004144-11151	107.062	0.251881	0.146794	1.71588	0.0861835	0.370058	81.7337	0.303802	0.164461	1.84726	0.0647089	0.337604
Git1	NM_001004144-11153	402.326	-0.0783582	0.116366	-0.673376	0.500708	0.797889	329.059	-0.174448	0.133134	-1.31032	0.190088	0.568623
A4galt	NM_001004150-55	223.154	0.0329716	0.135699	0.242977	0.808024	0.944372	160.434	0.173503	0.146132	1.1873	0.235108	0.620034
A4galt	NM_001004150-56	10.1658	0.0531478	0.102145	0.520319	0.602841	NA	8.63534	0.0700601	0.116415	0.601814	0.547298	0.840817
A4galt	NM_001004150-57	603.243	-0.00292997	0.0917033	-0.0319505	0.974512	0.994062	468.45	0.168087	0.100107	1.67909	0.0931354	0.402101
A4galt	NM_001004150-58	196.195	0.188205	0.132935	1.41576	0.156846	0.487437	155.873	0.154437	0.144113	1.07164	0.283884	0.666712
Maml3	NM_001004176-15712	53.6668	0.25091	0.150067	1.67198	0.0945276	NA	47.666	0.265297	0.169121	1.56868	0.116723	0.452642
Maml3	NM_001004176-15713	297.895	0.0821478	0.115826	0.709234	0.478179	0.787424	253.51	0.0304034	0.127534	0.238395	0.811575	0.943577
Maml3	NM_001004176-15714	23.771	-0.0884734	0.127982	-0.691298	0.489378	NA	16.2395	-0.260757	0.138185	-1.88701	0.0591595	0.321844
Maml3	NM_001004176-15715	524.733	-0.16838	0.0955435	-1.76234	0.0780118	0.353232	448.878	-0.0446998	0.101794	-0.439118	0.660576	0.892159
Maml3	NM_001004176-15716	1504.69	-0.0312292	0.0664836	-0.469727	0.63855	0.873262	1204.4	0.038057	0.0659865	0.576739	0.564116	0.849673
Asap2	NM_001004364-2373	197.298	0.181872	0.132439	1.37325	0.169674	0.505114	150.664	0.248385	0.139934	1.77502	0.0758954	0.363554
Asap2	NM_001004364-2374	111.842	-0.0354446	0.146883	-0.241311	0.809314	0.944421	98.6378	-0.435173	0.16533	-2.63214	0.00848482	0.105682
Asap2	NM_001004364-26603	829.355	0.264516	0.0891974	2.96551	0.00302178	0.0529601	613.447	0.237168	0.0920683	2.576	0.00999499	0.116453
Pigu	NM_001004721-19432	107.573	-0.150907	0.14677	-1.02819	0.303862	0.660699	96.1867	-0.0882217	0.168104	-0.524803	0.59972	0.866205
Pigu	NM_001004721-19434	263.361	-0.412809	0.120127	-3.43645	0.000589398	0.0177902	226.324	-0.011742	0.132731	-0.0884646	0.929507	0.980769
Pigu	NM_001004721-19435	474.242	0.0364924	0.099205	0.367848	0.712987	0.910852	357.981	-0.0397355	0.115924	-0.342773	0.731769	0.917929
Pigu	NM_001004721-19436	595.017	0.154461	0.0920457	1.67809	0.0933299	0.382813	457.904	0.24395	0.0950268	2.56717	0.0102531	0.118715
Pla2g4c	NM_001004762-19674	72.1427	0.207114	0.151326	1.36866	0.171107	0.50797	69.85	-0.0598628	0.167002	-0.358455	0.720003	0.913701
Pla2g4c	NM_001004762-19675	519.984	-0.0125348	0.0957215	-0.130951	0.895814	0.972127	406.545	-0.00846048	0.105642	-0.0800866	0.936168	0.983393
Pla2g4c	NM_001004762-19676	793.027	-0.0706996	0.0840353	-0.841308	0.400176	0.736533	609.897	0.0152046	0.10705	0.142032	0.887055	0.967951
Eif4g1	NM_001005331-8852	712.468	0.0127326	0.0845706	0.150555	0.880326	0.966866	529.894	0.0442452	0.113079	0.391277	0.695593	0.906332
Txlna	NM_001005506-25973	112.277	-0.06304	0.147841	-0.426406	0.669812	0.890611	99.2131	0.00886124	0.16289	0.0544	0.956617	0.985666
Txlna	NM_001005506-25974	183.023	-0.172778	0.134711	-1.28258	0.199639	0.550621	166.505	-0.27989	0.142261	-1.96744	0.0491324	0.295773
Txlna	NM_001005506-25975	70.5482	0.14813	0.15149	0.97782	0.328163	0.680696	64.1842	0.174911	0.168181	1.04002	0.298331	0.680649
Itgb4	NM_001005608-14463	136.889	0.0154552	0.140453	0.110038	0.912379	0.976868	134.51	-0.147843	0.153207	-0.964993	0.334548	0.709138
Itgb4	NM_001005608-14464	523.997	0.0511495	0.0969495	0.527589	0.597784	0.851924	434.34	-0.154949	0.0980031	-1.58106	0.113865	0.447164
Itgb4	NM_001005608-14467	27.9281	0.0618783	0.129279	0.478643	0.632193	NA	30.3594	0.184492	0.167122	1.10394	0.269621	0.653095
Aga	NM_001005847-1055	356.392	0.237631	0.112758	2.10744	0.0350791	0.229658	289.023	-0.087967	0.12208	-0.72057	0.471174	0.801004
Aga	NM_001005847-1058	434.86	0.185145	0.111299	1.66349	0.0962149	0.38797	356.697	0.19396	0.112014	1.73156	0.0833511	0.380202
Aga	NM_001005847-1060	316.328	0.241273	0.121918	1.97898	0.0478185	0.271952	254.274	0.0189003	0.127979	0.147683	0.882593	0.96628
Kcnq2	NM_001006680-14793	211.292	-0.357694	0.129694	-2.75798	0.00581594	0.0790644	179.392	-0.416121	0.142906	-2.91185	0.0035929	0.0619858
Kcnq2	NM_001006680-14796	316.525	0.0867427	0.122404	0.708659	0.478536	0.787424	235.3	-0.00685637	0.123708	-0.0554237	0.955801	0.985666
Bnip2	NM_001008238-3603	422.6	0.0513734	0.104769	0.490351	0.623885	0.866028	295.426	0.191733	0.116317	1.64837	0.0992767	0.416983
Bnip2	NM_001008238-3605	186.882	0.21603	0.132931	1.62513	0.104135	0.401864	143.623	0.206583	0.157043	1.31545	0.188359	0.565492
Bnip2	NM_001008238-3607	93.8754	-0.318528	0.148841	-2.14005	0.0323504	0.218921	84.4942	-0.247506	0.165563	-1.49494	0.13493	0.486155
Adora1	NM_001008533-931	728.804	0.228979	0.0852146	2.68709	0.00720782	0.0897923	547.607	0.183431	0.0890845	2.05907	0.0394877	0.262428
Adora1	NM_001008533-934	185.579	0.243051	0.14112	1.7223	0.0850152	0.367106	128.48	0.229646	0.151597	1.51485	0.12981	0.477336
Mxi1	NM_001008543-16952	0.13661	-0.0104568	0.0174265	-0.600049	0.548474	NA	0	NA	NA	NA	NA	NA
Mxi1	NM_001008543-16953	137.877	0.0504846	0.143286	0.352333	0.724588	0.914786	110.598	-0.0494944	0.160273	-0.308813	0.757464	0.927084
Mxi1	NM_001008543-16955	10.8172	-0.209036	0.100811	-2.07355	0.0381211	NA	7.15043	-0.091533	0.108732	-0.84182	0.399889	0.75338
Mxi1	NM_001008543-16956	73.3323	0.0922415	0.151052	0.61066	0.541424	0.820849	69.2306	-0.192038	0.16401	-1.17089	0.241642	0.62714
Mxi1	NM_001008543-16957	256.72	-0.144901	0.125313	-1.15632	0.247552	0.604944	193.389	-0.0821991	0.133525	-0.615606	0.538154	0.836964
Pde2a	NM_001008548-18909	96.946	0.00545075	0.149913	0.0363594	0.970996	0.992368	90.2768	0.0259755	0.163822	0.15856	0.874016	0.963463
Pde2a	NM_001008548-18910	131.075	0.0225173	0.144097	0.156265	0.875824	0.965775	104.263	-0.110283	0.155804	-0.707836	0.479047	0.807001
Pde2a	NM_001008548-18911	213.163	-0.0263993	0.130247	-0.202687	0.83938	0.954431	159.977	0.20169	0.140741	1.43306	0.151842	0.512407
Pde2a	NM_001008548-18912	688.008	-0.466509	0.0920954	-5.0655	4.07332e-07	6.52096e-05	524.983	-0.262851	0.0947438	-2.77433	0.0055315	0.0812893
Il4ra	NM_001008700-14003	521.428	0.0720242	0.0944366	0.762672	0.445659	0.768712	431.679	-0.0975264	0.101835	-0.957694	0.338217	0.711721
Il4ra	NM_001008700-14004	432.235	0.0751695	0.104216	0.721282	0.470736	0.783612	319.742	0.00780013	0.114728	0.0679882	0.945795	0.984679
Dab2	NM_001008702-7459	438.443	0.173673	0.10325	1.68206	0.0925572	0.38154	324.091	0.173646	0.108755	1.59667	0.11034	0.438087
Dab2	NM_001008702-7461	262.431	-0.0922726	0.119348	-0.773141	0.439439	0.765166	214.222	0.0125402	0.12638	0.0992257	0.920959	0.97707
Dab2	NM_001008702-7462	1.82718	0.047201	0.051286	0.920348	0.357391	NA	0.955459	0.0174154	0.0491024	0.354676	0.722832	0.915493
Dab2	NM_001008702-7464	191.001	0.32921	0.131003	2.513	0.011971	0.122463	155.078	0.165629	0.145869	1.13546	0.256184	0.641133
Il19	NM_001009940-13848	347.028	-0.169309	0.114064	-1.48433	0.137722	0.460045	265.475	0.0754107	0.116809	0.64559	0.518545	0.827334
Il19	NM_001009940-13851	13.5138	-0.0210924	0.105856	-0.199257	0.842062	NA	17.6767	-0.0289757	0.150038	-0.193122	0.846863	0.954522
Pde1a	NM_001009979-18890	575.596	0.0548252	0.101661	0.539293	0.589685	0.848987	464.164	0.0439527	0.106155	0.414044	0.678842	0.899843
Pde1a	NM_001009979-18891	30.9612	-0.173579	0.137267	-1.26454	0.206037	NA	43.6557	-0.380237	0.169117	-2.24837	0.0245525	0.199226
Taar6	NM_001010828-24491	525.171	-0.024603	0.0998328	-0.246442	0.80534	0.943825	415.968	-0.112169	0.111969	-1.00179	0.316447	0.696734
Taar6	NM_001010828-24493	280.894	0.229286	0.12009	1.90928	0.056226	0.294905	195.005	0.341995	0.139432	2.45277	0.014176	0.143298
Mdc1	NM_001010833-16236	22.1109	-0.232195	0.130778	-1.77549	0.0758177	NA	12.3761	-0.0525499	0.143076	-0.367286	0.713405	0.912215
Ppp1r13l	NM_001010836-20347	253.56	0.048569	0.122584	0.396212	0.691949	0.902023	178.473	0.184048	0.136795	1.34543	0.178485	0.552558
Hrh2	NM_001010973-12969	170.622	0.194567	0.139063	1.39913	0.161773	0.493088	112.265	0.186875	0.153064	1.2209	0.222125	0.605033
Hrh2	NM_001010973-12971	860.433	0.147819	0.0819137	1.80457	0.0711428	0.337075	631.85	0.168737	0.0883718	1.9094	0.0562105	0.314792
Trex1	NM_001012236-25670	16.1016	0.0306391	0.118845	0.257808	0.796555	NA	10.7446	-0.195739	0.129865	-1.50725	0.131747	0.480771
Trex1	NM_001012236-25671	354.611	-0.0308989	0.1101	-0.280645	0.778983	0.934187	269.068	0.170265	0.120392	1.41426	0.157287	0.522052
Trex1	NM_001012236-25673	11.9676	-0.12755	0.104658	-1.21873	0.222948	NA	12.9613	0.0273874	0.137151	0.199687	0.841725	0.952382
Sctr	NM_001012322-22607	75.2408	0.0238629	0.151539	0.157471	0.874874	0.965775	54.2071	0.12331	0.168437	0.732085	0.464117	0.796366
Sctr	NM_001012322-22609	706.405	0.0406292	0.0948503	0.428351	0.668396	0.890033	582.793	-0.112674	0.113544	-0.992333	0.321035	0.700122
Sctr	NM_001012322-22611	1.19344	-0.016569	0.0385804	-0.429467	0.667583	NA	0.932563	-0.0140541	0.0459784	-0.305668	0.759857	0.927084
Ankrd6	NM_001012450-1803	0	NA	NA	NA	NA	NA	0	NA	NA	NA	NA	NA
Ankrd6	NM_001012450-1804	278.73	0.0265895	0.124096	0.214267	0.830339	0.951935	193.027	-0.161256	0.134268	-1.201	0.22975	0.613204
Ankrd6	NM_001012450-1807	272.028	-0.144188	0.12081	-1.19352	0.232667	0.590582	210.085	-0.0193888	0.12986	-0.149306	0.881312	0.966147
Adcy5	NM_001012765-831	434.519	-0.0434797	0.103243	-0.421138	0.673654	0.893024	312.275	0.00825431	0.114156	0.0723074	0.942357	0.984205
Adcy5	NM_001012765-832	336.068	0.0924953	0.115324	0.802049	0.422524	0.752404	252.128	0.297048	0.124002	2.39552	0.0165969	0.156441
Adcy5	NM_001012765-833	71.4824	-0.0219595	0.151535	-0.144913	0.884779	0.968657	55.6312	-0.0670991	0.168633	-0.3979	0.690704	0.903983
Adcy5	NM_001012765-836	449.204	0.0185052	0.106081	0.174444	0.861517	0.961427	362.748	-0.0744146	0.110347	-0.674366	0.500079	0.817804
Tgfbrap1	NM_001013025-24909	20.9399	0.0909978	0.120788	0.753371	0.451227	NA	18.4268	0.0541171	0.144526	0.374444	0.708074	0.910185
Tgfbrap1	NM_001013025-24911	199.981	-0.00842061	0.13279	-0.0634131	0.949438	0.986789	150.583	0.00688693	0.141483	0.0486768	0.961177	0.986775
Tgfbrap1	NM_001013025-24913	459.423	-0.259881	0.107218	-2.42384	0.0153572	0.142124	384.235	-0.267884	0.102438	-2.61508	0.00892065	0.108917
Ttf2	NM_001013026-25888	153.796	0.128865	0.147195	0.87547	0.381318	0.720454	145.988	-0.241578	0.154046	-1.56822	0.116829	0.452917
Ttf2	NM_001013026-25890	235.466	0.340866	0.125778	2.71005	0.00672725	0.0866234	193.74	0.247847	0.134961	1.83644	0.0662929	0.341344
Ttf2	NM_001013026-25891	230.17	0.10664	0.133772	0.797173	0.42535	0.753727	152.801	0.112752	0.13975	0.806811	0.419775	0.76825
Prkaa1	NM_001013367-20525	866.709	0.0638963	0.0857738	0.744939	0.456309	0.774425	687.364	0.0570655	0.0869662	0.656181	0.511708	0.823537
Prkaa1	NM_001013367-20526	118.167	-0.0390534	0.149344	-0.2615	0.793707	0.938117	101.324	-0.0542994	0.159068	-0.341359	0.732833	0.918463
Prkaa1	NM_001013367-20528	229.92	0.0723996	0.130613	0.554306	0.57937	0.841935	169.246	-0.0997441	0.142043	-0.702211	0.482548	0.809202
Prkaa1	NM_001013367-20529	1972.46	-0.14623	0.0591508	-2.47216	0.01343	0.130701	1557.14	-0.1741	0.0703906	-2.47334	0.0133856	0.138164
Sesn1	NM_001013370-22834	134.253	-0.143029	0.141758	-1.00897	0.312989	0.667952	121.512	-0.183967	0.156705	-1.17397	0.240406	0.625681
Sesn1	NM_001013370-22835	339.821	0.0109429	0.111241	0.0983714	0.921637	0.98055	280.627	-0.21375	0.122309	-1.74761	0.0805308	0.374437
Sesn1	NM_001013370-22838	2.20394	-0.0060563	0.0545219	-0.11108	0.911553	NA	1.80645	0.0432493	0.0656066	0.659221	0.509754	0.822256
Dtx3l	NM_001013371-8383	398.426	-0.00736244	0.114368	-0.0643749	0.948672	0.986387	312.765	0.000626424	0.117555	0.00532878	0.995748	0.998361
Dtx3l	NM_001013371-8386	0	NA	NA	NA	NA	NA	0	NA	NA	NA	NA	NA
Grm4	NM_001013385-11935	676.536	-0.102386	0.0895923	-1.1428	0.253122	0.610159	579.516	0.0444001	0.0887665	0.50019	0.616941	0.877091
Grm4	NM_001013385-11937	761.992	0.0548711	0.091082	0.602436	0.546884	0.82386	604.891	0.152961	0.0967352	1.58123	0.113825	0.447164
Grm4	NM_001013385-11938	602.791	0.033334	0.0900801	0.370049	0.711346	0.910034	473.084	0.222377	0.0976062	2.27831	0.022708	0.1902
Scn4b	NM_001013390-11286	1.03664	0.014089	0.0386695	0.364345	0.715601	NA	0	NA	NA	NA	NA	NA
Scn4b	NM_001013390-11289	111.805	0.0570193	0.0860715	0.662465	0.507673	0.801228	60.181	0.218414	0.128832	1.69535	0.0900098	0.39592
Cpsf6	NM_001013391-6553	4.55951	0.0372764	0.0728143	0.511938	0.608695	NA	3.52998	-0.00536497	0.0903549	-0.0593766	0.952652	0.985666
Pard3	NM_001013580-18709	215.089	0.206472	0.129898	1.58949	0.11195	0.415086	158.576	-0.0347661	0.153539	-0.226431	0.820866	0.946062
Capn11	NM_001013767-4154	205.184	0.0862837	0.131788	0.654716	0.512651	0.804149	156.975	0.245398	0.150194	1.63387	0.102286	0.423317
Capn11	NM_001013767-4155	25.9992	-0.105657	0.137133	-0.770468	0.441022	NA	35.5903	-0.321164	0.163661	-1.96237	0.0497188	0.29656
Capn11	NM_001013767-4156	275.527	0.0359607	0.126974	0.283213	0.777014	0.933673	197.802	0.419641	0.140593	2.98479	0.00283776	0.0534012
Capn11	NM_001013767-4157	44.7819	-0.0204022	0.149398	-0.136562	0.891377	NA	37.8874	0.152287	0.167012	0.911834	0.361856	0.729412
Amt	NM_001013814-1707	51.9231	0.0818792	0.150916	0.542547	0.587441	NA	28.693	0.26555	0.16129	1.64641	0.0996789	0.418123
Snx13	NM_001014973-23684	183.845	-0.0609622	0.132555	-0.4599	0.645588	0.877781	140.346	-0.149099	0.142291	-1.04785	0.29471	0.676906
Snx13	NM_001014973-23685	943.748	-0.0210299	0.0759599	-0.276855	0.781892	0.934877	740.25	-0.163059	0.0832679	-1.95825	0.0502012	0.297385
Sp3	NM_001018042-23830	51.8778	0.00119778	0.150771	0.00794439	0.993661	NA	40.3955	0.24461	0.166992	1.46481	0.142974	0.498758
Sp3	NM_001018042-23832	175.58	0.019874	0.134373	0.147902	0.88242	0.967874	167.946	-0.0380483	0.143284	-0.265544	0.79059	0.937893
Sp3	NM_001018042-23834	367.11	0.0301848	0.107648	0.280404	0.779168	0.934207	279.666	0.15807	0.116377	1.35825	0.174384	0.547098
Pla2g4d	NM_001024137-19681	428.978	-0.141907	0.103294	-1.37382	0.169498	0.504728	374.871	-0.17106	0.106458	-1.60683	0.108092	0.435201
Pla2g4d	NM_001024137-19683	147.837	-0.0855283	0.140763	-0.607607	0.543448	0.822498	99.1368	-0.0628602	0.159196	-0.39486	0.692946	0.90515
Ugt2a1	NM_001024148-26350	6.14532	-0.0239992	0.0859434	-0.279244	0.780057	NA	3.76668	-0.0283516	0.0754314	-0.375859	0.707022	0.910185
Ugt2a1	NM_001024148-26353	219.733	0.372283	0.128423	2.89888	0.00374495	0.0600423	179.447	-0.0322828	0.133769	-0.241333	0.809297	0.943049
Crls1	NM_001024385-6695	136.859	0.0432072	0.14096	0.30652	0.759208	0.92653	94.0371	0.242537	0.164008	1.47881	0.139191	0.492724
Add1	NM_001024458-872	0.510391	0.0194913	0.026102	0.746735	0.455223	NA	0.645829	0.00365497	0.0392934	0.0930173	0.92589	0.979418
Add1	NM_001024458-873	225.484	-0.0103921	0.124941	-0.0831757	0.933712	0.983313	203.211	0.120358	0.138043	0.871889	0.383269	0.74303
Add1	NM_001024458-874	114.876	-0.145074	0.144689	-1.00266	0.316023	0.670159	84.2098	-0.141695	0.165351	-0.856935	0.391481	0.747901
Inpp4b	NM_001024617-14141	211.691	0.170191	0.137714	1.23583	0.216523	0.57124	166.148	0.22332	0.13523	1.65141	0.0986544	0.415705
Inpp4b	NM_001024617-14142	1126.73	0.0844662	0.0725279	1.1646	0.24418	0.60264	855.447	0.0811375	0.0762345	1.06432	0.287186	0.669901
Inpp4b	NM_001024617-14144	393.246	-0.0217275	0.105158	-0.206617	0.836309	0.953119	310.74	0.181742	0.115406	1.57481	0.115301	0.449677
Inpp4b	NM_001024617-14145	689.404	0.184428	0.0860683	2.14281	0.0321281	0.218235	502.25	0.237659	0.0950919	2.49926	0.0124454	0.13315
Pcnp	NM_001024622-18820	125.093	0.165713	0.147136	1.12626	0.260056	0.617787	90.4377	-0.186807	0.164433	-1.13607	0.255926	0.641133
Pcnp	NM_001024622-18823	120.762	0.0588134	0.145893	0.403127	0.686855	0.899401	86.9889	0.0209453	0.159941	0.130957	0.89581	0.971485
C1ql4	NM_001024702-3817	132.704	-0.161136	0.141175	-1.14139	0.253709	0.611025	104.634	-0.208332	0.154441	-1.34895	0.177354	0.551724
C1ql4	NM_001024702-3819	379.213	0.101884	0.111473	0.913984	0.360725	0.705702	291.005	0.15334	0.115235	1.33068	0.183296	0.557217
C1ql4	NM_001024702-3821	226.291	-0.0413822	0.12537	-0.330079	0.74134	0.922443	186.543	-0.0749427	0.140643	-0.53286	0.594131	0.864124
Adarb1	NM_001024838-796	113.948	0.167129	0.146685	1.13937	0.254549	0.61167	80.0175	-0.106641	0.163651	-0.651636	0.514636	0.825693
Adarb1	NM_001024838-798	132.967	0.120381	0.143811	0.83708	0.402548	0.738569	106.849	-0.147703	0.157857	-0.935675	0.34944	0.722047
Adarb1	NM_001024838-800	54.2683	0.064996	0.144632	0.449388	0.653152	NA	46.1406	0.230746	0.168758	1.36732	0.171525	0.541828
Ntrk2	NM_001025074-18218	81.8832	0.0640992	0.151535	0.423	0.672295	0.892566	65.3203	0.155979	0.16637	0.93754	0.348481	0.721338
Ntrk2	NM_001025074-18220	360.348	0.153729	0.109716	1.40115	0.161171	0.492933	320.05	0.0178678	0.11649	0.153385	0.878095	0.965337
Atf2	NM_001025093-2431	56.9212	-0.184618	0.15059	-1.22597	0.220212	NA	36.0602	-0.42676	0.168413	-2.534	0.0112768	0.125856
Atf2	NM_001025093-2433	353.107	0.206466	0.109995	1.87704	0.0605123	0.308888	260.511	-0.0652505	0.1213	-0.537926	0.590628	0.862312
Atf2	NM_001025093-2435	56.6471	-0.0602313	0.151259	-0.398201	0.690482	NA	41.3162	0.0234497	0.169119	0.138658	0.88972	0.969092
Vegfa	NM_001025250-26850	878.975	0.246215	0.0783772	3.14142	0.00168133	0.0364322	691.318	0.136113	0.080486	1.69114	0.0908102	0.396864
Vegfa	NM_001025250-26851	135.079	-0.322851	0.142567	-2.26455	0.0235403	0.181127	103.078	-0.0982813	0.156517	-0.627925	0.530053	0.832406
Vegfa	NM_001025250-26856	39.0276	-0.912566	0.144602	-6.31087	2.77473e-10	NA	26.4561	-0.491428	0.163381	-3.00786	0.00263091	0.0513185
Vegfa	NM_001025257-26849	1008.91	0.170123	0.0749541	2.2697	0.023226	0.180132	769.329	0.133154	0.0799296	1.66589	0.0957359	0.408477
Vegfa	NM_001025257-26852	134.724	-0.277841	0.143756	-1.93273	0.0532697	0.287504	111.996	0.0890988	0.160456	0.555286	0.578699	0.856845
Dffa	NM_001025296-7820	470.656	-0.00345127	0.101914	-0.0338646	0.972985	0.993521	388.053	-0.00576542	0.104917	-0.0549521	0.956177	0.985666
Dffa	NM_001025296-7822	137.746	-0.105358	0.146029	-0.721482	0.470613	0.783612	119.194	0.168367	0.153708	1.09537	0.273354	0.655771
Dffa	NM_001025296-7823	4.37562	-0.0504687	0.0752999	-0.670236	0.502707	NA	5.11154	0.096688	0.10251	0.943201	0.345578	0.718682
Tfap2b	NM_001025305-24706	125.321	-0.0405147	0.145467	-0.278514	0.780618	0.934641	114.239	-0.309053	0.157449	-1.96287	0.049661	0.29656
Tfap2b	NM_001025305-24826	146.208	0.0872017	0.139547	0.624891	0.532043	0.815591	118.425	-0.0011698	0.148437	-0.00788078	0.993712	0.997538
Tfap2b	NM_001025305-24827	425.092	-0.00822067	0.105522	-0.0779048	0.937904	0.984078	297.931	-0.225045	0.120133	-1.87329	0.0610281	0.327347
St6galnac6	NM_001025311-24137	297.979	0.0880215	0.116118	0.758038	0.448428	0.769508	263.484	0.14012	0.125802	1.11381	0.265359	0.648594
St6galnac6	NM_001025311-24138	242.223	0.120768	0.126091	0.957788	0.33817	0.687883	192.02	-0.090886	0.133625	-0.680156	0.496406	0.816305
St6galnac6	NM_001025311-24139	118.182	-0.179791	0.147627	-1.21788	0.223271	0.579917	98.4111	0.133526	0.158583	0.841993	0.399792	0.75338
St6galnac6	NM_001025311-24140	64.7636	0.059024	0.149185	0.395642	0.692369	0.902242	50.9541	0.304601	0.168824	1.80425	0.0711928	0.352837
Tapbp	NM_001025313-24580	455.97	0.0293607	0.109175	0.268933	0.787981	0.936174	357.562	-0.0147926	0.112379	-0.131631	0.895276	0.971485
Tapbp	NM_001025313-24582	181.392	0.0369601	0.137604	0.268597	0.78824	0.936174	156.72	-0.0206355	0.139061	-0.148391	0.882034	0.966147
Tapbp	NM_001025313-24584	630.763	0.0170252	0.0913381	0.186398	0.852133	0.959298	491.356	0.189977	0.107428	1.76842	0.0769913	0.366568
Wdr61	NM_001025375-27019	20.1972	-0.267582	0.124112	-2.15597	0.0310862	NA	12.8857	0.0496126	0.14319	0.346482	0.728981	0.916943
Wdr61	NM_001025375-27022	269.207	0.0965949	0.118526	0.81497	0.41509	0.747477	212.665	-0.0053474	0.133699	-0.0399958	0.968096	0.988908
Wdr61	NM_001025376-27029	528.804	0.161957	0.0979527	1.65343	0.0982443	0.390574	437.226	0.227929	0.098556	2.31268	0.0207401	0.179027
Wdr61	NM_001025376-27033	106.539	0.130289	0.147683	0.882221	0.377657	0.71802	87.8702	-0.072958	0.166241	-0.43887	0.660756	0.892286
Wdr61	NM_001025376-27036	12.6755	-0.0741122	0.114107	-0.649498	0.516016	NA	10.1319	-0.107542	0.131426	-0.818268	0.413204	0.764663
Sufu	NM_001025391-24362	243.302	0.0998012	0.125596	0.79462	0.426835	0.754646	183.859	0.128758	0.136581	0.942722	0.345823	0.718814
Sufu	NM_001025391-24363	70.1567	0.0857337	0.151531	0.565784	0.571541	0.836808	52.7951	0.0578169	0.168111	0.34392	0.730906	0.917639
Sufu	NM_001025391-24364	495.75	-0.0781275	0.0971264	-0.80439	0.421172	0.751846	378.345	-0.0665834	0.109981	-0.605406	0.544909	0.839331
Sufu	NM_001025391-24366	74.2986	0.0725316	0.151262	0.479511	0.631575	0.869147	59.3103	0.0778484	0.168494	0.462024	0.644064	0.887847
Src	NM_001025395-23943	431.756	0.0139862	0.105103	0.133071	0.894137	0.971605	374.316	-0.271676	0.112127	-2.42292	0.0153963	0.150447
Src	NM_001025395-23946	736.98	0.0559532	0.0838483	0.667315	0.504571	0.800048	584.569	0.0629426	0.0897573	0.701254	0.483145	0.809522
Src	NM_001025395-23947	281.318	0.195314	0.116915	1.67057	0.0948074	0.385337	220.978	0.311895	0.126761	2.4605	0.0138745	0.141367
Src	NM_001025395-23948	586.379	0.117909	0.0906016	1.3014	0.193123	0.543256	409.336	0.0909062	0.101846	0.892581	0.372082	0.73734
Crebbp	NM_001025432-6640	557.397	-0.0360488	0.0939341	-0.383767	0.701151	0.905803	443.7	0.0215513	0.10601	0.203295	0.838904	0.951868
Crebbp	NM_001025432-6641	295.978	0.0413461	0.115922	0.35667	0.721339	0.914066	235.981	0.134009	0.135228	0.990983	0.321694	0.700504
Crebbp	NM_001025432-6642	342.624	-0.108353	0.110663	-0.979122	0.32752	0.680561	263.119	0.0243581	0.118322	0.205862	0.836898	0.951342
Camk2d	NM_001025439-4089	0.478194	0.0156871	0.023588	0.665045	0.506022	NA	0.501721	0.0272539	0.0319059	0.854196	0.392997	0.748352
Camk2d	NM_001025439-4090	419.574	0.224339	0.103061	2.17675	0.0294991	0.207889	349.695	0.283457	0.119306	2.37589	0.0175069	0.161306
Camk2d	NM_001025439-4093	195.822	-1.34316	0.142088	-9.45297	3.29336e-21	4.41557e-18	147.276	-1.32809	0.149389	-8.89014	6.10308e-19	7.92851e-16
Pde1c	NM_001025568-18905	422.15	-0.167878	0.102752	-1.63381	0.102299	0.398339	350.031	-0.00193696	0.128515	-0.0150718	0.987975	0.995472
Pde1c	NM_001025568-18906	662.743	0.1248	0.0952674	1.31	0.190195	0.539692	502.079	0.130229	0.0978543	1.33084	0.18324	0.557217
Cfhr2	NM_001025575-3199	193.637	0.0444481	0.13444	0.330616	0.740934	0.922443	155.871	-0.04463	0.141232	-0.316005	0.751998	0.925641
Cfhr2	NM_001025575-3201	188.669	-0.153682	0.132906	-1.15632	0.247548	0.604944	142.557	-0.020863	0.149299	-0.13974	0.888866	0.968892
Cfhr2	NM_001025575-3202	261.896	-0.224768	0.124825	-1.80066	0.0717557	0.33831	199.06	-0.136246	0.135862	-1.00282	0.315947	0.69638
Cfhr2	NM_001025575-3203	532.806	-0.396684	0.0990651	-4.00427	6.22091e-05	0.00362639	441.834	-0.371246	0.104533	-3.55147	0.00038308	0.013672
Maf	NM_001025577-15634	117.425	0.146974	0.146202	1.00528	0.314761	0.669027	76.367	-0.0631874	0.161722	-0.390715	0.696008	0.906339
Maf	NM_001025577-15638	285.718	0.00316434	0.117942	0.0268297	0.978596	0.994815	334.872	-0.148524	0.165701	-0.896338	0.370072	0.735671
Maf	NM_001025577-15640	80.4727	-0.282546	0.15154	-1.8645	0.062252	0.314168	97.0211	-0.27045	0.160842	-1.68147	0.0926723	0.400901
Ikzf1	NM_001025597-13680	0	NA	NA	NA	NA	NA	0	NA	NA	NA	NA	NA
Ikzf1	NM_001025597-13681	29.8384	-0.0124409	0.141434	-0.0879626	0.929906	NA	31.6794	-0.178207	0.166645	-1.06938	0.284898	0.667589
Ikzf1	NM_001025597-13683	100.77	0.0289564	0.147595	0.196189	0.844463	0.955712	95.6554	-0.152789	0.157902	-0.967624	0.333232	0.707928
Ikzf1	NM_001025597-13685	4.57661	0.096251	0.0719136	1.33843	0.180758	NA	2.3067	0.0431447	0.0684268	0.630523	0.528352	0.832104
Il1rl1	NM_001025602-13877	623.274	0.0537019	0.0900588	0.596298	0.550976	0.826212	470.738	-0.169051	0.102923	-1.6425	0.100487	0.419929
Cant1	NM_001025617-4129	121.971	-0.0218337	0.143614	-0.15203	0.879163	0.966709	100.786	0.0742029	0.163337	0.454292	0.649618	0.889945
Cant1	NM_001025617-4130	682.306	0.0248977	0.0898109	0.277224	0.781608	0.934877	548.285	-0.00578389	0.0983722	-0.058796	0.953115	0.985666
Cant1	NM_001025617-4133	66.6199	-0.125152	0.151546	-0.82583	0.4089	0.743824	48.3657	0.0275124	0.169119	0.162681	0.87077	0.962264
Unc13a	NM_001029873-26415	542.593	-0.0852824	0.100382	-0.84958	0.395559	0.733282	423.088	-0.113522	0.105325	-1.07782	0.281113	0.663861
Unc13a	NM_001029873-26416	365.014	-0.0899875	0.114795	-0.783899	0.433099	0.759801	275.08	-0.119	0.124585	-0.955172	0.33949	0.713264
Unc13a	NM_001029873-26417	608.763	-0.153706	0.0931883	-1.64941	0.099063	0.391968	462.635	-0.117787	0.105807	-1.11323	0.26561	0.648864
Unc13a	NM_001029873-26420	385.247	0.23203	0.106496	2.17877	0.0293486	0.206964	293.505	0.261883	0.120564	2.17216	0.029844	0.222199
Man1b1	NM_001029983-15724	567.297	-0.0721712	0.100786	-0.716084	0.473939	0.785732	416.377	0.0237486	0.0984801	0.241151	0.809438	0.943049
Man1b1	NM_001029983-15725	182.822	-0.0137139	0.138573	-0.0989655	0.921166	0.98055	136.069	-0.0192876	0.148291	-0.130066	0.896514	0.971485
Man1b1	NM_001029983-15726	119.024	0.488114	0.144658	3.37426	0.000740132	0.0207275	98.5755	0.0589103	0.15977	0.36872	0.712337	0.911804
Man1b1	NM_001029983-15729	1505.67	0.000697052	0.0657292	0.0106049	0.991539	0.998448	1165.94	-0.0140409	0.0748148	-0.187676	0.851131	0.956519
Mcat	NM_001030014-16148	91.1233	0.208204	0.149352	1.39404	0.163304	0.49615	58.2556	0.161431	0.168597	0.957497	0.338317	0.711721
Enpp7	NM_001030291-9010	462.377	0.0726964	0.108182	0.671983	0.501594	0.798536	332.303	0.0224674	0.108432	0.207203	0.835851	0.951342
Enpp7	NM_001030291-9012	58.0213	0.0275608	0.150862	0.182689	0.855042	NA	52.9238	0.192828	0.16875	1.14268	0.25317	0.638381
Enpp7	NM_001030291-9015	247.667	-0.210781	0.124155	-1.69772	0.0895598	0.376683	187.261	-0.0409296	0.131849	-0.310429	0.756235	0.927084
Spry3	NM_001030293-23906	205.767	0.104346	0.131255	0.79499	0.42662	0.754604	148.859	0.0465934	0.146339	0.318393	0.750187	0.924637
Spry3	NM_001030293-23907	174.476	0.0407881	0.139921	0.291508	0.770663	0.931548	135.134	-0.0440613	0.144977	-0.303921	0.761188	0.927201
Dkc1	NM_001030307-8008	355.11	0.3381	0.111553	3.03084	0.00243875	0.0456001	279.043	0.159066	0.11888	1.33804	0.180884	0.554701
Dkc1	NM_001030307-8009	83.0436	-0.268445	0.150423	-1.7846	0.0743269	0.344674	61.1648	-0.206026	0.168321	-1.224	0.220951	0.604274
Dkc1	NM_001030307-8012	78.4672	0.182689	0.151443	1.20633	0.227691	0.585709	60.5968	0.291478	0.167282	1.74243	0.0814327	0.376174
Gsk3a	NM_001031667-11975	705.947	-0.239446	0.0914858	-2.61731	0.00886268	0.101758	591.512	-0.365452	0.0957856	-3.81532	0.000136008	0.00692896
Gsk3a	NM_001031667-11978	295.026	0.220164	0.116546	1.88908	0.0588813	0.302907	201.917	0.200164	0.140932	1.42029	0.155524	0.519386
Gsk3a	NM_001031667-11980	417.917	0.209127	0.105586	1.98064	0.0476319	0.271466	306.647	0.117114	0.11945	0.98044	0.326869	0.704464
Agxt2	NM_001031851-1167	311.589	0.233801	0.12642	1.8494	0.0644004	0.319324	252.696	0.216556	0.136441	1.58718	0.112471	0.443567
Agxt2	NM_001031851-1168	92.482	-0.0385243	0.149803	-0.257167	0.79705	0.939674	76.0583	0.411569	0.165849	2.48159	0.0130797	0.136371
Acmsd	NM_001033041-505	516.607	-0.000656928	0.0975227	-0.00673616	0.994625	0.998506	394.836	-0.127051	0.113556	-1.11885	0.263206	0.64625
Acmsd	NM_001033041-509	83.3302	0.0827383	0.151085	0.547626	0.583949	0.84475	67.559	0.0657584	0.16649	0.394969	0.692866	0.90515
Cd69	NM_001033122-4997	199.357	-0.00425834	0.130502	-0.0326303	0.973969	0.994062	181.885	0.000300171	0.14452	0.00207701	0.998343	0.999237
Cd69	NM_001033122-4998	316.369	0.219104	0.117264	1.86846	0.0616977	0.313486	226.729	-0.188003	0.126749	-1.48327	0.138003	0.491013
Cd27	NM_001033126-4829	65.1517	0.187399	0.151548	1.23656	0.216249	0.571094	52.7039	-0.184473	0.16812	-1.09727	0.272522	0.655361
Cd27	NM_001033126-4830	61.4294	-0.201495	0.150401	-1.33972	0.180337	0.523773	72.2267	-0.0321616	0.166665	-0.192971	0.846982	0.954522
Cd27	NM_001033126-4831	405.074	0.124469	0.105959	1.17469	0.240118	0.597981	330.538	0.194056	0.114411	1.69614	0.0898601	0.395854
Bbs1	NM_001033128-3175	270.181	-0.134114	0.120674	-1.11138	0.266406	0.624425	169.786	-0.12678	0.133984	-0.946236	0.344028	0.717379
Bbs1	NM_001033128-3176	307.761	0.119059	0.116463	1.02229	0.306645	0.663521	227.902	0.244276	0.124127	1.96796	0.0490724	0.295697
Bbs1	NM_001033128-3178	121.047	0.13352	0.146625	0.910619	0.362496	0.705967	104.632	-0.0514305	0.157024	-0.327532	0.743266	0.922496
Tradd	NM_001033161-25567	996.377	-0.115898	0.0779554	-1.48673	0.137087	0.458638	785.883	-0.102844	0.0850581	-1.2091	0.226624	0.610043
Tradd	NM_001033161-25568	553.046	-0.464639	0.102175	-4.5475	5.4288e-06	0.000549333	418.452	-0.417364	0.105674	-3.94953	7.83064e-05	0.00446175
Tradd	NM_001033161-25570	45.9401	-0.0658964	0.14571	-0.452244	0.651093	NA	38.2573	0.0280485	0.168389	0.16657	0.867708	0.960791
Tradd	NM_001033161-25571	2.68684	-0.0417145	0.0548784	-0.760125	0.44718	NA	3.19976	0.0188967	0.0877314	0.215393	0.829461	0.949052
Osbp	NM_001033174-18453	454.409	-0.0370366	0.103952	-0.356287	0.721626	0.914066	302.541	0.0516925	0.117457	0.440097	0.659867	0.892115
Gtf3c3	NM_001033194-12166	358.722	-0.0398044	0.113182	-0.351684	0.725075	0.914786	281.821	-0.128749	0.121569	-1.05906	0.289573	0.671862
Gtf3c3	NM_001033194-12167	62.2188	-0.0365833	0.151551	-0.241393	0.809251	0.944421	57.6559	0.414095	0.169019	2.44999	0.0142858	0.143643
Gtf3c3	NM_001033194-12168	143.612	0.110048	0.139456	0.789125	0.430039	0.757033	102.082	0.126013	0.167166	0.753822	0.450956	0.789527
Gtf3c3	NM_001033194-12170	31.7757	0.281843	0.140245	2.00965	0.0444686	NA	28.3019	-0.134431	0.161292	-0.833461	0.404585	0.757097
Gtf3c3	NM_001033194-12171	913.07	0.191655	0.0825034	2.32299	0.0201795	0.16564	697.976	0.0713709	0.0842518	0.847114	0.396931	0.751055
Itga1	NM_001033228-14367	456.424	-0.0210189	0.100293	-0.209576	0.833999	0.952938	394.275	0.138901	0.106841	1.30008	0.193575	0.573332
Itga1	NM_001033228-14368	461.484	0.199132	0.102786	1.93734	0.0527037	0.286955	352.978	0.123505	0.110103	1.12173	0.261977	0.645445
Itga1	NM_001033228-14369	2.55499	0.0277201	0.0552689	0.50155	0.615984	NA	2.97585	0.00586841	0.0754658	0.0777625	0.938017	0.983436
Itga1	NM_001033228-14370	121.384	0.384829	0.146402	2.62857	0.00857442	0.0998837	86.78	0.297648	0.161217	1.84626	0.0648551	0.337744
Itga1	NM_001033228-14372	3.88094	-0.0847192	0.0689637	-1.22846	0.219274	NA	6.70444	0.12279	0.115225	1.06565	0.28658	0.669372
Cyp11b1	NM_001033229-7204	226.964	0.11144	0.126555	0.88057	0.37855	0.71802	173.278	-0.00454705	0.135908	-0.0334568	0.97331	0.990931
Cyp11b1	NM_001033229-7205	275.766	0.282385	0.120468	2.34407	0.0190747	0.159715	209.296	0.271905	0.132577	2.05092	0.0402745	0.264126
Cyp11b1	NM_001033229-7209	346.176	0.0945486	0.110559	0.855191	0.392446	0.731019	271.084	0.134506	0.120972	1.11188	0.26619	0.64916
Cblb	NM_001033238-4421	52.5133	0.117299	0.150922	0.777213	0.437033	NA	35.5869	0.0513143	0.167469	0.30641	0.759293	0.927084
Cblb	NM_001033238-4423	267.142	-0.0811397	0.126018	-0.643875	0.519657	0.809104	206.32	0.0118361	0.139442	0.0848818	0.932355	0.982079
Cblb	NM_001033238-4425	223.125	-0.193071	0.128706	-1.5001	0.13359	0.452299	173.337	-0.182301	0.140967	-1.29322	0.195933	0.577051
Cblb	NM_001033238-4426	92.2887	0.00436283	0.149247	0.0292323	0.976679	0.994563	75.1499	-0.246967	0.166969	-1.47912	0.139109	0.492724
Fancd2	NM_001033244-9568	502.821	0.0777869	0.100002	0.777856	0.436654	0.762397	416.664	0.0417047	0.107236	0.388904	0.697347	0.906566
Fancd2	NM_001033244-9571	905.019	0.0270854	0.0825083	0.328275	0.742704	0.922453	719.592	-0.0571894	0.0836153	-0.683958	0.494002	0.814517
Hk3	NM_001033245-12672	188.657	0.0277367	0.131932	0.210235	0.833484	0.952938	158.735	-0.0187167	0.14213	-0.131687	0.895232	0.971485
Hk3	NM_001033245-12674	1706.47	0.00545841	0.0681138	0.0801367	0.936129	0.984078	1378.04	-0.163332	0.0640207	-2.55123	0.0107343	0.121829
Hk3	NM_001033245-12675	159.908	0.374631	0.14016	2.67289	0.00752015	0.0922896	95.3177	0.30424	0.158892	1.91476	0.0555228	0.31388
Pak6	NM_001033254-18645	688.707	-0.00532009	0.0880622	-0.0604128	0.951827	0.987597	586.644	0.034746	0.0993361	0.349782	0.726503	0.915875
Pak6	NM_001033254-18646	381.949	0.246463	0.113516	2.17117	0.0299183	0.209291	288.511	0.0917707	0.12076	0.759943	0.447289	0.787866
Pak6	NM_001033254-18649	69.3533	-0.0929261	0.151537	-0.613224	0.539728	0.820136	44.3478	0.0425813	0.168942	0.252046	0.801005	0.94077
Pak6	NM_001033254-18650	302.975	-0.150356	0.120566	-1.24709	0.212366	0.566486	249.668	-0.345283	0.120776	-2.85887	0.00425158	0.0691268
Gls2	NM_001033264-11270	24.057	0.128695	0.12828	1.00323	0.315748	NA	19.4143	0.072764	0.152107	0.478375	0.632383	0.884221
Gls2	NM_001033264-11271	1054.53	0.113059	0.0863362	1.30952	0.19036	0.539872	888.789	-0.0680511	0.0800214	-0.850412	0.395096	0.749627
Gls2	NM_001033264-11272	977.78	-0.0665615	0.0758353	-0.877711	0.380101	0.719421	778.098	-0.115001	0.0804668	-1.42918	0.152954	0.51464
Gls2	NM_001033264-11273	544.429	0.325547	0.0939902	3.46363	0.00053294	0.0165369	420.414	0.221086	0.100825	2.19278	0.0283233	0.216515
Ampd1	NM_001033303-1682	1102.97	0.0906417	0.0758259	1.19539	0.231934	0.590117	799.462	0.177273	0.0786553	2.2538	0.0242087	0.19723
Ampd1	NM_001033303-1683	164.073	-0.196028	0.136533	-1.43576	0.151071	0.479689	141.957	0.0530847	0.142298	0.373052	0.70911	0.910461
Ampd1	NM_001033303-1684	445.711	-0.209482	0.109218	-1.91802	0.0551081	0.291973	313.056	-0.0798756	0.123757	-0.645424	0.518652	0.827334
Ampd1	NM_001033303-1685	3.38303	-0.0176069	0.0563571	-0.312417	0.754724	NA	2.75251	-0.00750938	0.0775942	-0.0967777	0.922903	0.977821
Ampd1	NM_001033303-1686	82.1801	-0.00468694	0.15135	-0.0309676	0.975295	0.994062	56.7669	-0.0389186	0.166944	-0.233123	0.815666	0.94477
Ampd1	NM_001033303-1687	295.232	-0.12308	0.12287	-1.00171	0.316482	0.670337	243.497	-0.547992	0.12641	-4.33503	1.45739e-05	0.0012388
Ndufb6	NM_001033305-17407	0.805029	0.0295044	0.03203	0.921151	0.356971	NA	0	NA	NA	NA	NA	NA
Ndufb6	NM_001033305-17408	94.4594	0.107255	0.148377	0.722858	0.469767	0.78314	87.1073	-0.0178958	0.167467	-0.106862	0.914899	0.976218
Ndufb6	NM_001033305-17409	147.788	-0.0101941	0.140842	-0.0723799	0.9423	0.984454	131.138	0.362876	0.152911	2.37312	0.0176383	0.162051
Cnga4	NM_001033317-6132	145.246	0.089409	0.146968	0.608358	0.54295	0.822473	110.82	0.10819	0.153307	0.705708	0.480369	0.807725
Cnga4	NM_001033317-6134	182.051	0.0898811	0.134365	0.668933	0.503538	0.799548	139.685	0.240368	0.153593	1.56496	0.117592	0.454604
Cnga4	NM_001033317-6135	95.8295	-0.295851	0.150618	-1.96425	0.049501	0.278206	86.1335	-0.296709	0.162473	-1.8262	0.0678202	0.34439
Cnga4	NM_001033317-6137	496.919	0.0904584	0.102757	0.880311	0.378691	0.71802	388.686	0.0363741	0.115283	0.31552	0.752367	0.925813
Gucy1a2	NM_001033322-12184	26.8247	-0.25365	0.13064	-1.9416	0.0521857	NA	32.0095	-0.0755647	0.165926	-0.455413	0.648812	0.889945
Gucy1a2	NM_001033322-12186	965.277	0.122439	0.0830948	1.47348	0.140621	0.46338	672.993	0.138371	0.154224	0.897204	0.36961	0.735315
Gucy1a2	NM_001033322-12189	52.2208	0.0201258	0.14981	0.134343	0.893132	NA	53.4801	0.153387	0.167717	0.914559	0.360423	0.728983
Zbtb16	NM_001033324-27374	780.99	0.170042	0.0902294	1.88455	0.0594909	0.305311	626.914	0.194897	0.0889295	2.19159	0.0284089	0.216711
Zbtb16	NM_001033324-27376	71.8966	0.0480199	0.151464	0.317039	0.751214	0.924361	61.7711	0.277543	0.166125	1.67069	0.0947838	0.406421
Zbtb16	NM_001033324-27377	603.385	0.0672793	0.0948588	0.709257	0.478165	0.787424	457.506	0.0976062	0.0962806	1.01377	0.310694	0.693007
Zbtb16	NM_001033324-27378	541.292	-0.0604589	0.0948598	-0.637351	0.523897	0.811102	405.329	-0.161068	0.108953	-1.47833	0.139318	0.493022
Zbtb16	NM_001033324-27379	515.811	0.324086	0.102856	3.15087	0.00162787	0.0357067	440.404	0.0765269	0.0992562	0.771003	0.440705	0.783119
Dhrsx	NM_001033326-7947	154.939	-0.151379	0.13928	-1.08687	0.277094	0.635233	139.176	-0.0485972	0.1509	-0.322048	0.747416	0.923861
Dhrsx	NM_001033326-7948	79.1233	-0.00124776	0.151427	-0.00824	0.993426	0.998448	68.773	-0.0608086	0.16712	-0.363862	0.715961	0.913243
Dhrsx	NM_001033326-7952	318.336	-0.0182621	0.115643	-0.157918	0.874521	0.965775	227.477	-0.129296	0.129559	-0.997974	0.318292	0.69809
Abcc4	NM_001033336-263	388.06	-0.14211	0.117239	-1.21214	0.225457	0.582852	264.913	-0.277331	0.121165	-2.28887	0.0220867	0.186951
Abcc4	NM_001033336-265	220.244	-0.30455	0.127005	-2.39794	0.0164878	0.147947	172.145	-0.106525	0.144723	-0.736058	0.461695	0.795513
Abcc4	NM_001033336-266	418.583	0.11333	0.103344	1.09663	0.272805	0.630762	340.153	0.0161476	0.111964	0.144222	0.885325	0.967224
Acvr1c	NM_001033369-699	136.232	0.0152578	0.140556	0.108553	0.913557	0.97753	100.18	0.0563531	0.163509	0.344649	0.730358	0.917379
Cacna2d4	NM_001033382-3982	1136.75	0.0242651	0.0722234	0.335973	0.736891	0.920878	952.844	0.179546	0.0726359	2.47187	0.013441	0.138448
Cacna2d4	NM_001033382-3984	614.485	0.119848	0.0909465	1.31779	0.187575	0.534834	524.015	0.0375029	0.101601	0.369119	0.712039	0.911804
Cacna2d4	NM_001033382-3985	203.208	0.17508	0.130981	1.33668	0.181327	0.524951	162.723	-0.163648	0.140376	-1.16578	0.243702	0.628855
Cacna2d4	NM_001033382-3987	299.372	0.00645702	0.11585	0.055736	0.955552	0.98895	264.109	-0.135294	0.119587	-1.13134	0.25791	0.641862
Ipcef1	NM_001033391-14200	180.177	-0.341155	0.137178	-2.48696	0.0128841	0.128077	153.604	-0.369616	0.147567	-2.50474	0.0122542	0.132331
Ipcef1	NM_001033391-14205	36.7687	-0.0593869	0.146798	-0.404549	0.685809	NA	35.3502	-0.150331	0.16789	-0.895417	0.370564	0.736173
Mcc	NM_001033406-16155	336.146	-0.0214625	0.122263	-0.175543	0.860653	0.961316	249.526	0.0693306	0.11913	0.581973	0.560585	0.847126
Mcc	NM_001033406-16156	196.139	-0.0193771	0.133414	-0.14524	0.884522	0.968657	149.817	-0.0408534	0.149455	-0.273349	0.784585	0.935792
Mcc	NM_001033406-16157	564.147	0.0937236	0.0942432	0.994486	0.319986	0.67457	436.803	0.0703498	0.103063	0.682591	0.494866	0.815058
Dock1	NM_001033420-8203	38.6945	-0.0589495	0.142118	-0.414792	0.678294	NA	31.4777	-0.131731	0.158135	-0.833029	0.404828	0.757133
Dock1	NM_001033420-8204	35.0595	-0.109329	0.145605	-0.750861	0.452736	NA	25.4802	0.138545	0.162883	0.850578	0.395004	0.749627
Dock1	NM_001033420-8206	411.484	-0.0379133	0.108961	-0.347952	0.727876	0.914882	336.843	-0.279047	0.127866	-2.18234	0.0290845	0.219144
Garem	NM_001033445-9543	473.934	-0.0036312	0.104247	-0.0348328	0.972213	0.993125	409.407	-0.241905	0.106281	-2.27609	0.0228409	0.190698
Garem	NM_001033445-9547	136.69	-0.164006	0.145744	-1.1253	0.260462	0.618216	118.342	-0.0671803	0.148445	-0.45256	0.650865	0.889945
Acsl6	NM_001033597-608	489.008	-0.129409	0.103048	-1.25581	0.209187	0.562572	390.79	-0.00854892	0.103139	-0.0828878	0.933941	0.982662
Acsl4	NM_001033600-598	0.806642	-0.0171175	0.0312285	-0.548136	0.583598	NA	1.26121	0.0563107	0.0556191	1.01243	0.311331	0.693294
Calca	NM_001033954-10657	619.766	-0.176307	0.0904527	-1.94916	0.0512759	0.282772	487.205	-0.106204	0.0928745	-1.14353	0.25282	0.637745
Calca	NM_001033954-4012	643.754	-0.0387998	0.0939585	-0.412946	0.679646	0.896995	563.051	-0.0366629	0.0907872	-0.403833	0.686335	0.901932
Calca	NM_001033954-4013	393.343	-0.231523	0.10571	-2.19017	0.0285116	0.203362	322.727	-0.338078	0.112213	-3.01281	0.0025884	0.0506121
Calca	NM_001033954-4015	614.533	-0.194807	0.0912873	-2.134	0.0328431	0.220342	531.132	-0.315503	0.0971772	-3.24668	0.0011676	0.029637
Calca	NM_001033954-4016	535.662	0.360828	0.0994772	3.62724	0.000286462	0.0111514	404.285	0.434796	0.107748	4.0353	5.45336e-05	0.00332604
Ube3a	NM_001033962-26204	333.105	-0.207065	0.116282	-1.78072	0.0749576	0.346019	263.309	0.0173812	0.130552	0.133137	0.894085	0.971159
Ube3a	NM_001033962-26205	218.595	0.0880158	0.130906	0.672356	0.501357	0.798536	169.846	-0.195189	0.138122	-1.41316	0.157608	0.522185
Ncoa4	NM_001033988-17270	501.866	-0.0249205	0.0972955	-0.256133	0.797848	0.93992	383.077	-0.0439086	0.106989	-0.410402	0.681511	0.901029
Ncoa4	NM_001033988-17272	255.521	0.140041	0.122536	1.14285	0.253099	0.610159	223.025	0.382544	0.123562	3.09597	0.00196169	0.041984
Il17re	NM_001034031-13828	296.076	0.207785	0.119375	1.74061	0.0817517	0.361894	248.945	0.226377	0.120858	1.87308	0.0610571	0.327347
Il17re	NM_001034031-13829	296.151	-0.205367	0.116365	-1.76485	0.0775888	0.352421	217.514	-0.0398703	0.130822	-0.304767	0.760544	0.927105
Il17re	NM_001034031-13830	111.3	0.00838156	0.148907	0.0562873	0.955113	0.98895	92.1997	-0.166009	0.161621	-1.02715	0.30435	0.685756
Il17re	NM_001034031-13831	327.922	0.255907	0.115712	2.21159	0.0269948	0.196302	286.003	0.174002	0.123068	1.41386	0.157402	0.522052
Il17re	NM_001034031-13833	50.6841	-0.0873519	0.146739	-0.595288	0.551651	NA	62.5243	-0.100581	0.167814	-0.599356	0.548935	0.841516
Xpo1	NM_001035226-27256	435.386	-0.102212	0.109115	-0.936738	0.348894	0.697397	335.354	-0.155402	0.111484	-1.39393	0.163338	0.530514
Xpo1	NM_001035226-27257	188.787	0.150654	0.131861	1.14252	0.253237	0.610249	142.055	0.288044	0.147271	1.95587	0.0504799	0.29835
Xpo1	NM_001035226-27258	314.784	-0.0633151	0.118151	-0.535883	0.59204	0.850551	210.143	-0.293705	0.147221	-1.99499	0.0460442	0.284838
Xpo1	NM_001035226-27261	4.76859	0.0317805	0.0718649	0.442225	0.658326	NA	3.88955	0.0495154	0.0940674	0.526382	0.598623	0.865772
Ap2b1	NM_001035854-1898	388.984	-0.0395448	0.10881	-0.36343	0.716283	0.911621	319.791	0.00362134	0.113175	0.0319976	0.974474	0.991553
Ap2b1	NM_001035854-1899	1365.58	0.171737	0.0741954	2.31466	0.0206317	0.168236	1128.54	0.218329	0.0710232	3.07405	0.00211177	0.0439649
Atp2b2	NM_001036684-2636	307.86	-0.400422	0.114167	-3.50734	0.000452612	0.0149376	255.692	-0.376305	0.127352	-2.95484	0.00312834	0.0565446
Atp2b2	NM_001036684-2637	0.81798	-0.0419896	0.0339223	-1.23782	0.215783	NA	0.405088	-0.00381352	0.0303589	-0.125615	0.900037	0.973311
Atp2b2	NM_001036684-2639	264.457	-0.219575	0.123264	-1.78134	0.0748564	0.346019	180.856	-0.0702515	0.154956	-0.453365	0.650286	0.889945
Atp2b2	NM_001036684-2640	761.72	-0.257359	0.101413	-2.53772	0.0111576	0.118063	678.958	-0.178364	0.0884094	-2.01747	0.043646	0.277129
Musk	NM_001037129-16925	956.549	0.0914225	0.0754632	1.21148	0.22571	0.582947	712.621	0.134037	0.082777	1.61926	0.105391	0.430267
Musk	NM_001037129-16926	35.7352	0.126128	0.141324	0.892476	0.372138	NA	25.4762	-0.118993	0.159551	-0.745798	0.45579	0.790754
Ccne2	NM_001037134-4643	150.745	0.0068455	0.140136	0.048849	0.96104	0.990055	121.811	0.0911348	0.148928	0.61194	0.540577	0.83738
Ccne2	NM_001037134-4644	2.65506	-0.0481683	0.058345	-0.825577	0.409044	NA	3.11769	-0.131416	0.0820163	-1.60232	0.109086	0.435784
Nfatc2	NM_001037177-17579	363.369	0.116771	0.111952	1.04304	0.296928	0.654461	264.943	0.106201	0.128085	0.829146	0.407022	0.758735
Nfatc2	NM_001037177-17580	470.37	0.164491	0.1006	1.63509	0.10203	0.397962	377.281	0.173391	0.113006	1.53435	0.124944	0.468812
Nfatc2	NM_001037177-17581	561.56	-0.16199	0.0934844	-1.73281	0.0831299	0.363792	426.937	-0.139395	0.100071	-1.39295	0.163634	0.530645
Nfatc2	NM_001037177-17582	27.0296	0.00878618	0.131953	0.0665859	0.946911	NA	18.7361	0.128826	0.154664	0.832937	0.40488	0.757133
Gpx4	NM_001037741-11767	71.7516	-0.188211	0.149445	-1.2594	0.207886	0.561519	43.582	0.150906	0.168976	0.893061	0.371825	0.737237
Gpx4	NM_001037741-11768	10.1749	0.0446635	0.10538	0.423834	0.671687	NA	4.86248	-0.0918089	0.0953209	-0.963155	0.33547	0.709205
Gpx4	NM_001037741-11769	282.262	0.0742378	0.123692	0.600181	0.548385	0.824269	191.656	-0.112689	0.154318	-0.730238	0.465244	0.797238
Baiap2	NM_001037755-3144	318.413	0.108878	0.114923	0.947406	0.343432	0.693195	271.972	0.165542	0.119535	1.38489	0.166086	0.533755
Baiap2	NM_001037755-3146	723.188	-0.0530287	0.0850737	-0.623327	0.53307	0.816265	582.776	-0.169892	0.0880178	-1.9302	0.0535823	0.307645
Baiap2	NM_001037755-3147	200.193	0.0184246	0.132437	0.13912	0.889355	0.96987	176.285	-0.186685	0.136281	-1.36985	0.170733	0.540974
Spn	NM_001037810-23862	90.7318	-0.0833866	0.148831	-0.560278	0.57529	0.839785	70.2147	-0.301305	0.165906	-1.81612	0.0693515	0.34799
Spn	NM_001037810-23864	285.928	0.133003	0.128437	1.03555	0.300413	0.65752	234.56	-0.0669125	0.124696	-0.536603	0.591542	0.862579
Csf1r	NM_001037859-6764	209.275	0.144651	0.129636	1.11582	0.264498	0.62215	166.913	-0.0603033	0.139522	-0.432214	0.665586	0.895095
Csf1r	NM_001037859-6766	52.1499	-0.271475	0.150904	-1.79899	0.0720204	NA	43.1853	-0.102477	0.169059	-0.606161	0.544408	0.839245
Csf1r	NM_001037859-6767	660.211	-0.0576574	0.0890175	-0.647709	0.517173	0.807768	533.58	-0.0321464	0.0893593	-0.359744	0.719039	0.913638
Csf1r	NM_001037859-6769	330.988	0.286995	0.114185	2.51343	0.0119563	0.122463	246.316	0.331164	0.129649	2.55431	0.0106397	0.121439
Lipt1	NM_001037918-15306	203.795	0.240058	0.12963	1.85188	0.0640435	0.318951	133.716	0.112528	0.14849	0.757811	0.448564	0.788298
Lipt1	NM_001037918-15307	432.344	0.305636	0.103396	2.95597	0.00311688	0.0536623	348.564	0.298924	0.106644	2.803	0.00506301	0.0773807
Dhrs4	NM_001037938-7938	250.252	-0.0150943	0.122578	-0.12314	0.901996	0.974539	179.318	0.0984854	0.142982	0.688796	0.490952	0.81337
Gnpda2	NM_001038015-11494	528.428	0.0424785	0.094332	0.450308	0.652488	0.88226	433.084	0.00809039	0.108424	0.0746181	0.940519	0.984154
Gnpda2	NM_001038015-11495	252.697	0.216742	0.124871	1.73572	0.0826126	0.363246	188.582	0.0266818	0.13839	0.192801	0.847115	0.954538
Gnpda2	NM_001038015-11497	374.688	0.0392992	0.108127	0.363453	0.716267	0.911621	295.452	0.0549285	0.123489	0.444806	0.65646	0.891349
Gnpda2	NM_001038015-11498	42.3388	0.0315127	0.1475	0.213645	0.830824	NA	27.9598	0.0292667	0.163256	0.179269	0.857726	0.958184
Ctsa	NM_001038492-7000	190.149	-0.124526	0.133817	-0.930564	0.352079	0.699464	139.188	0.116588	0.149975	0.777382	0.436934	0.782157
Ctsa	NM_001038492-7005	104.516	0.0409607	0.149041	0.274828	0.783448	0.935643	72.5567	-0.0887087	0.168354	-0.526918	0.59825	0.865772
Adar	NM_001038587-789	43.2206	0.0763423	0.148955	0.512519	0.608288	NA	34.6168	0.0864136	0.167699	0.515291	0.60635	0.87107
Adar	NM_001038587-790	494.259	0.0266261	0.0998127	0.26676	0.789654	0.936806	370.741	-0.0416001	0.105894	-0.392845	0.694434	0.906035
Adar	NM_001038587-793	107.171	-0.054133	0.146401	-0.369759	0.711562	0.910114	85.8367	-0.437664	0.16594	-2.63749	0.00835223	0.104532
Adar	NM_001038587-794	24.2581	0.158264	0.133485	1.18563	0.235767	NA	20.8856	0.242191	0.155803	1.55447	0.120073	0.45919
Glrx2	NM_001038593-11259	494.294	0.0994666	0.0976018	1.01911	0.308152	0.665173	351.809	0.447603	0.108776	4.1149	3.87346e-05	0.00254142
Clec5a	NM_001038604-6029	69.285	-0.0810259	0.151511	-0.534785	0.592799	0.851002	75.2416	-0.250483	0.167035	-1.49959	0.133721	0.48443
Clec5a	NM_001038604-6031	126.111	0.0185584	0.144631	0.128315	0.897899	0.973228	88.0198	0.142249	0.160686	0.885258	0.376018	0.739695
Clec5a	NM_001038604-6034	517.313	-0.135649	0.101934	-1.33075	0.183271	0.528552	432.706	-0.222208	0.110024	-2.01963	0.0434214	0.276378
Ets1	NM_001038642-9295	51.6633	-0.0104297	0.148093	-0.0704264	0.943854	NA	52.8099	-0.15938	0.169005	-0.943051	0.345655	0.718694
Ets1	NM_001038642-9296	419.833	0.0209612	0.107083	0.195748	0.844808	0.955845	292.628	0.2546	0.12486	2.03909	0.0414413	0.268913
Gabrb3	NM_001038701-10541	77.6183	-0.231457	0.150932	-1.53352	0.125149	0.438675	57.3243	-0.395657	0.168929	-2.34215	0.0191729	0.171186
P2rx7	NM_001038845-18531	445.506	0.106488	0.114382	0.930984	0.351862	0.699464	346.274	0.209672	0.116322	1.80252	0.0714641	0.352866
Pofut1	NM_001039055-19926	549.131	-0.112238	0.102122	-1.09905	0.271744	0.629933	421.154	-0.241996	0.0993427	-2.43597	0.0148519	0.146947
Pofut1	NM_001039055-19928	1.36057	-0.0236448	0.0422235	-0.559993	0.575484	NA	5.31655	0.0203092	0.0915395	0.221863	0.82442	0.947
Rapgef1	NM_001039087-21661	239.117	0.323705	0.123741	2.61599	0.0088969	0.101953	198.225	0.693343	0.132237	5.2432	1.57811e-07	3.59671e-05
Rapgef1	NM_001039087-21662	21.3404	-0.0485277	0.128738	-0.37695	0.706211	NA	23.8473	0.0875484	0.160106	0.546813	0.584507	0.85982
Rapgef1	NM_001039087-21666	280.876	0.0832996	0.119119	0.699298	0.484366	0.790161	213.012	-0.0151998	0.137355	-0.11066	0.911886	0.97522
Sel1l	NM_001039089-22670	749.677	0.329782	0.101669	3.24367	0.00118001	0.0286353	514.869	0.438232	0.0950674	4.6097	4.03256e-06	0.000476245
Sel1l	NM_001039089-22672	929.784	0.191668	0.0869328	2.20478	0.0274692	0.19814	731.31	0.227077	0.085259	2.66337	0.00773613	0.0998014
Ddhd1	NM_001039106-7662	0	NA	NA	NA	NA	NA	0	NA	NA	NA	NA	NA
Camk2g	NM_001039138-4096	108.527	-0.380126	0.148863	-2.55353	0.0106639	0.115057	81.3709	-0.625337	0.164054	-3.81177	0.000137977	0.00697454
Camk2g	NM_001039138-4097	15.4103	-0.213292	0.118517	-1.79968	0.0719107	NA	15.5233	0.000955929	0.144663	0.00660796	0.994728	0.9978
Camk2g	NM_001039138-4099	61.8017	0.0754316	0.151521	0.49783	0.618604	0.863052	54.2616	0.0362352	0.168158	0.215484	0.82939	0.949052
Cd44	NM_001039150-4928	664.841	-0.293221	0.093225	-3.1453	0.00165917	0.0360979	508.46	-0.366575	0.102238	-3.5855	0.000336435	0.0125593
Cd44	NM_001039150-4929	246.443	0.171054	0.12673	1.34975	0.177096	0.518147	184.816	0.053844	0.146094	0.368557	0.712458	0.911804
Cd44	NM_001039150-4932	764.978	0.0570417	0.139756	0.408153	0.683161	0.898063	582.333	0.0356011	0.105422	0.3377	0.735589	0.919292
Ube2j2	NM_001039157-26143	112.113	0.0547636	0.148474	0.368843	0.712245	0.910523	88.4347	0.233712	0.161814	1.44433	0.148647	0.507778
Ube2j2	NM_001039158-11304	25.7247	0.0948942	0.136523	0.695081	0.487005	NA	23.4438	0.102299	0.157894	0.647894	0.517053	0.826614
Ube2j2	NM_001039159-26152	839.766	-0.356451	0.0790178	-4.51102	6.45162e-06	0.000634863	671.917	-0.39071	0.0894163	-4.36956	1.24495e-05	0.00116353
Ube2j2	NM_001039159-26153	52.6657	-0.182948	0.15071	-1.2139	0.224784	NA	40.4071	-0.0722893	0.16288	-0.443819	0.657174	0.891349
Ube2j2	NM_001039159-26155	730.251	0.231279	0.0875149	2.64274	0.00822376	0.0975753	592.467	0.149101	0.0875291	1.70344	0.0884859	0.392764
Npr3	NM_001039181-17934	172.642	0.202676	0.135329	1.49765	0.134223	0.453109	141.229	0.041886	0.152824	0.274079	0.784024	0.935792
Npr3	NM_001039181-17935	248.216	-0.0193143	0.131588	-0.146778	0.883307	0.96824	186.14	-0.185902	0.135884	-1.3681	0.171281	0.54178
Ceacam1	NM_001039185-5423	362.493	0.22229	0.110953	2.00347	0.045127	0.263921	264.624	-0.0322569	0.123632	-0.26091	0.794162	0.938383
Ceacam1	NM_001039185-5425	147.982	0.0278447	0.141275	0.197096	0.843752	0.955658	105.322	0.168176	0.16326	1.03011	0.302957	0.684592
Ceacam1	NM_001039185-5427	525.189	0.0643566	0.101563	0.63366	0.526303	0.812761	467.142	0.102371	0.106572	0.960577	0.336765	0.710443
Fars2	NM_001039189-9605	794.458	-0.235435	0.0820211	-2.87042	0.0040993	0.0632649	611.714	-0.173567	0.0906789	-1.91408	0.0556093	0.313934
Gria2	NM_001039195-11843	81.7085	-0.0756202	0.15036	-0.502928	0.615015	0.860395	72.8445	-0.330485	0.16298	-2.02777	0.0425837	0.273458
Gria2	NM_001039195-11844	117.906	0.285527	0.144486	1.97616	0.0481367	0.273079	93.9874	0.0723404	0.160233	0.45147	0.651651	0.889966
Gria2	NM_001039195-11845	27.2976	-0.0300384	0.133942	-0.224264	0.822552	NA	27.1695	0.0724138	0.162926	0.444459	0.656711	0.891349
Gria2	NM_001039195-11846	27.0567	0.0673684	0.138779	0.485436	0.627367	NA	22.6954	0.0203568	0.155637	0.130797	0.895936	0.971485
Lin7a	NM_001039354-15281	849.841	-0.3777	0.0790325	-4.77905	1.76125e-06	0.000227605	734.164	-0.411186	0.0888173	-4.62957	3.66418e-06	0.000444873
Lin7a	NM_001039354-15282	569.529	-0.138141	0.0992632	-1.39166	0.164024	0.496763	447.668	-0.194638	0.102078	-1.90675	0.0565535	0.316153
Lin7a	NM_001039354-15283	585.545	-0.197185	0.0951478	-2.07241	0.0382272	0.240576	462.593	-0.114141	0.095421	-1.19619	0.231624	0.615595
Tsc2	NM_001039363-25850	184.896	0.0310017	0.137981	0.224681	0.822227	0.949323	149.216	-0.105217	0.143567	-0.732878	0.463633	0.795963
Tsc2	NM_001039363-25854	180.503	0.207421	0.133329	1.5557	0.11978	0.428824	125.097	0.111444	0.151975	0.733308	0.463371	0.795829
Mobp	NM_001039365-16636	1010.51	0.0646891	0.0772898	0.836968	0.402611	0.738569	780.82	0.078712	0.0887697	0.886699	0.375241	0.739479
Mobp	NM_001039365-16639	114.702	0.0863477	0.145078	0.595181	0.551722	0.826736	87.2582	-0.109611	0.160853	-0.681438	0.495595	0.81559
Mobp	NM_001039365-16640	34.6668	-0.366514	0.144812	-2.53096	0.0113751	NA	28.3436	-0.248874	0.163091	-1.52598	0.127015	0.472719
Tcerg1	NM_001039474-24671	110.436	-0.133659	0.151207	-0.883947	0.376725	0.717591	91.5172	-0.147176	0.165548	-0.889026	0.373989	0.738545
Tcerg1	NM_001039474-24672	227.91	0.162972	0.128562	1.26765	0.204923	0.557304	172.753	0.293148	0.134824	2.1743	0.0296826	0.221486
Tcerg1	NM_001039474-24673	197.723	0.0310585	0.136006	0.228362	0.819365	0.948492	142.505	0.0846589	0.15834	0.534667	0.59288	0.863465
Lipe	NM_001039507-15294	15.7052	0.0015317	0.117333	0.0130543	0.989584	NA	6.90222	0.118097	0.114741	1.02925	0.303362	0.685031
Lipe	NM_001039507-15295	968.404	-0.0245187	0.0810773	-0.302411	0.762339	0.92818	728.873	0.0505512	0.0918123	0.550593	0.581913	0.857976
Lipe	NM_001039507-15296	137.936	0.106531	0.141091	0.755048	0.45022	0.770586	110.757	0.243374	0.156479	1.55532	0.119871	0.458823
Lipe	NM_001039507-15298	231.743	-0.0744556	0.128572	-0.579096	0.562525	0.831652	193.814	-0.128021	0.140162	-0.913377	0.361044	0.729185
Gtf2a2	NM_001039519-12090	146.336	0.14483	0.140775	1.0288	0.303572	0.660335	107.788	-0.255062	0.157297	-1.62153	0.104904	0.429233
Gtf2a2	NM_001039519-12091	100.763	-0.131498	0.149174	-0.881507	0.378043	0.71802	82.2742	0.10521	0.166614	0.631458	0.527741	0.832024
Gtf2a2	NM_001039519-12092	44.2192	-0.150414	0.149099	-1.00882	0.313063	NA	27.131	0.174056	0.156535	1.11193	0.266167	0.64916
Gtf2a2	NM_001039519-12093	15.7251	0.0287048	0.116701	0.245969	0.805706	NA	13.3068	-0.0941743	0.137173	-0.686539	0.492373	0.813622
Rad54b	NM_001039556-21555	913.777	0.309104	0.0782113	3.95217	7.74454e-05	0.00428185	700.547	0.314819	0.0853499	3.68856	0.000225523	0.00983144
Rad54b	NM_001039556-21556	45.3565	0.404749	0.148883	2.71858	0.00655627	NA	32.7536	0.0295556	0.16693	0.177053	0.859466	0.958936
Rad54b	NM_001039556-21557	148.921	-0.00346316	0.138408	-0.0250214	0.980038	0.995161	107.279	0.061993	0.156522	0.396066	0.692056	0.904813
Rad54b	NM_001039556-21558	341.532	-0.0705991	0.112848	-0.625611	0.53157	0.815247	270.965	-0.192661	0.12434	-1.54947	0.121268	0.461994
Abca3	NM_001039581-151	378.295	0.0244253	0.11168	0.218709	0.826877	0.951006	329.426	0.0470845	0.128274	0.367063	0.713572	0.912215
Abca3	NM_001039581-154	86.5087	-0.0885418	0.149713	-0.591409	0.554246	0.827282	68.4527	0.116031	0.167338	0.693393	0.488063	0.812122
Oprm1	NM_001039652-18408	405.804	-0.12456	0.120574	-1.03306	0.301575	0.658401	366.54	-0.337518	0.107311	-3.14523	0.00165956	0.0379852
Oprm1	NM_001039652-18411	871.809	0.0443899	0.077612	0.571947	0.567358	0.834259	674.623	0.108272	0.081032	1.33616	0.181496	0.555171
Rasgrf1	NM_001039655-21709	448.85	0.102414	0.104941	0.975922	0.329103	0.681814	340.088	-0.254647	0.106882	-2.3825	0.0171954	0.160018
Rasgrf1	NM_001039655-21710	585.423	0.0905523	0.0954589	0.948599	0.342824	0.692623	497.093	0.0041442	0.100036	0.041427	0.966956	0.988858
Rasgrf1	NM_001039655-21711	186.64	-0.0893285	0.1335	-0.669126	0.503415	0.799471	163.656	0.0877121	0.142756	0.614418	0.538939	0.837085
Rasgrf1	NM_001039655-21712	242.167	-0.0898655	0.124003	-0.724703	0.468634	0.782066	200.381	0.0786903	0.146517	0.537074	0.591217	0.86242
Rasgrf1	NM_001039655-21713	467.307	0.0256677	0.10316	0.248815	0.803504	0.942884	341.722	0.263212	0.114722	2.29434	0.0217707	0.185094
Il1rn	NM_001039701-13882	8.79071	0.0348237	0.0910164	0.382609	0.70201	NA	5.05979	0.232936	0.0955592	2.43761	0.0147848	0.146506
Cdkn2a	NM_001040654-5346	9.5272	-0.132693	0.0962522	-1.3786	0.168018	NA	8.58518	0.0248383	0.117245	0.21185	0.832224	0.949854
Cdkn2a	NM_001040654-5347	128.634	0.0542379	0.148371	0.365556	0.714697	0.911486	130.657	-0.0203944	0.14873	-0.137124	0.890933	0.96968
Ung	NM_001040691-26450	149.108	-0.291952	0.140906	-2.07197	0.0382686	0.240588	118.914	-0.392191	0.15431	-2.54158	0.0110353	0.124336
Ung	NM_001040691-26452	5.25563	0.0170333	0.0805069	0.211575	0.832438	NA	8.66619	-0.0626312	0.123791	-0.505941	0.612898	0.87477
Ung	NM_001040691-26454	382.495	0.140576	0.110742	1.2694	0.204298	0.556593	339.958	0.0365257	0.119742	0.305037	0.760338	0.927105
Ung	NM_001040691-26456	124.041	-0.272348	0.143806	-1.89386	0.0582437	0.30114	116.783	-0.150621	0.151043	-0.997204	0.318666	0.698109
Pitx2	NM_001042502-19549	759.038	-0.0269059	0.0979286	-0.27475	0.783508	0.935643	552.455	-0.0543038	0.0954208	-0.569098	0.56929	0.851518
Pitx2	NM_001042502-19550	368.932	-0.18811	0.10733	-1.75263	0.0796661	0.357461	298.425	-0.106836	0.115238	-0.92709	0.35388	0.723629
Pitx2	NM_001042502-19551	596.077	-0.131277	0.0949847	-1.38208	0.166946	0.501025	477.561	-0.198613	0.099948	-1.98717	0.0469041	0.2881
Pitx2	NM_001042502-19553	1179.22	0.104346	0.0728411	1.43251	0.151997	0.481064	962.604	0.0215327	0.0736425	0.292395	0.769985	0.929854
Txnrd1	NM_001042513-25991	6.11436	0.06312	0.0876799	0.719891	0.471592	NA	3.84001	0.00931965	0.0856071	0.108865	0.913309	0.975683
Txnrd1	NM_001042513-25992	267.955	-0.324945	0.118559	-2.74079	0.00612913	0.0813627	213.432	-0.178195	0.127623	-1.39626	0.162637	0.529902
Txnrd1	NM_001042513-25994	82.3334	-0.0288982	0.151459	-0.190799	0.848683	0.957494	68.4739	0.14971	0.169127	0.885193	0.376053	0.739695
Txnrd1	NM_001042514-26009	428.939	0.142323	0.112682	1.26304	0.206573	0.559663	366.818	0.216635	0.111836	1.93708	0.052735	0.305839
Txnrd1	NM_001042514-26010	145.555	0.0788957	0.139127	0.567078	0.570661	0.836501	114.8	0.24403	0.152605	1.59909	0.1098	0.436881
Txnrd1	NM_001042514-26013	545.46	0.300719	0.0948935	3.16902	0.00152954	0.0341526	403.215	0.265581	0.103553	2.56469	0.0103269	0.119144
Blm	NM_001042527-3494	601.205	0.28408	0.0966032	2.94069	0.00327479	0.0551419	430.907	0.520713	0.108468	4.80061	1.58184e-06	0.000236204
Blm	NM_001042527-3495	286.386	-0.15631	0.123573	-1.26492	0.205899	0.558683	225.178	-0.0295239	0.12726	-0.231998	0.81654	0.94477
Cacna1b	NM_001042528-3930	9.18646	-0.0542701	0.0997298	-0.544171	0.586324	NA	11.1189	-0.149139	0.137217	-1.08689	0.277087	0.658842
Cacna1b	NM_001042528-3933	66.8374	0.146148	0.15155	0.964355	0.334868	0.685326	49.7336	-0.0462232	0.169093	-0.273359	0.784577	0.935792
Akap1	NM_001042541-1245	178.642	0.220628	0.133625	1.65109	0.09872	0.391908	130.855	0.409434	0.155433	2.63415	0.00843487	0.105236
Map2k7	NM_001042557-15813	1606.86	0.0451827	0.0601419	0.751268	0.452491	0.772591	1253.82	-0.17396	0.0683343	-2.54572	0.0109052	0.123084
Map2k7	NM_001042557-15814	408.662	-0.0712362	0.104766	-0.679954	0.496533	0.796069	363.984	-0.203906	0.106477	-1.91502	0.0554903	0.313833
Map2k7	NM_001042557-15816	362.419	-0.00953252	0.108234	-0.0880733	0.929818	0.98312	322.915	-0.178265	0.121552	-1.46657	0.142493	0.497956
Apaf1	NM_001042558-1916	115.1	-0.157625	0.145981	-1.07976	0.280248	0.63861	96.2516	-0.458828	0.162011	-2.83208	0.0046246	0.0731769
Apaf1	NM_001042558-1917	794.345	-0.0295556	0.0838945	-0.352295	0.724617	0.914786	644.271	-0.0385801	0.0880649	-0.438087	0.661323	0.892504
Apaf1	NM_001042558-1919	148.529	-0.0284684	0.142931	-0.199176	0.842125	0.955329	109.611	0.0135025	0.159028	0.0849069	0.932335	0.982079
Apaf1	NM_001042558-1920	124.392	-0.0390191	0.143647	-0.271633	0.785904	0.935643	110.698	0.19513	0.1544	1.2638	0.206302	0.589546
Cd74	NM_001042605-5011	763.555	0.31715	0.0832981	3.80741	0.000140431	0.00654898	599.214	0.0690008	0.089375	0.772037	0.440093	0.783015
Cd74	NM_001042605-5013	71.7243	0.121423	0.151491	0.801521	0.42283	0.752493	48.0925	0.416143	0.169103	2.46088	0.0138596	0.141361
Cd74	NM_001042605-5014	25.8259	-0.136127	0.136946	-0.994022	0.320212	NA	31.3614	-0.134687	0.164435	-0.81909	0.412735	0.764438
Cd74	NM_001042605-5015	417.77	0.123546	0.112345	1.0997	0.271462	0.629922	316.414	0.133431	0.117944	1.13131	0.257924	0.641862
Sepp1	NM_001042613-22727	337.41	0.279704	0.112066	2.49589	0.012564	0.126213	257.332	0.173935	0.139291	1.24872	0.211768	0.594526
Sepp1	NM_001042613-22731	731.7	-0.0217651	0.0925254	-0.235234	0.814027	0.945898	546.291	-0.188511	0.0958934	-1.96584	0.049317	0.296336
Sepp1	NM_001042613-22732	246.474	0.0802701	0.126653	0.633781	0.526224	0.812761	187.154	-0.0695611	0.132611	-0.524551	0.599896	0.866205
Clk1	NM_001042634-6041	333.217	0.00239109	0.119308	0.0200413	0.98401	0.996413	249.289	0.00710449	0.125614	0.0565581	0.954897	0.985666
Clk1	NM_001042634-6042	192.59	0.122555	0.133705	0.916607	0.359349	0.704896	147.389	0.040018	0.143087	0.279676	0.779726	0.933549
Clk1	NM_001042634-6043	213.124	-0.0168208	0.141844	-0.118587	0.905603	0.974921	174.12	-0.302887	0.14461	-2.0945	0.0362152	0.250651
Clk1	NM_001042634-6045	60.5632	-0.264688	0.151548	-1.74657	0.0807127	0.359435	47.8089	-0.119768	0.164445	-0.728315	0.466421	0.798428
Smad7	NM_001042660-23505	183.786	-0.238729	0.136064	-1.75453	0.0793393	0.356811	152.711	-0.137276	0.156758	-0.875719	0.381183	0.741939
Smad7	NM_001042660-23506	128.311	-0.327039	0.148396	-2.20382	0.0275372	0.198497	143.962	-0.103688	0.153134	-0.677107	0.498338	0.817183
Amy2a5	NM_001042711-1717	43.8411	0.0578595	0.148883	0.388623	0.697555	NA	35.5901	-0.095184	0.167968	-0.56668	0.570932	0.852013
Proc	NM_001042768-20734	19.7646	0.0349865	0.123873	0.28244	0.777606	NA	14.2825	-0.117555	0.141972	-0.828014	0.407662	0.759601
Proc	NM_001042768-20735	404.057	-0.0682276	0.107638	-0.633864	0.52617	0.812761	321.431	-0.126863	0.124072	-1.02249	0.306547	0.688765
Proc	NM_001042768-20736	390.188	0.0140716	0.108912	0.129201	0.897198	0.97294	288.163	-0.013707	0.11667	-0.117485	0.906476	0.97445
Proc	NM_001042768-20737	322.204	0.238472	0.117233	2.03417	0.0419345	0.252964	262.365	0.0632879	0.125381	0.504766	0.613723	0.875275
Proc	NM_001042768-20739	343.6	0.205629	0.129429	1.58874	0.112119	0.415086	256.316	0.308214	0.129343	2.38291	0.0171763	0.159955
Dntt	NM_001043228-8196	375.309	0.160144	0.11282	1.41946	0.155765	0.485396	307.811	0.0187783	0.118436	0.158552	0.874022	0.963463
Dntt	NM_001043228-8197	0	NA	NA	NA	NA	NA	0	NA	NA	NA	NA	NA
Dntt	NM_001043228-8198	209.676	0.133839	0.130767	1.02349	0.306075	0.662689	157.849	-0.0555187	0.150306	-0.369371	0.711851	0.911804
Dntt	NM_001043228-8200	72.9833	0.0679706	0.151412	0.448911	0.653496	0.882659	49.6843	-0.0148095	0.168989	-0.0876358	0.930166	0.980907
Dntt	NM_001043228-8201	970.455	-0.0102329	0.0753144	-0.135869	0.891925	0.971118	706.11	-0.156244	0.0911245	-1.71463	0.0864138	0.388578
Cd22	NM_001043317-4805	248.84	0.121261	0.134615	0.900802	0.367694	0.710655	201.727	-0.0760635	0.137599	-0.552791	0.580407	0.857297
Cd22	NM_001043317-4806	0	NA	NA	NA	NA	NA	0.334481	0.0189994	0.0266791	0.712144	0.476375	0.804654
Cd22	NM_001043317-4807	18.8731	-0.154708	0.128441	-1.2045	0.228395	NA	19.5778	-0.0949555	0.155561	-0.610407	0.541592	0.837698
Cacna1i	NM_001044308-3965	375.942	-0.0665501	0.108353	-0.614195	0.539086	0.820059	284.811	-0.28847	0.126709	-2.27664	0.0228076	0.190689
Cacna1i	NM_001044308-3967	1158.26	-0.0336862	0.0689887	-0.488285	0.625348	0.866973	893.885	-0.158511	0.0806771	-1.96476	0.0494417	0.296341
Ubtf	NM_001044383-26228	4.86043	-0.0320444	0.0779499	-0.41109	0.681007	NA	4.14576	-0.0385172	0.0925648	-0.416111	0.677329	0.899843
Ubtf	NM_001044383-26229	1252.12	0.205732	0.0685574	3.00086	0.00269215	0.0494452	928.564	0.0956607	0.0736374	1.29908	0.193917	0.57369
Timp1	NM_001044384-25030	141.258	-0.117582	0.140119	-0.839159	0.40138	0.737445	110.753	0.114365	0.152075	0.752031	0.452033	0.789721
Timp1	NM_001044384-25031	300.639	-0.187803	0.124322	-1.51062	0.130885	0.447807	261.169	-0.205575	0.135343	-1.51892	0.128784	0.475157
Timp1	NM_001044384-25032	0	NA	NA	NA	NA	NA	0	NA	NA	NA	NA	NA
Zfx	NM_001044386-27454	349.743	0.118506	0.109131	1.0859	0.277522	0.63564	275.461	0.160846	0.116439	1.38137	0.167164	0.535278
Zfx	NM_001044386-27455	517.494	-0.207086	0.0973884	-2.12639	0.0334706	0.223123	386.815	-0.25867	0.103238	-2.50556	0.0122257	0.132133
Zfx	NM_001044386-27456	106.629	-0.155957	0.149092	-1.04605	0.295538	0.653178	89.3901	0.174943	0.158551	1.10339	0.269859	0.653095
Zfx	NM_001044386-27458	685.123	-0.0107577	0.0851282	-0.126371	0.899439	0.973422	579.613	-0.137494	0.0893508	-1.53881	0.123851	0.467719
Gcdh	NM_001044744-10896	314.031	-0.00259178	0.11455	-0.0226258	0.981949	0.996158	271.907	-0.0780099	0.115571	-0.674996	0.499678	0.817804
Mef2b	NM_001045484-16301	348.305	-0.166098	0.116815	-1.42189	0.155059	0.484321	293.447	-0.0849244	0.132385	-0.641495	0.521201	0.82818
Mef2b	NM_001045484-16302	119.359	-0.220612	0.147713	-1.49352	0.135302	0.45508	97.0335	-0.147271	0.159579	-0.922873	0.356073	0.725266
Mef2b	NM_001045484-16304	98.9145	-0.0547642	0.150423	-0.364068	0.715808	0.911621	72.8275	0.136817	0.164215	0.833156	0.404757	0.75712
Mef2b	NM_001045484-16306	351.277	-0.0604684	0.115791	-0.52222	0.601517	0.853765	306.616	8.24542e-05	0.112584	0.00073238	0.999416	0.999723
Mfge8	NM_001045489-16381	263.893	0.311435	0.121121	2.57127	0.0101325	0.111468	196.362	0.179363	0.139181	1.2887	0.197501	0.578546
Mfge8	NM_001045489-16382	233.389	0.279815	0.125663	2.22671	0.0259665	0.192473	196.052	0.245446	0.139811	1.75556	0.0791631	0.372072
Mfge8	NM_001045489-16383	381.512	-0.0216844	0.121149	-0.178989	0.857946	0.961277	337.421	-0.241714	0.115589	-2.09116	0.036514	0.251647
Mfge8	NM_001045489-16384	78.1695	0.165883	0.151295	1.09642	0.272894	0.630832	69.6946	0.141116	0.168228	0.838838	0.40156	0.75429
Bdnf	NM_001048141-3379	32.5565	-0.0191434	0.140546	-0.136208	0.891657	NA	23.4289	0.038372	0.155438	0.246865	0.805013	0.94207
Bdnf	NM_001048141-3380	502.255	0.0508269	0.0986155	0.515405	0.60627	0.855526	409.81	0.0322216	0.109877	0.293252	0.769329	0.929659
Bdnf	NM_001048141-3382	326.975	-0.224812	0.115159	-1.95218	0.0509165	0.281801	257.175	-0.261848	0.139203	-1.88106	0.0599643	0.324447
Azi2	NM_001048146-2934	384.314	0.014776	0.11098	0.133141	0.894082	0.971605	298.194	-0.183838	0.125312	-1.46704	0.142366	0.497956
Azi2	NM_001048146-2935	221.944	0.0269756	0.128856	0.209347	0.834177	0.952938	166.488	0.197056	0.154509	1.27537	0.20218	0.58354
Traf3	NM_001048206-25587	88.9159	0.0589681	0.149681	0.39396	0.693611	0.902872	76.0164	-0.0674093	0.16445	-0.409908	0.681873	0.901323
Sptan1	NM_001076554-23915	525.38	-0.0260633	0.0977477	-0.266638	0.789748	0.936806	391.727	0.0593116	0.105743	0.560904	0.574863	0.854013
Sptan1	NM_001076554-23916	258.609	0.112774	0.132839	0.848958	0.395905	0.733368	250.037	0.137636	0.129122	1.06594	0.286451	0.669372
Sptan1	NM_001076554-23917	183.012	-0.242544	0.135248	-1.79333	0.0729207	0.3414	144.741	-0.358507	0.150223	-2.38649	0.01701	0.159205
Sptan1	NM_001076554-23918	1272.52	0.0120291	0.0760693	0.158133	0.874352	0.965775	995.768	0.0328801	0.0689976	0.476539	0.63369	0.884762
Cbx5	NM_001076789-4470	265.495	0.166746	0.123047	1.35514	0.175372	0.515355	179.207	0.275706	0.146499	1.88197	0.0598398	0.324178
Cbx5	NM_001076789-4471	496.827	0.0611676	0.106487	0.574411	0.56569	0.834033	407.577	0.121944	0.113794	1.07162	0.28389	0.666712
Cbx5	NM_001076789-4472	88.7713	-0.0990437	0.15091	-0.656312	0.511623	0.803862	83.615	-0.0467925	0.163195	-0.286728	0.77432	0.931627
Cbx5	NM_001076789-4473	136.609	-0.102575	0.146803	-0.698727	0.484723	0.790242	112.858	0.0254666	0.15177	0.167797	0.866743	0.960791
Cbx5	NM_001076789-4474	1132.81	0.122204	0.0814366	1.50061	0.133457	0.452193	889.559	-0.0892689	0.0786629	-1.13483	0.256447	0.641455
Ap2a1	NM_001077264-1893	348.186	-0.245633	0.114053	-2.15367	0.0312661	0.214649	272.326	-0.256111	0.143401	-1.78599	0.0741015	0.360679
Ap2a1	NM_001077264-1894	1194	0.261326	0.0763988	3.42055	0.000624942	0.0185119	863.671	0.221627	0.0952618	2.32651	0.0199916	0.175685
Ap2a1	NM_001077264-1895	310.501	0.175383	0.115823	1.51424	0.129965	0.445939	255.359	0.0105276	0.12038	0.0874531	0.930311	0.980953
Ap2a1	NM_001077264-1896	171.296	0.157597	0.135257	1.16517	0.243952	0.602632	134.947	-0.0688198	0.145233	-0.473857	0.635602	0.885395
Gba	NM_001077411-10831	301.979	-0.104513	0.116829	-0.894577	0.371013	0.713426	259.794	0.0308644	0.120511	0.256112	0.797865	0.939753
Gba	NM_001077411-10832	243.86	0.163482	0.124075	1.31761	0.187636	0.534834	203.827	-0.165788	0.137335	-1.20718	0.227362	0.610511
Gba	NM_001077411-10833	137.328	0.106047	0.150371	0.70524	0.480661	0.788773	109.546	0.0498806	0.159545	0.312643	0.754552	0.926888
Gba	NM_001077411-10834	655.802	0.0481078	0.0907358	0.530196	0.595976	0.85119	515.477	-0.00543015	0.106187	-0.0511377	0.959216	0.98644
Gba	NM_001077411-10835	182.591	-0.193336	0.141224	-1.369	0.170999	0.507931	154.509	-0.181522	0.140019	-1.29641	0.194836	0.574991
A4gnt	NM_001077424-60	223.849	-0.122844	0.125842	-0.976179	0.328976	0.681814	181.186	-0.365019	0.137109	-2.66225	0.00776213	0.100037
A4gnt	NM_001077424-65	379.157	-0.205737	0.107138	-1.9203	0.0548196	0.291407	311.108	-0.174875	0.119554	-1.46273	0.143541	0.499798
Pik3r1	NM_001077495-19502	269.64	0.123027	0.121721	1.01073	0.312145	0.667337	228.095	0.13112	0.124847	1.05025	0.293605	0.676286
Pik3r1	NM_001077495-19503	229.054	-0.0521178	0.128102	-0.406845	0.684122	0.898626	166.43	0.155103	0.143795	1.07864	0.280749	0.663611
Pik3r1	NM_001077495-19505	1132.47	-0.093872	0.0781063	-1.20185	0.229422	0.587496	929.377	-0.113761	0.0729239	-1.55999	0.118762	0.456855
Pik3r1	NM_001077495-19506	84.6233	0.104975	0.150468	0.697658	0.485391	0.790314	76.4799	0.270413	0.16759	1.61354	0.106628	0.432959
Tnfrsf9	NM_001077508-25314	133.387	0.246354	0.141711	1.73842	0.0821361	0.362548	116.951	-0.138568	0.150262	-0.922176	0.356437	0.725552
Tnfrsf9	NM_001077509-25325	369.807	0.109952	0.11721	0.938076	0.348206	0.696812	269.672	0.138087	0.121557	1.13599	0.255959	0.641133
Tnfrsf9	NM_001077509-25327	125.848	-0.0468857	0.142899	-0.328104	0.742833	0.922453	109.588	0.034128	0.159489	0.213983	0.83056	0.949389
Tnfrsf9	NM_001077509-25328	696.255	-0.106895	0.0848564	-1.25972	0.207771	0.561348	528.654	0.0644495	0.0966242	0.667013	0.504764	0.819879
Tnfrsf9	NM_001077509-25330	912.083	0.140319	0.0776695	1.80662	0.0708221	0.336421	743.418	0.248806	0.0817371	3.04398	0.00233471	0.0467338
Gnas	NM_001077510-11411	134.923	-0.246123	0.14615	-1.68404	0.0921743	0.381251	87.5913	-0.591799	0.161791	-3.6578	0.000254391	0.0107549
Gnas	NM_001077510-11413	795.413	-0.206084	0.0818265	-2.51855	0.011784	0.121623	651.172	-0.332711	0.0821266	-4.0512	5.09549e-05	0.00315217
Gnas	NM_001077510-11414	242.409	0.0111117	0.12364	0.0898718	0.928389	0.98272	165.334	0.206316	0.135661	1.52082	0.128305	0.474576
Slc1a2	NM_001077515-23226	208.734	0.0400945	0.135382	0.296158	0.76711	0.929465	164.339	-0.0180915	0.143634	-0.125955	0.899767	0.973311
Slc1a2	NM_001077515-23227	0	NA	NA	NA	NA	NA	0	NA	NA	NA	NA	NA
Slc1a2	NM_001077515-23229	40.6811	-0.0918735	0.142252	-0.645849	0.518377	NA	53.3908	0.262283	0.168939	1.55253	0.120535	0.460278
Pigw	NM_001077636-19443	500.471	0.108743	0.106128	1.02464	0.305533	0.66199	397.197	-0.0248861	0.11828	-0.2104	0.833356	0.950035
Pigw	NM_001077636-19445	428.565	0.0138489	0.105652	0.131081	0.895711	0.972127	323.503	-0.118325	0.112402	-1.05269	0.292482	0.67573
Pigw	NM_001077636-19446	356.149	-0.0523695	0.11914	-0.439561	0.660255	0.885852	288.012	-0.131672	0.117019	-1.12522	0.260494	0.64416
Pigw	NM_001077636-19447	325.909	0.0625546	0.114018	0.548638	0.583254	0.84449	221.226	0.197375	0.133224	1.48153	0.138466	0.49181
Pigw	NM_001077636-19448	222.363	0.00785337	0.129095	0.0608341	0.951491	0.987597	189.996	0.0149012	0.130781	0.11394	0.909285	0.974973
Prmt2	NM_001077638-20692	534.612	0.242512	0.0994116	2.43948	0.0147085	0.138876	415.463	0.31605	0.122017	2.59021	0.00959179	0.113395
Prmt2	NM_001077638-20693	421.701	0.166951	0.104799	1.59307	0.111145	0.414533	369.179	0.18127	0.120277	1.5071	0.131786	0.480771
Prmt2	NM_001077638-20694	1.47481	0.0399222	0.0427562	0.933717	0.35045	NA	1.26366	-0.0706956	0.0529148	-1.33603	0.18154	0.555176
Prmt2	NM_001077638-20695	76.9307	0.213064	0.151458	1.40675	0.159502	0.490488	51.2255	0.185355	0.169118	1.09601	0.273076	0.655622
Ncoa2	NM_001077695-17265	227.725	0.153804	0.12775	1.20394	0.228612	0.586562	182.131	0.105596	0.1394	0.757506	0.448747	0.788298
Ncoa2	NM_001077695-17266	123.542	-0.00235912	0.144397	-0.0163377	0.986965	0.997568	81.9045	0.0852472	0.161569	0.527619	0.597764	0.865724
Hdac5	NM_001077696-12460	831.497	0.243527	0.0790649	3.08009	0.00206939	0.041257	641.154	0.152499	0.0862862	1.76736	0.0771682	0.366944
Hdac5	NM_001077696-12462	326.883	0.0199471	0.112069	0.17799	0.858731	0.961277	268.527	-0.0800521	0.131322	-0.609587	0.542135	0.838039
Hdac5	NM_001077696-12464	2.72486	0.0120086	0.0586336	0.204807	0.837723	NA	2.83753	0.0582545	0.0840403	0.693173	0.488201	0.812122
Ptpn6	NM_001077705-21222	118.799	0.0564367	0.146386	0.385535	0.699841	0.905379	111.39	0.367705	0.159879	2.29989	0.0214543	0.183484
Ptpn6	NM_001077705-21223	0	NA	NA	NA	NA	NA	0	NA	NA	NA	NA	NA
Ptpn6	NM_001077705-21224	59.6786	-0.130157	0.151391	-0.859741	0.389932	NA	48.2	-0.0274136	0.16643	-0.164715	0.869168	0.961867
Ptpn6	NM_001077705-21225	1308.49	0.0865132	0.0692316	1.24962	0.211438	0.564916	935.83	0.0567658	0.0786788	0.721489	0.470609	0.80082
Ptpn6	NM_001077705-21226	368.247	-0.240131	0.111324	-2.15704	0.0310025	0.213847	322.763	-0.051237	0.122313	-0.418902	0.675288	0.899668
Stag2	NM_001077712-24161	252.802	-0.0317244	0.127731	-0.248369	0.803849	0.942922	225.784	-0.227759	0.140808	-1.61752	0.105766	0.430992
Stag2	NM_001077712-24163	298.349	0.136053	0.127217	1.06946	0.284863	0.643278	248.292	-0.291039	0.124355	-2.3404	0.0192633	0.171809
Stag2	NM_001077712-24164	4.58669	-0.0514714	0.0682236	-0.754452	0.450578	NA	2.73763	-0.0725259	0.0791811	-0.91595	0.359693	0.728209
Syne1	NM_001079686-24458	300.652	-0.206383	0.125339	-1.64661	0.0996387	0.393058	253.625	-0.105777	0.126892	-0.833598	0.404508	0.757097
Syne1	NM_001079686-24459	4.70568	-0.130325	0.0772578	-1.68689	0.0916252	NA	4.28987	-0.0615946	0.0994653	-0.619258	0.535747	0.83524
Syne1	NM_001079686-24460	223.061	0.176427	0.131813	1.33847	0.180744	0.524421	186.983	0.0905967	0.149549	0.605801	0.544647	0.839325
Tcf7l1	NM_001079822-24682	179.903	0.0405286	0.132602	0.305641	0.759878	0.926819	138.556	0.0435684	0.144687	0.301123	0.763321	0.927798
Tcf7l1	NM_001079822-24696	258.289	0.216191	0.128783	1.67872	0.0932071	0.382749	174.581	0.0423833	0.140866	0.300876	0.763509	0.927852
Tcf7l1	NM_001079822-24697	594.042	0.225605	0.0930262	2.42518	0.015301	0.141822	451.851	0.259449	0.0945153	2.74505	0.00605017	0.0870148
Tcf7l1	NM_001079822-24698	999.087	0.0599809	0.0770931	0.778032	0.43655	0.762397	760.695	0.0403946	0.0846415	0.477244	0.633189	0.884762
Tcf7l1	NM_001079822-24699	524.409	0.0159015	0.101546	0.156593	0.875565	0.965775	395.32	-0.112958	0.107593	-1.04987	0.293779	0.676286
Gpr64	NM_001079857-11674	189.434	0.0709781	0.133857	0.530254	0.595936	0.85119	151.379	0.0511776	0.151681	0.337402	0.735814	0.91932
Gpr64	NM_001079857-11676	234.591	-0.0115694	0.127322	-0.0908674	0.927598	0.982464	200.158	0.113454	0.135608	0.836632	0.4028	0.755416
Spam1	NM_001079875-23838	199.968	-0.17414	0.130122	-1.33828	0.180804	0.524421	144.523	0.0439017	0.148585	0.295466	0.767638	0.92922
Spam1	NM_001079875-23841	388.676	-0.0366523	0.115872	-0.316317	0.751762	0.924361	302.358	0.0489189	0.123908	0.394802	0.692989	0.90515
Casp8	NM_001080126-4362	310.377	-0.11656	0.117649	-0.990738	0.321814	0.675229	247.299	0.033458	0.126876	0.263706	0.792007	0.938044
Casp8	NM_001080126-4363	0	NA	NA	NA	NA	NA	0	NA	NA	NA	NA	NA
Clta	NM_001080385-6073	514.952	0.0867984	0.0967742	0.896917	0.369763	0.712299	409.1	0.0322939	0.101622	0.317786	0.750648	0.924837
Clta	NM_001080385-6075	847.346	0.0773934	0.0871862	0.887679	0.374713	0.716413	617.104	0.348293	0.0849275	4.10106	4.11268e-05	0.00267139
Clta	NM_001080385-6077	348.772	0.285937	0.110802	2.58062	0.00986241	0.109963	291.105	0.118064	0.127013	0.929542	0.352608	0.723629
Vamp1	NM_001080557-26726	207.201	-0.127322	0.133821	-0.951437	0.341383	0.691153	162.712	0.0926967	0.142731	0.649449	0.516048	0.826028
Vamp1	NM_001080557-26728	2.2863	0.0918428	0.0551563	1.66514	0.0958851	NA	1.04426	0.0102442	0.0513165	0.199628	0.841772	0.952382
Vamp1	NM_001080557-26730	233.305	0.0926505	0.12598	0.735439	0.462072	0.777553	178.798	0.220344	0.137015	1.60817	0.107797	0.435174
Vamp5	NM_001080742-26742	325.669	-0.0995831	0.116567	-0.854296	0.392941	0.731073	246.009	-0.0448325	0.134806	-0.332571	0.739458	0.920655
Vamp5	NM_001080742-26743	591.684	-0.0138199	0.0906603	-0.152436	0.878843	0.966709	472.145	-0.132807	0.0967442	-1.37276	0.169827	0.539263
Vamp5	NM_001080742-26744	324.398	0.0759924	0.121085	0.627596	0.530269	0.814735	273.736	-0.0988104	0.129288	-0.764266	0.444709	0.785977
Vamp5	NM_001080742-26747	71.4913	0.0613136	0.151223	0.40545	0.685147	0.899323	56.503	0.175351	0.168359	1.04153	0.29763	0.680244
Vamp5	NM_001080742-26748	567.274	-0.0388254	0.0933539	-0.415895	0.677487	0.895468	445.994	-0.0740229	0.103305	-0.716548	0.473653	0.803057
Gtf2i	NM_001080747-12155	495.126	0.272167	0.100448	2.70954	0.00673772	0.0866234	374.951	0.208473	0.107892	1.93224	0.0533298	0.307096
Gtf2i	NM_001080747-12156	826.085	-0.0247682	0.0810826	-0.305468	0.760009	0.92687	635.55	0.0244409	0.0854806	0.285923	0.774937	0.931804
Gtf2i	NM_001080747-12159	184.712	0.390211	0.135064	2.88908	0.00386367	0.0609436	150.645	-0.0735455	0.144246	-0.509862	0.610148	0.872886
Pdpk1	NM_001080773-19070	29.4729	-0.0369248	0.137727	-0.268102	0.788621	NA	28.761	0.234257	0.166094	1.41039	0.158424	0.523288
Pdpk1	NM_001080773-19072	386.389	0.161306	0.11223	1.43728	0.15064	0.478838	301.298	-0.0450005	0.121909	-0.36913	0.712031	0.911804
Pdpk1	NM_001080773-19074	538.935	0.119431	0.0962992	1.24021	0.214898	0.569961	468.767	0.250451	0.101777	2.46079	0.013863	0.141361
Myo1c	NM_001080774-17081	512.671	0.0479601	0.10216	0.46946	0.638741	0.873313	395.026	0.061041	0.108246	0.563911	0.572815	0.852496
Myo1c	NM_001080774-17082	328.291	0.130203	0.115963	1.12279	0.261525	0.619149	264.418	0.209166	0.123953	1.68745	0.0915165	0.398155
Myo1c	NM_001080774-17084	13.5897	-0.0345248	0.117293	-0.294347	0.768493	NA	9.74706	-0.264164	0.126364	-2.09049	0.0365735	0.251664
Cps1	NM_001080809-6523	61.0897	-0.147956	0.151273	-0.978075	0.328037	0.680662	65.1475	0.252734	0.167201	1.51156	0.130647	0.478768
Cps1	NM_001080809-6524	91.2331	0.135915	0.149934	0.9065	0.364671	0.708342	80.6424	0.0577327	0.164159	0.351687	0.725073	0.915493
Cps1	NM_001080809-6526	280.05	0.0622395	0.117699	0.528803	0.596942	0.851559	211.724	0.274715	0.131972	2.08161	0.0373779	0.253145
Cps1	NM_001080809-6527	380.269	0.137834	0.113012	1.21965	0.222599	0.57961	312.163	-0.112886	0.109902	-1.02715	0.30435	0.685756
Gipr	NM_001080815-11142	225.003	0.0939515	0.13036	0.720706	0.47109	0.783612	170.109	0.0281493	0.151295	0.186056	0.852401	0.956613
Gipr	NM_001080815-11143	224.273	-0.0862256	0.129701	-0.664805	0.506175	0.800505	149.958	-0.178275	0.143636	-1.24116	0.214548	0.597682
Gipr	NM_001080815-11146	307.324	0.241876	0.120662	2.00457	0.0450091	0.263784	217.484	0.0433049	0.140923	0.307295	0.758619	0.927084
Gipr	NM_001080815-11147	192.994	-0.0759172	0.130353	-0.582397	0.5603	0.830795	161.022	0.041958	0.145932	0.287518	0.773716	0.931283
Cdc14a	NM_001080818-5096	460.686	0.217752	0.104661	2.08055	0.0374755	0.237707	365.951	0.204878	0.104297	1.96438	0.0494865	0.296341
Cdc14a	NM_001080818-5097	168.765	0.264617	0.138475	1.91093	0.0560131	0.294388	113.195	-0.0389028	0.155881	-0.249567	0.802922	0.941796
Lrp8	NM_001080926-15459	717.262	-0.143561	0.0952915	-1.50655	0.131927	0.450365	555.905	0.02391	0.0912625	0.261992	0.793328	0.9382
Lrp8	NM_001080926-15460	461.334	-0.0411581	0.105512	-0.390081	0.696477	0.903635	338.727	0.015395	0.111907	0.137569	0.890581	0.96968
Lrp8	NM_001080926-15462	115.33	0.0194549	0.145158	0.134026	0.893382	0.971463	87.014	-0.112311	0.159291	-0.705067	0.480768	0.807948
Brca2	NM_001081001-3651	85.9861	-0.111342	0.151551	-0.734683	0.462533	0.778094	64.7502	-0.139678	0.167268	-0.835055	0.403687	0.756534
Brca2	NM_001081001-3654	533.099	0.112124	0.0975277	1.14966	0.250283	0.608129	399.007	0.0666964	0.0996701	0.669171	0.503386	0.819117
Taf1	NM_001081008-24510	206.774	-0.0272522	0.128659	-0.211818	0.832249	0.952385	158.046	0.039393	0.139912	0.281556	0.778284	0.933074
Taf1	NM_001081008-24513	16.4232	-0.00799083	0.119875	-0.0666598	0.946853	NA	18.6255	0.164427	0.153364	1.07214	0.283659	0.666712
Pde11a	NM_001081033-18885	230.41	0.200512	0.126325	1.58726	0.112453	0.415357	187.243	0.0791933	0.139649	0.567088	0.570654	0.852013
Pde11a	NM_001081033-18887	249.443	-0.00321776	0.125269	-0.0256868	0.979507	0.994815	179.013	-0.00274105	0.157602	-0.0173923	0.986124	0.995086
Pde11a	NM_001081033-18888	732.958	0.220067	0.0871624	2.52479	0.0115768	0.120277	539.352	0.217429	0.0993535	2.18843	0.0286381	0.217693
Pde11a	NM_001081033-18889	9.03526	-0.0138243	0.0910428	-0.151845	0.87931	NA	9.64826	-0.173474	0.132694	-1.30733	0.191102	0.569798
Mylk2	NM_001081044-17075	5.96598	-0.0181854	0.0855717	-0.212516	0.831704	NA	8.30849	0.00156653	0.114515	0.0136797	0.989086	0.995986
Mylk2	NM_001081044-17078	801.22	-0.174923	0.0942748	-1.85546	0.063531	0.317389	617.375	-0.110612	0.0856771	-1.29104	0.196691	0.577777
Kmt2a	NM_001081049-16534	7.62934	-0.159308	0.0928835	-1.71514	0.0863194	NA	9.49668	-0.0739961	0.128013	-0.578034	0.563241	0.849003
A1bg	NM_001081067-26565	203.539	0.152608	0.131057	1.16444	0.244244	0.60266	162.153	0.237926	0.138059	1.72337	0.0848217	0.383944
A1bg	NM_001081067-26566	359.959	0.133325	0.112074	1.18961	0.234198	0.592595	279.205	0.0219562	0.117068	0.187551	0.851229	0.956519
A1bg	NM_001081067-26569	424.393	-0.280975	0.104002	-2.70162	0.00690035	0.0877845	339.012	-0.235496	0.108519	-2.17009	0.0300001	0.222704
A1bg	NM_001081067-26617	84.1711	-0.335619	0.151536	-2.21478	0.0267754	0.195236	80.31	-0.309473	0.161989	-1.91046	0.0560745	0.314671
Lclat1	NM_001081071-15131	77.5046	0.0723814	0.150937	0.479548	0.631549	0.869147	56.8649	-0.120403	0.168263	-0.715562	0.474262	0.803245
Lclat1	NM_001081071-15133	196.517	-0.0198453	0.131924	-0.15043	0.880426	0.966873	145.463	0.0962071	0.142536	0.674966	0.499697	0.817804
Alpi	NM_001081082-1629	253.592	0.0760311	0.129494	0.587142	0.557108	0.828671	218.138	-0.0537664	0.128652	-0.417922	0.676004	0.899684
Alpi	NM_001081082-1634	57.9297	-0.149164	0.151286	-0.985973	0.324147	NA	45.8191	-0.19817	0.168982	-1.17273	0.240904	0.626294
Lrp2	NM_001081088-15440	64.8641	-0.200274	0.15155	-1.3215	0.186334	0.532829	49.3043	-0.126874	0.168002	-0.755192	0.450134	0.78902
Lrp2	NM_001081088-15443	503.853	0.248003	0.09744	2.54519	0.0109218	0.116451	377.397	0.388354	0.107055	3.62762	0.000286046	0.0114692
Lrp2	NM_001081088-15445	64.889	-0.216929	0.151542	-1.43147	0.152294	0.481142	47.0028	-0.0860986	0.169036	-0.50935	0.610507	0.873181
Taf4a	NM_001081092-24540	430.418	0.0949498	0.104117	0.911954	0.361793	0.705914	330.197	0.0165208	0.108581	0.152152	0.879067	0.965576
Taf4a	NM_001081092-24542	266.848	0.00177743	0.124829	0.0142389	0.988639	0.998166	217.211	-0.132759	0.129126	-1.02814	0.303884	0.685512
Helq	NM_001081107-12508	0.81686	-0.0405227	0.0332845	-1.21747	0.223427	NA	0.334481	0.0189994	0.0266791	0.712144	0.476375	0.804654
Helq	NM_001081107-12509	299.366	0.0543973	0.117445	0.463172	0.643241	0.87567	267.085	-0.286398	0.125657	-2.2792	0.0226552	0.190003
Helq	NM_001081107-12511	319.135	-0.270613	0.114536	-2.36269	0.0181427	0.154936	263.84	-0.18855	0.121834	-1.5476	0.121718	0.463435
Cd8a	NM_001081110-5053	575.157	-0.193026	0.0968204	-1.99365	0.0461906	0.267036	465.798	-0.123508	0.106226	-1.1627	0.244951	0.630381
Cd8a	NM_001081110-5054	1187.17	0.0156327	0.0682284	0.229123	0.818773	0.948492	986.443	-0.0408993	0.0713285	-0.573394	0.566378	0.850702
Cd8a	NM_001081110-5056	696.092	-0.0303197	0.0915149	-0.331308	0.740411	0.922443	581.333	-0.157762	0.0947007	-1.66591	0.0957321	0.408477
Gli2	NM_001081125-11220	574.53	-0.0517694	0.0959696	-0.539435	0.589586	0.848987	422.703	0.120754	0.106355	1.13538	0.256216	0.641133
Gli2	NM_001081125-11222	220.575	0.374837	0.127935	2.92991	0.00339065	0.0564721	123.367	0.271726	0.160392	1.69414	0.0902386	0.39592
Gli2	NM_001081125-11223	134.548	0.34124	0.143355	2.38038	0.0172949	0.151556	100.027	0.416251	0.157628	2.64073	0.00827284	0.10414
Gli2	NM_001081125-11225	387.562	0.0950832	0.105558	0.900764	0.367714	0.710655	302.877	-0.0555716	0.124555	-0.44616	0.655482	0.891349
Gpr161	NM_001081126-11621	189.764	-0.150127	0.137912	-1.08857	0.276342	0.634553	197.366	-0.151665	0.132223	-1.14704	0.251366	0.636615
Gpr161	NM_001081126-11622	33.0674	0.0952734	0.139968	0.680678	0.496075	NA	29.3617	0.0859578	0.161962	0.530728	0.595607	0.864959
Ogdhl	NM_001081130-18348	423.052	0.143621	0.111289	1.29053	0.196867	0.547472	323.8	0.073319	0.110141	0.665683	0.505614	0.820087
Ogdhl	NM_001081130-18349	814.063	0.201799	0.0799335	2.52458	0.0115837	0.120277	608.737	0.294162	0.0911369	3.2277	0.00124791	0.0312363
Ogdhl	NM_001081130-18351	188.901	-0.00117876	0.136302	-0.00864816	0.9931	0.998448	136.401	0.0830409	0.145488	0.570773	0.568153	0.851167
Gnat3	NM_001081143-11421	109.561	-0.0612198	0.150941	-0.405587	0.685046	0.899323	113.243	0.0893416	0.155871	0.573176	0.566526	0.850702
Gnat3	NM_001081143-11423	427.542	-0.10141	0.104389	-0.97146	0.331319	0.682846	330.3	-0.30309	0.11782	-2.57249	0.0100969	0.117325
Gnat3	NM_001081143-11426	354.638	0.175166	0.11184	1.56623	0.117295	0.423892	284.261	0.170448	0.114931	1.48304	0.138064	0.491013
Oxtr	NM_001081147-18518	375.904	-0.234651	0.111174	-2.11067	0.034801	0.228722	316.673	-0.196495	0.117581	-1.67115	0.0946919	0.406382
Oxtr	NM_001081147-18520	663.37	0.308432	0.0862471	3.57614	0.00034871	0.0126116	545.882	0.20875	0.0955028	2.1858	0.02883	0.218329
Kat6a	NM_001081149-17099	185.936	-0.248977	0.134179	-1.85556	0.0635167	0.317389	162.86	-0.208145	0.138973	-1.49774	0.134202	0.485091
Kat6a	NM_001081149-17100	1149.79	0.192016	0.0780178	2.46119	0.0138478	0.133452	848.371	0.12096	0.0813509	1.4869	0.137042	0.489753
Kat6a	NM_001081149-17102	90.8567	0.384283	0.149689	2.56721	0.0102519	0.112436	61.5739	0.278151	0.167001	1.66557	0.0957997	0.40858
Kat6a	NM_001081149-17103	42.9867	-0.0275171	0.147984	-0.185946	0.852487	NA	32.7263	0.490414	0.165742	2.9589	0.00308734	0.0562898
Kat6a	NM_001081149-17104	248.154	-0.118164	0.12834	-0.920714	0.3572	0.703288	183.604	-0.0992359	0.138958	-0.714145	0.475138	0.803475
Rap1gap	NM_001081155-21650	632.86	0.168833	0.0907836	1.85973	0.0629239	0.315636	500.376	0.172406	0.0983459	1.75306	0.0795923	0.372243
Rap1gap	NM_001081155-21652	101.452	-0.165136	0.147093	-1.12267	0.261579	0.619149	86.7515	0.147434	0.16549	0.890894	0.372986	0.738497
Chsy1	NM_001081163-5827	6.99716	0.0880455	0.0895157	0.983576	0.325324	NA	7.19248	-0.172323	0.106022	-1.62535	0.104087	0.42737
Chsy1	NM_001081163-5828	298.983	0.197027	0.116867	1.68591	0.0918124	0.380812	240.439	0.162078	0.126784	1.27838	0.201116	0.58284
Itpkb	NM_001081175-14510	276.628	-0.0571774	0.118751	-0.481489	0.630169	0.868522	216.166	0.0684721	0.143377	0.477568	0.632958	0.884643
Itpkb	NM_001081175-14511	110.721	-0.0720947	0.145448	-0.495674	0.620125	0.863854	88.1852	0.0240809	0.161501	0.149107	0.881469	0.966147
Itpkb	NM_001081175-14513	108.112	0.121878	0.14811	0.822887	0.410572	0.744761	73.9969	0.428244	0.16638	2.5739	0.010056	0.117059
Itpkb	NM_001081175-14514	413.604	0.0557429	0.109199	0.510473	0.60972	0.857647	348.233	0.225582	0.114796	1.96506	0.0494075	0.296341
Polr3g	NM_001081176-20125	378.6	0.056945	0.11456	0.497074	0.619137	0.86331	310.208	0.0135875	0.112744	0.120517	0.904074	0.97445
Polr3g	NM_001081176-20126	116.358	0.113416	0.144589	0.784402	0.432805	0.759657	92.0002	-0.174414	0.163234	-1.06849	0.285299	0.667958
Polr3g	NM_001081176-20129	541.65	-0.159976	0.102988	-1.55334	0.120342	0.429834	405.547	-0.0171861	0.101571	-0.169202	0.865638	0.960579
Flnc	NM_001081185-9966	59.5667	0.0117501	0.151525	0.0775458	0.938189	NA	43.2502	-0.0764779	0.168526	-0.453804	0.64997	0.889945
Flnc	NM_001081185-9969	819.87	0.158766	0.081322	1.95231	0.0509016	0.281801	603.091	0.198825	0.103861	1.91433	0.0555782	0.31392
Flnc	NM_001081185-9970	168.671	0.128098	0.135433	0.945847	0.344227	0.693735	126.312	0.049316	0.157369	0.313378	0.753993	0.926516
Apobec4	NM_001081197-2055	716.987	0.248004	0.0900675	2.75354	0.00589549	0.079641	550.6	0.194134	0.0914179	2.12359	0.0337045	0.238875
Apobec4	NM_001081197-2058	135.15	-0.174101	0.146153	-1.19122	0.233566	0.591972	113.203	-0.0974077	0.158083	-0.616181	0.537775	0.836749
Dgki	NM_001081206-26620	207.62	0.0352601	0.132282	0.266553	0.789813	0.936806	144.06	-0.298038	0.145118	-2.05377	0.0399982	0.263631
Dgki	NM_001081206-7869	231.977	0.298935	0.126662	2.36011	0.0182694	0.155522	181.534	0.186464	0.153498	1.21477	0.224455	0.607225
Ptafr	NM_001081211-21064	71.0754	0.138228	0.151465	0.912606	0.36145	0.705914	43.1063	0.0374995	0.16906	0.221812	0.82446	0.947
Ptafr	NM_001081211-21065	274.381	0.133066	0.119169	1.11662	0.264159	0.621682	242.125	-0.0399099	0.133118	-0.299808	0.764324	0.928322
Ptafr	NM_001081211-21066	90.6649	-0.232707	0.151298	-1.53807	0.124031	0.437186	62.9117	-0.0134666	0.16896	-0.0797032	0.936473	0.983393
Ptafr	NM_001081211-21068	919.239	0.0140096	0.0776552	0.180408	0.856832	0.961014	710.541	0.121529	0.10125	1.20029	0.230028	0.613488
Irs2	NM_001081212-14326	137.868	-0.1937	0.150025	-1.29112	0.196661	0.547183	108.446	-0.0235759	0.155329	-0.15178	0.87936	0.965661
Irs2	NM_001081212-14327	390.777	-0.0274879	0.105076	-0.261599	0.79363	0.938117	290.775	-0.0126188	0.11365	-0.111032	0.911591	0.97522
Irs2	NM_001081212-14328	421.899	0.0853476	0.104807	0.814334	0.415454	0.747477	347.083	0.0889236	0.119108	0.746578	0.455318	0.790358
Irs2	NM_001081212-14329	357.653	-0.276231	0.116144	-2.37834	0.0173908	0.151758	276.871	-0.239995	0.116715	-2.05624	0.039759	0.262587
Esco1	NM_001081222-9249	55.9699	-0.282971	0.149141	-1.89734	0.0577829	NA	52.4463	-0.208123	0.169125	-1.23058	0.218479	0.601292
Rbbp8	NM_001081223-21745	18.7301	-0.0729076	0.122856	-0.593438	0.552888	NA	12.1716	0.265377	0.137247	1.93357	0.0531657	0.307096
Rbbp8	NM_001081223-21747	530.302	0.0751882	0.103902	0.723643	0.469285	0.782579	374.199	0.164696	0.11104	1.48321	0.138018	0.491013
Rbbp8	NM_001081223-21748	461.922	-0.252387	0.103034	-2.44954	0.014304	0.136377	395.255	-0.249239	0.107252	-2.32387	0.0201324	0.176359
Rbbp8	NM_001081223-21749	119.697	-0.219039	0.144216	-1.51883	0.128805	0.443519	92.5239	-0.343042	0.167748	-2.04498	0.0408567	0.266437
Palb2	NM_001081238-18655	558.032	0.181416	0.0947776	1.91412	0.0556047	0.293656	427.536	-0.0704451	0.104955	-0.671195	0.502097	0.818585
Palb2	NM_001081238-18656	216.137	0.192016	0.132964	1.44412	0.148706	0.475275	148.057	0.191779	0.143734	1.33426	0.182119	0.556161
Polr3a	NM_001081247-20113	928.593	-0.0523327	0.075305	-0.694943	0.487091	0.791118	717.932	0.0343343	0.092327	0.371877	0.709985	0.911134
Polr3a	NM_001081247-20115	181.024	0.060207	0.134501	0.447631	0.654419	0.882931	138.286	0.0194879	0.147074	0.132504	0.894586	0.971296
Polr3a	NM_001081247-20116	107.166	0.0430973	0.151459	0.284547	0.775991	0.933673	86.6394	0.0906201	0.162563	0.557447	0.577222	0.855809
Polr3a	NM_001081247-20117	295.622	0.0307566	0.122778	0.250505	0.802197	0.942015	231.731	-0.208226	0.128294	-1.62304	0.10458	0.428446
Vcan	NM_001081249-26816	80.7264	0.093083	0.151237	0.61548	0.538238	0.81964	83.1455	0.0642575	0.164795	0.389923	0.696594	0.906564
Vcan	NM_001081249-26818	156.375	-0.0836317	0.138992	-0.601702	0.547372	0.824029	116.205	-0.0511587	0.162179	-0.315446	0.752423	0.925813
Vcan	NM_001081249-26819	74.0184	0.172261	0.151072	1.14026	0.25418	0.61167	60.8399	-0.100675	0.167868	-0.599729	0.548687	0.841359
Hpse2	NM_001081257-12929	1.21293	0.0307096	0.0390247	0.786928	0.431324	NA	0.691253	-0.000820291	0.0378688	-0.0216614	0.982718	0.993812
Hpse2	NM_001081257-12930	46.1767	-0.135308	0.149483	-0.905169	0.365376	NA	40.4985	0.0150252	0.167578	0.0896606	0.928557	0.980642
Hpse2	NM_001081257-12931	40.4594	-0.0250725	0.147707	-0.169745	0.865211	NA	29.1685	0.182371	0.160612	1.13548	0.256175	0.641133
Hpse2	NM_001081257-12934	666.004	0.114819	0.0866636	1.32488	0.185212	0.531558	541.313	0.337376	0.108451	3.11085	0.00186549	0.0408447
Tnks1bp1	NM_001081260-25423	83.3673	-0.42247	0.15074	-2.80264	0.00506861	0.0733682	65.56	-0.0577838	0.166277	-0.347514	0.728205	0.916233
Tnks1bp1	NM_001081260-25425	227.698	-0.00910116	0.12609	-0.07218	0.942459	0.984454	184.877	-0.0787587	0.145145	-0.542622	0.58739	0.86123
Tnks1bp1	NM_001081260-25426	144.691	0.0734061	0.140101	0.523952	0.600312	0.853407	108.345	-0.0202893	0.157518	-0.128806	0.897511	0.971955
Tnks1bp1	NM_001081260-25427	236.168	-0.253008	0.130892	-1.93296	0.0532414	0.287504	203.93	-0.421085	0.13618	-3.09212	0.00198731	0.0422539
Tnks1bp1	NM_001081260-25429	124.664	0.126941	0.144183	0.880415	0.378634	0.71802	94.4285	0.285146	0.161734	1.76306	0.0778906	0.368159
Tnks1bp1	NM_001081260-25431	276.019	0.00463854	0.124938	0.0371269	0.970384	0.992269	211.575	-0.242702	0.135319	-1.79356	0.0728832	0.357169
Alg6	NM_001081264-1557	362.105	-0.00976462	0.113687	-0.0858901	0.931554	0.983313	276.547	0.0819043	0.128258	0.638592	0.523088	0.828867
Ak5	NM_001081277-1233	364.241	-0.0482895	0.107992	-0.447157	0.654762	0.88306	277.193	0.0478493	0.128129	0.373446	0.708816	0.910296
Fat1	NM_001081286-9637	1426.76	0.0307413	0.0682926	0.450141	0.652608	0.88226	1130.87	0.0759957	0.0667048	1.13928	0.254585	0.64021
Fat1	NM_001081286-9639	42.9267	0.0205212	0.148024	0.138634	0.889739	NA	41.5308	-0.0455241	0.168797	-0.269698	0.787393	0.936809
Fat1	NM_001081286-9640	250.671	-0.000746851	0.121593	-0.00614222	0.995099	0.998637	201.462	0.0906262	0.128782	0.703716	0.48161	0.808763
Trio	NM_001081302-25740	138.813	0.350583	0.140851	2.48904	0.0128089	0.127447	116.182	-0.0990452	0.152497	-0.649488	0.516023	0.826028
Trio	NM_001081302-25741	237.207	-0.155869	0.127875	-1.21891	0.222878	0.57961	185.972	-0.317749	0.140629	-2.25948	0.0238533	0.195461
Trio	NM_001081302-25742	3.02698	0.0437564	0.0596398	0.733678	0.463145	NA	4.08194	-0.0563569	0.0903218	-0.623957	0.532656	0.833387
Ppp1r12b	NM_001081307-20334	186.082	0.189913	0.133556	1.42197	0.155035	0.484321	154.119	0.323128	0.141054	2.29081	0.0219743	0.186458
Ppp1r12b	NM_001081307-20336	1260.23	-0.000114127	0.0748129	-0.0015255	0.998783	0.999715	990.451	-0.00758892	0.0779624	-0.0973407	0.922456	0.977696
Pik3r4	NM_001081309-26501	264.535	-0.149947	0.120906	-1.24019	0.214905	0.569961	199.473	-0.146029	0.133971	-1.09	0.275711	0.657929
Pik3r4	NM_001081309-26618	3.28163	0.00802729	0.066222	0.121218	0.903518	NA	1.61268	0.0269999	0.0513751	0.525545	0.599204	0.866205
Hs3st2	NM_001081327-13002	1325.19	-0.0224007	0.068235	-0.328288	0.742694	0.922453	964.99	-0.00932504	0.0698205	-0.133557	0.893753	0.97093
Hs3st2	NM_001081327-13009	97.5327	-0.0532552	0.151535	-0.351438	0.72526	0.914823	102.841	-0.0320041	0.1554	-0.205946	0.836833	0.951342
Hs3st2	NM_001081327-13015	896.102	-0.169272	0.0820134	-2.06396	0.0390217	0.242854	731.774	-0.255316	0.0827866	-3.08403	0.0020422	0.0431575
Hs3st2	NM_001081327-13016	44.5475	0.117815	0.14723	0.800215	0.423587	NA	45.2514	0.164196	0.168307	0.975574	0.329275	0.706111
Cul9	NM_001081335-7084	402.901	0.310604	0.104273	2.97877	0.0028941	0.0518232	311.353	0.176875	0.124853	1.41666	0.156582	0.520912
Setd2	NM_001081340-22852	342.637	0.07581	0.115167	0.658261	0.510371	0.802909	303.711	0.0438441	0.133566	0.328258	0.742716	0.922225
Setd2	NM_001081340-22853	122.251	0.296272	0.146059	2.02844	0.042515	0.254615	93.8448	0.168821	0.163115	1.03498	0.300677	0.683061
Setd2	NM_001081340-22855	182.454	-0.0719563	0.134797	-0.533811	0.593472	0.851002	145.598	0.0769481	0.14719	0.522782	0.601126	0.86721
Setd2	NM_001081340-22856	171.649	0.0719448	0.135157	0.532304	0.594515	0.851161	117.265	0.274677	0.152818	1.79741	0.0722707	0.355094
Prdm2	NM_001081355-20473	12.7541	-0.0250331	0.111326	-0.224864	0.822085	NA	12.6924	-0.00640531	0.142614	-0.0449136	0.964176	0.988448
Prdm2	NM_001081355-20475	1075.97	0.11458	0.0733561	1.56197	0.118295	0.426212	829.852	0.0764058	0.0794275	0.961956	0.336072	0.709673
Prdm2	NM_001081355-20476	70.1059	-0.113866	0.151551	-0.751335	0.452451	0.772591	70.3476	-0.0938079	0.166059	-0.564905	0.572138	0.852389
Trrap	NM_001081362-26556	1223.12	-0.229854	0.0794144	-2.89436	0.00379931	0.0603239	957.042	-0.313103	0.0854449	-3.66439	0.000247931	0.010595
Trrap	NM_001081362-26558	492.763	-0.10969	0.0968518	-1.13255	0.257403	0.614901	333.082	0.221629	0.115005	1.92712	0.053965	0.309109
Trrap	NM_001081362-26619	244.577	0.233459	0.12811	1.82233	0.068405	0.329758	170.888	0.170525	0.15099	1.12938	0.258739	0.642654
Amotl1	NM_001081395-1676	481.435	-0.380363	0.100126	-3.79886	0.000145365	0.00672063	388.606	-0.313448	0.109275	-2.86844	0.00412505	0.067625
Amotl1	NM_001081395-1677	0	NA	NA	NA	NA	NA	0.9062	0.0535505	0.0442122	1.21122	0.225813	0.609237
Amotl1	NM_001081395-1678	89.3236	0.167601	0.151524	1.1061	0.268684	0.626714	70.879	0.241881	0.167129	1.44728	0.14782	0.507363
Amotl1	NM_001081395-1680	83.7248	-0.418435	0.149796	-2.79337	0.00521622	0.0744005	81.4008	-0.093478	0.162351	-0.575778	0.564765	0.85006
Agmat	NM_001081408-1086	225.978	0.177292	0.126608	1.40032	0.161418	0.492988	175.247	0.286497	0.139672	2.05122	0.0402455	0.264126
Agmat	NM_001081408-1087	404.73	0.0501368	0.111323	0.450371	0.652443	0.88226	318.325	-0.0888327	0.112602	-0.788909	0.430165	0.776041
Agmat	NM_001081408-1090	98.5117	-0.15396	0.149049	-1.03295	0.301628	0.658401	88.8622	-0.148254	0.164858	-0.899286	0.3685	0.735309
Bcr	NM_001081412-3348	117.137	-0.0394147	0.146138	-0.269708	0.787385	0.936174	78.3473	0.168383	0.162988	1.0331	0.301557	0.683688
Bcr	NM_001081412-3349	472.88	0.053353	0.0980499	0.544141	0.586344	0.846401	356.069	0.0160712	0.10561	0.152175	0.879049	0.965576
Bcr	NM_001081412-3350	569.938	-0.185733	0.0971215	-1.91238	0.0558273	0.294054	419.705	-0.340051	0.0999754	-3.40134	0.000670562	0.020449
Bcr	NM_001081412-3352	1352.51	-0.0508221	0.0683625	-0.743421	0.457227	0.774982	984.994	0.0327416	0.070204	0.466379	0.640944	0.887382
Unc13b	NM_001081413-26421	174.048	-0.263536	0.141286	-1.86526	0.0621446	0.314168	179.383	-0.099212	0.141398	-0.701653	0.482896	0.809353
Unc13b	NM_001081413-26426	489.107	0.123404	0.0987626	1.2495	0.211481	0.564916	385.884	0.283967	0.121128	2.34436	0.0190598	0.170616
Grm5	NM_001081414-11940	235.646	-0.0405451	0.125247	-0.323722	0.746148	0.923307	158.44	0.121329	0.145708	0.832687	0.405021	0.757178
Grm5	NM_001081414-11941	568.833	0.0742352	0.0925049	0.802499	0.422264	0.752235	443.952	0.308834	0.0986322	3.13117	0.00174111	0.0392687
Grm5	NM_001081414-11943	1122.92	-0.441025	0.0723866	-6.09264	1.11063e-09	3.60987e-07	928.733	-0.437345	0.0820308	-5.33147	9.7421e-08	2.43384e-05
Grm5	NM_001081414-11944	395.106	-0.0410522	0.109011	-0.376589	0.706479	0.908687	315.109	0.0288074	0.109068	0.264123	0.791685	0.938032
Galnt16	NM_001081421-10707	162.98	0.14673	0.140045	1.04773	0.294761	0.652658	126.456	0.332322	0.154343	2.15313	0.0313082	0.228113
Galnt16	NM_001081421-10708	45.5118	0.0949185	0.149325	0.63565	0.525004	NA	39.1169	-0.161803	0.167996	-0.963137	0.335479	0.709205
Galnt16	NM_001081421-10712	637.108	0.0524021	0.0885387	0.591855	0.553948	0.827282	556.083	0.0561772	0.0933961	0.601494	0.547511	0.840848
Chrna10	NM_001081424-5692	445.558	0.00114652	0.102349	0.011202	0.991062	0.998448	331.646	-0.19388	0.112988	-1.71594	0.0861734	0.388213
Fbln2	NM_001081437-9649	89.3198	0.0543268	0.150033	0.362099	0.717278	0.911879	56.1699	-0.188806	0.168948	-1.11754	0.263764	0.64695
Fbln2	NM_001081437-9651	392.065	-0.14873	0.106609	-1.3951	0.162986	0.49555	356.346	-0.274104	0.109638	-2.50008	0.0124167	0.133136
Fbln2	NM_001081437-9653	604.485	-0.165704	0.0911729	-1.81746	0.0691461	0.331691	521.363	-0.00555048	0.0905634	-0.0612883	0.95113	0.985666
Fbln2	NM_001081437-9654	443.966	-0.284534	0.106417	-2.67376	0.00750064	0.0922896	348.373	-0.340449	0.107831	-3.15725	0.00159265	0.0369036
Gtf2ird1	NM_001081468-12160	38.9835	-0.0532233	0.142293	-0.37404	0.708375	NA	24.4576	0.0533332	0.159769	0.333814	0.73852	0.92021
Gtf2ird1	NM_001081468-12161	2.99758	-0.145809	0.061535	-2.36954	0.0178103	NA	2.05232	-0.0992509	0.0620366	-1.59988	0.109626	0.436856
Gtf2ird1	NM_001081468-12165	364.839	-0.0836768	0.108855	-0.7687	0.442071	0.76639	278.496	-0.135955	0.121724	-1.11692	0.26403	0.647077
Dnmt3l	NM_001081695-8194	199.071	0.161119	0.132216	1.2186	0.222995	0.57961	169.602	0.152598	0.139365	1.09495	0.273538	0.655875
Dnmt3l	NM_001081695-8195	1071.36	-0.0627548	0.070968	-0.884269	0.376551	0.717591	872.253	-0.0980279	0.082068	-1.19447	0.232294	0.616618
Mecp2	NM_001081979-16284	138.975	-0.206251	0.140759	-1.46528	0.142844	0.467261	102.863	-0.0526333	0.15651	-0.336293	0.73665	0.919895
Mecp2	NM_001081979-16285	256.896	-0.0640076	0.12657	-0.505707	0.613062	0.858875	180.284	-0.140007	0.133599	-1.04796	0.294657	0.676903
Mecp2	NM_001081979-16286	97.9607	0.136992	0.148246	0.924086	0.355441	0.70237	79.6018	0.0755365	0.16566	0.455973	0.648409	0.889945
Trim21	NM_001082552-25714	252.012	0.0350017	0.129336	0.270625	0.786679	0.936025	208.848	0.305402	0.133432	2.28882	0.0220899	0.186951
Trim21	NM_001082552-25720	66.4157	0.0149991	0.151507	0.0989988	0.921139	0.98055	57.6324	-0.0895854	0.168703	-0.531026	0.595401	0.864906
Itgam	NM_001082960-14429	193.621	-0.0968471	0.130448	-0.742418	0.457834	0.775296	149.184	-0.171492	0.156435	-1.09625	0.272968	0.655622
Itgam	NM_001082960-14432	670.964	0.0964502	0.0924063	1.04376	0.296595	0.65418	513.762	0.0103831	0.102415	0.101382	0.919247	0.976801
Magi1	NM_001083321-15678	152.719	0.163728	0.142085	1.15232	0.24919	0.606754	112.131	0.157708	0.154122	1.02327	0.30618	0.688402
Magi1	NM_001083321-15679	167.1	0.125923	0.136417	0.923073	0.355969	0.702894	134.706	0.117388	0.151917	0.772716	0.43969	0.782682
Cacna1d	NM_001083616-3940	772.444	-0.1538	0.0824925	-1.86442	0.0622632	0.314168	552.865	-0.268255	0.0896283	-2.99297	0.00276273	0.0529037
Cacna1d	NM_001083616-3943	57.8246	-0.155421	0.151329	-1.02704	0.304401	NA	43.0036	0.0942901	0.165768	0.568808	0.569486	0.851518
Cacna1d	NM_001083616-3944	0.13661	-0.0104568	0.0174265	-0.600049	0.548474	NA	0	NA	NA	NA	NA	NA
Cacna1d	NM_001083616-3945	403.864	0.266624	0.10446	2.55241	0.010698	0.115057	305.267	0.0374227	0.119168	0.314034	0.753496	0.926174
Nr3c2	NM_001083906-18044	100.472	0.0992384	0.148807	0.666895	0.504839	0.800075	87.1253	-0.0762401	0.166394	-0.458191	0.646815	0.889209
Nr3c2	NM_001083906-18047	329	0.185873	0.117295	1.58466	0.113043	0.416517	260.586	0.289745	0.124555	2.32624	0.0200057	0.175685
Nr3c2	NM_001083906-18048	185.136	-0.284986	0.132739	-2.14696	0.0317965	0.216402	122.764	-0.37659	0.162921	-2.31148	0.0208064	0.179253
Pth1r	NM_001083936-21162	316.854	-0.00788422	0.112885	-0.0698429	0.944319	0.984819	229.132	0.0519014	0.130331	0.398229	0.690461	0.903983
Pth1r	NM_001083936-21163	98.1964	-0.144687	0.150021	-0.964443	0.334824	0.685326	81.1485	-0.198484	0.16248	-1.22159	0.221864	0.604897
Pth1r	NM_001083936-21164	338.96	-0.114188	0.111985	-1.01967	0.307886	0.664868	269.388	-0.0990287	0.119369	-0.829601	0.406765	0.758698
Tcf4	NM_001083967-24684	45.1346	0.0634496	0.144916	0.437836	0.661505	NA	35.1782	-0.291453	0.167125	-1.74392	0.0811731	0.375759
Tcf4	NM_001083967-24687	136.257	-0.102107	0.143329	-0.712399	0.476218	0.787424	96.2541	-0.165883	0.163393	-1.01524	0.309991	0.692557
Tcf4	NM_001083967-24688	217.965	-0.282905	0.133167	-2.12444	0.033633	0.223928	168.39	-0.0309476	0.145133	-0.213236	0.831143	0.949475
Ctnnd1	NM_001085448-6983	9.84014	-0.00135338	0.0989065	-0.0136834	0.989083	NA	11.9701	0.0285943	0.13274	0.215417	0.829443	0.949052
Ctnnd1	NM_001085448-6984	44.2445	0.0874517	0.148494	0.588926	0.555911	NA	30.5137	-0.0862926	0.166575	-0.518042	0.604429	0.86985
Ctnnd1	NM_001085448-6986	128.211	-0.160416	0.143597	-1.11713	0.26394	0.621682	92.7083	0.202399	0.16872	1.19961	0.230289	0.613585
Rere	NM_001085492-21936	217.609	-0.138425	0.127787	-1.08324	0.2787	0.637096	153.327	-0.132313	0.153363	-0.862746	0.388277	0.74617
Rere	NM_001085492-21937	243.859	-0.114422	0.129907	-0.880798	0.378427	0.71802	190.563	-0.203179	0.145273	-1.3986	0.161932	0.529222
Rere	NM_001085492-21938	203.676	-0.0635544	0.133878	-0.474717	0.634989	0.871805	164.672	-0.0417809	0.137551	-0.303749	0.761319	0.927273
Rere	NM_001085492-21940	273.084	-0.202237	0.121398	-1.6659	0.0957339	0.387341	217.927	-0.137283	0.127969	-1.07278	0.283369	0.666712
Arfgef2	NM_001085495-2201	524.101	0.0150925	0.0945052	0.1597	0.873118	0.965518	378.512	0.0558705	0.108044	0.517109	0.60508	0.870498
Arfgef2	NM_001085495-2204	376.696	-0.231358	0.108243	-2.13738	0.0325669	0.219516	291.616	-0.161035	0.117764	-1.36744	0.171489	0.541828
Nt5c1a	NM_001085502-18165	165.065	0.281546	0.137564	2.04665	0.0406927	0.249412	137.284	0.115437	0.152313	0.75789	0.448517	0.788298
Nt5c1a	NM_001085502-18167	122.888	0.308404	0.145223	2.12366	0.0336986	0.224108	98.0532	-0.00119239	0.156624	-0.00761304	0.993926	0.997538
Klrc2	NM_001098669-14935	26.6002	-0.0807123	0.137964	-0.585025	0.558531	NA	11.8826	-0.0955997	0.127234	-0.751368	0.452431	0.78981
Klrc2	NM_001098669-14936	11.1243	-0.0660582	0.0952172	-0.693763	0.487831	NA	5.02372	0.0751583	0.0963056	0.780415	0.435147	0.781347
Klrc2	NM_001098669-14937	769.412	0.158866	0.0819681	1.93814	0.0526062	0.286569	594.359	0.161865	0.0902565	1.79339	0.0729104	0.357169
Klrc2	NM_001098669-14938	228.772	-0.122681	0.126394	-0.970624	0.331736	0.682989	199.881	-0.053154	0.12845	-0.413812	0.679012	0.899843
Duox1	NM_001099297-8403	190.053	0.0723865	0.132195	0.547573	0.583985	0.84475	164.891	0.212833	0.140761	1.51202	0.130529	0.478608
Htr3a	NM_001099644-13254	293.027	0.111477	0.117909	0.945448	0.34443	0.693828	207.943	0.227417	0.131207	1.73327	0.0830485	0.379479
Trpc2	NM_001109897-25797	758.683	0.0905338	0.0817418	1.10756	0.268052	0.626265	617.236	0.0658	0.0842866	0.78067	0.434996	0.781347
Trpc2	NM_001109897-25800	21.3333	-0.235417	0.125408	-1.87721	0.06049	NA	24.4066	0.0364421	0.163551	0.222817	0.823678	0.946854
Trpc2	NM_001109897-25801	687.219	0.0337357	0.0900341	0.3747	0.707884	0.908687	529.967	0.11228	0.101926	1.10159	0.27064	0.653293
Tnk2	NM_001110147-25412	181.952	-0.217784	0.137664	-1.582	0.113649	0.41711	118.953	0.367398	0.150343	2.44373	0.0145363	0.14536
Tnk2	NM_001110147-25413	80.9097	-0.0233287	0.151551	-0.153933	0.877663	0.966709	56.0408	0.0868817	0.168886	0.514441	0.606944	0.871094
Tnk2	NM_001110147-25414	579.315	0.0243431	0.100769	0.241574	0.80911	0.944421	487.327	0.0419291	0.0918938	0.456278	0.64819	0.889945
Tnk2	NM_001110147-25415	1108.22	0.341085	0.0734087	4.64639	3.37801e-06	0.000381395	843.875	0.267285	0.0763131	3.50248	0.000460946	0.0155536
Tnk2	NM_001110147-25416	460.378	-0.216661	0.104055	-2.08217	0.0373269	0.237085	405.266	-0.276586	0.113246	-2.44235	0.014592	0.145483
Abca4	NM_007378-155	101.81	-0.0148765	0.148032	-0.100495	0.919951	0.980367	79.8749	-0.0105085	0.167353	-0.0627926	0.949932	0.985666
Abca4	NM_007378-158	263.676	0.138235	0.121802	1.13492	0.256409	0.613619	208.41	0.112457	0.127135	0.884547	0.376401	0.739695
Abca4	NM_007378-159	739.204	0.201456	0.0890657	2.26188	0.0237046	0.181611	542.954	-0.0493745	0.0996716	-0.495372	0.620338	0.877534
Abca2	NM_007379-143	329.237	0.108499	0.115576	0.938774	0.347847	0.696441	240.108	0.108667	0.121531	0.894145	0.371244	0.736873
Abca2	NM_007379-146	33.3487	-0.0552672	0.141179	-0.391469	0.695451	NA	28.359	0.0803722	0.163012	0.493045	0.621981	0.878947
Abca2	NM_007379-147	3.19079	-0.00805012	0.0637923	-0.126193	0.899579	NA	5.5349	0.10606	0.106055	1.00005	0.317288	0.697444
Acadl	NM_007381-393	170.754	0.294515	0.140204	2.10061	0.0356751	0.231489	130.114	0.072169	0.149776	0.481846	0.629915	0.883432
Acadl	NM_007381-395	160.035	0.124765	0.141673	0.880656	0.378504	0.71802	132.332	0.332939	0.150193	2.21673	0.0266413	0.208496
Acadl	NM_007381-396	195.716	0.00607129	0.13078	0.0464238	0.962973	0.990273	185.566	0.142469	0.148649	0.958422	0.33785	0.711462
Acadm	NM_007382-399	1641.1	0.0417686	0.0637315	0.655384	0.512221	0.804149	1246.87	-0.11255	0.0646714	-1.74033	0.0818012	0.377104
Acadm	NM_007382-401	396.025	-0.0515646	0.108264	-0.476287	0.63387	0.871094	297.098	0.229471	0.125201	1.83283	0.0668284	0.342473
Acads	NM_007383-405	407.947	-0.369879	0.109297	-3.38418	0.000713916	0.0203656	317.679	-0.246421	0.12037	-2.0472	0.0406384	0.265427
Acads	NM_007383-406	1043.35	0.0487467	0.0810547	0.601405	0.54757	0.824029	819.721	0.0990682	0.0779758	1.2705	0.203907	0.586686
Acads	NM_007383-407	106.638	0.171379	0.149683	1.14495	0.252229	0.609602	100.937	-0.105907	0.161533	-0.655634	0.512059	0.824001
Acads	NM_007383-408	120.422	-0.175188	0.146743	-1.19385	0.232537	0.590508	95.7058	-0.243805	0.155917	-1.56368	0.117892	0.455409
Acads	NM_007383-409	627.17	-0.284848	0.0918548	-3.10106	0.00192828	0.0400054	521.704	-0.380411	0.0955479	-3.98136	6.85222e-05	0.00397398
Asic2	NM_007384-433	62.3453	-0.244835	0.15151	-1.61597	0.106101	0.404331	48.1662	-0.0820567	0.168858	-0.485951	0.627002	0.881822
Asic2	NM_007384-434	303.527	-0.488253	0.116468	-4.19217	2.76294e-05	0.00192437	291.256	-0.41591	0.113766	-3.65583	0.000256351	0.0107549
Asic2	NM_007384-436	418.287	-0.45616	0.105972	-4.30452	1.67351e-05	0.00130191	336	-0.402213	0.109878	-3.66056	0.000251669	0.0106844
Aco1	NM_007386-515	25.7003	0.0218018	0.137579	0.158468	0.874088	NA	17.4296	-0.0366812	0.129525	-0.283198	0.777025	0.932502
Acp2	NM_007387-558	5.78381	0.0225001	0.0804894	0.279541	0.77983	NA	9.10641	-0.0339487	0.127425	-0.266421	0.789915	0.937893
Acp2	NM_007387-561	586.744	-0.217439	0.0957059	-2.27195	0.0230894	0.179559	465.712	-0.245114	0.0981419	-2.49755	0.0125055	0.133488
Acp2	NM_007387-562	26.8812	0.229479	0.138719	1.65427	0.0980722	NA	22.4936	0.244649	0.161003	1.51953	0.128629	0.474855
Acp2	NM_007387-563	280.166	0.0863299	0.119801	0.720608	0.471151	0.783612	219.103	-0.0511388	0.140635	-0.363628	0.716136	0.913254
Chrna1	NM_007389-5686	0.2721	-0.0133048	0.0191843	-0.693526	0.48798	NA	0.657669	-0.0138963	0.0421816	-0.32944	0.741823	0.921841
Chrna1	NM_007389-5687	698.604	0.150597	0.0874762	1.72158	0.0851456	0.367106	573.935	0.162916	0.0902591	1.80498	0.0710778	0.352837
Chrna7	NM_007390-5730	153.203	-0.0780973	0.137818	-0.566668	0.57094	0.836598	123.404	-0.311225	0.156748	-1.98551	0.0470879	0.288547
Chrna7	NM_007390-5731	18.4627	0.180782	0.124535	1.45166	0.146596	NA	21.5135	0.0295744	0.158726	0.186323	0.852191	0.956613
Chrna7	NM_007390-5732	193.194	-0.334505	0.133121	-2.5128	0.0119779	0.122463	182.461	-0.289522	0.147711	-1.96005	0.0499897	0.297286
Acta2	NM_007392-635	390.761	0.0236988	0.110079	0.215289	0.829542	0.951724	336.736	-0.101127	0.120157	-0.841622	0.4	0.75338
Acta2	NM_007392-636	103.385	0.0144549	0.150912	0.0957839	0.923692	0.980928	73.3432	0.0623235	0.165354	0.376909	0.706241	0.910185
Acta2	NM_007392-639	13.5499	-0.141546	0.107467	-1.31711	0.187801	NA	17.2765	-0.181324	0.152736	-1.18717	0.235161	0.620047
Actb	NM_007393-11292	254.801	-0.0480939	0.121082	-0.3972	0.69122	0.901471	199.394	0.0109918	0.14325	0.0767317	0.938837	0.983601
Actb	NM_007393-11294	361.515	-0.0408477	0.109306	-0.373702	0.708626	0.908687	296.69	-0.119819	0.122275	-0.979908	0.327132	0.704464
Acvr1	NM_007394-684	337.77	0.055996	0.110154	0.508345	0.611212	0.858332	258.957	0.132825	0.120963	1.09806	0.272177	0.655042
Acvr1	NM_007394-686	404.591	-0.0299423	0.106628	-0.280811	0.778855	0.934187	305.001	-0.040507	0.12371	-0.327435	0.743339	0.922498
Acvr1	NM_007394-688	68.7218	-0.135078	0.151531	-0.891425	0.372701	0.714622	48.5692	-0.130993	0.16895	-0.775332	0.438143	0.782157
Acvr1	NM_007394-689	1.88706	-0.0494379	0.0488261	-1.01253	0.311285	NA	1.45784	-0.0249089	0.0592472	-0.420423	0.674176	0.899479
Acvr1b	NM_007395-694	319.681	0.0251945	0.117444	0.214523	0.830139	0.951935	287.344	0.0892203	0.113934	0.783091	0.433574	0.779916
Acvr2a	NM_007396-704	357.544	-0.0428931	0.107972	-0.39726	0.691176	0.901471	322.064	-0.234139	0.109813	-2.13216	0.0329937	0.235635
Acvr2b	NM_007397-708	1425.54	-0.011901	0.0689074	-0.17271	0.862879	0.961983	1132.82	0.0768606	0.0702261	1.09447	0.273747	0.656006
Acvr2b	NM_007397-710	227.92	0.0808365	0.126355	0.639759	0.522329	0.810297	152.254	0.206291	0.146421	1.40889	0.158867	0.524617
Acvr2b	NM_007397-712	269.856	-0.231137	0.123733	-1.86803	0.0617583	0.313504	221.289	-0.320194	0.132967	-2.40807	0.016037	0.153867
Acvr2b	NM_007397-713	889.762	-0.278982	0.0837761	-3.3301	0.000868156	0.0231063	673.863	-0.325665	0.0900318	-3.61722	0.000297784	0.0117584
Ada	NM_007398-743	17.2386	0.00438162	0.120103	0.0364822	0.970898	NA	10.8542	0.285686	0.132508	2.15599	0.0310843	0.22763
Ada	NM_007398-745	1570.74	0.0928258	0.0662413	1.40133	0.161116	0.492933	1236.95	0.0572506	0.0676562	0.846199	0.397442	0.751416
Ada	NM_007398-746	365.007	0.184477	0.109203	1.6893	0.0911613	0.379138	343.586	-0.0626365	0.109165	-0.573781	0.566116	0.850702
Ada	NM_007398-747	494.649	-0.248144	0.100073	-2.47963	0.013152	0.129066	367.796	0.077912	0.108029	0.721216	0.470777	0.80082
Ada	NM_007398-748	782.693	0.0839025	0.0809543	1.03642	0.300007	0.65752	598.81	-0.0174121	0.0954443	-0.182433	0.855243	0.957328
Adam10	NM_007399-750	285.086	-0.0617093	0.121472	-0.508013	0.611444	0.858332	224.986	-0.122159	0.134069	-0.911166	0.362208	0.729853
Adam10	NM_007399-752	130.383	-0.0369134	0.14203	-0.259899	0.794941	0.938707	125.918	-0.107972	0.14702	-0.734401	0.462705	0.795617
Adam10	NM_007399-753	73.6056	-0.153103	0.151489	-1.01066	0.31218	0.667337	59.9594	-0.166729	0.167129	-0.997606	0.31847	0.69809
Adam12	NM_007400-755	85.0499	0.0235553	0.150244	0.15678	0.875418	0.965775	50.8863	-0.0892184	0.16887	-0.528327	0.597273	0.865592
Adam12	NM_007400-756	317.656	-0.136891	0.112681	-1.21485	0.224422	0.581333	247.813	-0.249675	0.120986	-2.06367	0.0390492	0.260549
Adam12	NM_007400-759	1800.22	0.0243922	0.0757599	0.321967	0.747478	0.923307	1466.12	-0.100779	0.0625636	-1.61082	0.107218	0.43378
Adam8	NM_007403-766	1404.81	0.232283	0.0651979	3.56273	0.000367013	0.0130784	1059.48	0.11275	0.0748207	1.50694	0.131827	0.480787
Adam8	NM_007403-767	1202.92	-0.0766461	0.070875	-1.08143	0.279507	0.637858	941.843	0.0395855	0.0774622	0.51103	0.60933	0.872746
Adam8	NM_007403-768	197.888	-0.407758	0.132233	-3.08362	0.00204497	0.0411526	153.621	-0.287039	0.142371	-2.01613	0.0437862	0.277652
Adam8	NM_007403-769	189.795	0.0817055	0.133161	0.613586	0.539489	0.820136	157.551	-0.0791183	0.142555	-0.555003	0.578893	0.856986
Adam8	NM_007403-770	76.0917	-0.351051	0.150813	-2.32773	0.0199265	0.164283	59.8112	-0.303744	0.166985	-1.81899	0.0689134	0.346595
Adam8	NM_007403-771	6.84033	-0.0083683	0.0852819	-0.0981252	0.921833	NA	4.44329	-0.0577845	0.0854004	-0.67663	0.498641	0.817211
Adam9	NM_007404-772	63.6585	-0.0755796	0.151431	-0.499102	0.617707	0.862816	52.1943	-0.151533	0.169105	-0.896089	0.370205	0.735822
Adam9	NM_007404-773	227.538	0.184497	0.126972	1.45305	0.146209	0.471366	163.003	0.145969	0.14327	1.01884	0.308278	0.690134
Adam9	NM_007404-775	466.782	0.234481	0.09961	2.35399	0.0185731	0.157166	381.55	-0.0348105	0.108317	-0.321375	0.747926	0.923861
Adam9	NM_007404-777	84.2285	-0.0664501	0.149938	-0.443184	0.657633	0.884604	68.9139	-0.0413206	0.167655	-0.246462	0.805324	0.942125
Adcy6	NM_007405-840	39.3502	-0.0528153	0.147437	-0.358223	0.720177	NA	27.9156	0.104147	0.165254	0.630225	0.528547	0.832159
Adcy6	NM_007405-841	201.435	-0.0417335	0.13075	-0.319186	0.749585	0.924038	177.99	-0.275831	0.13741	-2.00735	0.0447122	0.280277
Adcy6	NM_007405-842	221.396	-0.127223	0.132168	-0.96258	0.335758	0.686101	177.783	-0.448547	0.139967	-3.20466	0.00135221	0.0330199
Adcy7	NM_007406-843	1642.59	-0.2134	0.0673475	-3.16864	0.00153155	0.0341526	1264.61	-0.298625	0.071478	-4.17786	2.94269e-05	0.00207985
Adcy7	NM_007406-844	772.35	-0.207497	0.0817686	-2.53761	0.0111613	0.118063	618.862	-0.0278595	0.0862155	-0.323138	0.746591	0.923362
Adcy7	NM_007406-846	252.065	-0.0984497	0.123401	-0.797802	0.424985	0.753727	197.648	0.337028	0.138728	2.42941	0.0151233	0.148726
Adcy7	NM_007406-847	356.633	-0.107898	0.112521	-0.958911	0.337604	0.687404	253.279	0.149999	0.122134	1.22816	0.219388	0.601721
Adcy7	NM_007406-848	402.209	0.0106996	0.104929	0.10197	0.91878	0.979854	309.343	0.0189642	0.111481	0.170111	0.864923	0.96036
Adcyap1r1	NM_007407-867	324.321	0.0343139	0.112742	0.304357	0.760856	0.927302	259.301	0.00479357	0.118931	0.0403056	0.96785	0.988858
Adcyap1r1	NM_007407-868	422.434	-0.186955	0.10902	-1.71487	0.0863697	0.370412	382.637	-0.27985	0.113451	-2.46671	0.0136363	0.139817
Adcyap1r1	NM_007407-870	521.563	0.0561967	0.0976826	0.575299	0.565089	0.833605	425.438	0.0301143	0.100198	0.300549	0.763759	0.928069
Plin2	NM_007408-19789	519.659	0.253265	0.0983341	2.57556	0.0100078	0.110777	388.946	-0.00914325	0.115382	-0.0792435	0.936839	0.983393
Plin2	NM_007408-19790	351.271	0.151357	0.111598	1.35627	0.175013	0.514582	285.017	0.00725075	0.121429	0.0597117	0.952385	0.985666
Adh1	NM_007409-879	146.443	-1.04836	0.146437	-7.15907	8.12257e-13	4.5854e-10	114.75	-0.890145	0.157646	-5.64648	1.63765e-08	5.18894e-06
Adh1	NM_007409-881	1.81776	0.0442346	0.0498041	0.888173	0.374448	NA	2.20514	-0.009183	0.0754441	-0.121719	0.903121	0.974217
Adh1	NM_007409-882	233.882	0.18074	0.124583	1.45077	0.146845	0.472045	172.687	0.259188	0.141555	1.83101	0.0670996	0.342748
Adh5	NM_007410-893	326.013	-0.161103	0.113206	-1.42309	0.15471	0.484144	241.544	-0.176428	0.129211	-1.36543	0.172119	0.542849
Adh5	NM_007410-894	223.644	0.133155	0.125461	1.06133	0.288541	0.646654	158.092	0.126636	0.139837	0.905595	0.36515	0.732387
Adh5	NM_007410-895	68.9011	-0.0773144	0.151424	-0.510582	0.609644	0.857647	52.0534	-0.235635	0.169054	-1.39384	0.163365	0.530514
Adora2b	NM_007413-945	454.466	0.162933	0.100852	1.61556	0.106191	0.404331	369.303	0.179937	0.110732	1.62498	0.104167	0.427426
Adora2b	NM_007413-946	673.717	-0.131071	0.0886842	-1.47795	0.13942	0.461266	546.445	0.0073751	0.100155	0.073637	0.941299	0.984205
Adora2b	NM_007413-948	45.1514	0.0650063	0.149491	0.434852	0.66367	NA	33.038	0.066005	0.166962	0.39533	0.692599	0.90515
Parp1	NM_007415-18729	0.932786	0.0217017	0.0351081	0.618139	0.536483	NA	2.67666	0.0142985	0.0793023	0.180303	0.856915	0.958019
Parp1	NM_007415-18731	139.99	-0.299576	0.140478	-2.13256	0.0329612	0.220719	100.842	0.15316	0.158114	0.968667	0.332711	0.707774
Parp1	NM_007415-18732	0	NA	NA	NA	NA	NA	0	NA	NA	NA	NA	NA
Parp1	NM_007415-18734	541.633	-0.0887161	0.10979	-0.808052	0.419061	0.750141	411.05	-0.133841	0.100055	-1.33768	0.181	0.554701
Adra1b	NM_007416-961	20.9692	0.00443001	0.131706	0.0336355	0.973168	NA	20.9461	-0.173333	0.15923	-1.08857	0.276346	0.658624
Adra1b	NM_007416-962	119.218	-0.0794984	0.148826	-0.534172	0.593223	0.851002	86.0182	-0.0556189	0.160363	-0.346831	0.728718	0.916702
Adra2a	NM_007417-972	97.1411	-0.152819	0.1491	-1.02494	0.305391	0.66199	70.2344	0.112662	0.164807	0.683597	0.49423	0.814592
Adra2a	NM_007417-973	246.4	-0.0838656	0.123927	-0.676735	0.498574	0.796601	208.398	-0.110154	0.141078	-0.7808	0.43492	0.781347
Adra2a	NM_007417-974	147.157	-0.014866	0.140228	-0.106013	0.915572	0.978227	98.5797	-0.100761	0.154731	-0.651198	0.514918	0.825729
Adra2a	NM_007417-975	12.7398	-0.158069	0.114605	-1.37924	0.16782	NA	12.0768	-0.00847269	0.142281	-0.059549	0.952515	0.985666
Adra2a	NM_007417-976	597.332	-0.213392	0.0900431	-2.36989	0.0177934	0.153542	446.531	-0.112549	0.112095	-1.00404	0.315357	0.695976
Adra2a	NM_007417-977	749.519	0.378219	0.0883543	4.28071	1.86301e-05	0.00142733	501.475	0.480879	0.0994242	4.83664	1.32051e-06	0.00020182
Adra2c	NM_007418-987	779.065	0.099435	0.0874586	1.13694	0.255564	0.612526	617.56	0.118849	0.0926061	1.28338	0.199359	0.58108
Adrb1	NM_007419-991	136.984	-0.0964827	0.143593	-0.67192	0.501635	0.798536	112.907	-0.292311	0.156427	-1.86868	0.061668	0.329547
Adrb1	NM_007419-993	205.761	0.0608193	0.129506	0.469626	0.638622	0.873262	152.792	-0.0644027	0.148856	-0.43265	0.665269	0.894856
Adrb1	NM_007419-994	259.728	0.185388	0.12264	1.51164	0.130625	0.447172	172.976	-0.192643	0.14141	-1.3623	0.173104	0.54424
Adrb1	NM_007419-995	327.438	-0.103328	0.112276	-0.920304	0.357414	0.703288	260.969	-0.091976	0.132313	-0.695142	0.486967	0.811978
Adrb2	NM_007420-1001	13.3456	0.138154	0.115578	1.19533	0.231957	NA	17.4506	-0.211979	0.140637	-1.50728	0.131739	0.480771
Adssl1	NM_007421-1031	469.224	-0.282919	0.100485	-2.81553	0.00486972	0.0713561	342.768	-0.294975	0.111737	-2.63989	0.00829317	0.104194
Adssl1	NM_007421-1036	452.746	0.0471231	0.100503	0.468871	0.639162	0.873616	353.333	-0.0479264	0.107947	-0.44398	0.657057	0.891349
Adss	NM_007422-1030	1358.97	0.0322204	0.0684392	0.470788	0.637792	0.873197	1049.54	0.010848	0.0697594	0.155507	0.876422	0.964764
Afp	NM_007423-1049	539.818	0.307843	0.0940833	3.27202	0.00106781	0.0267602	386.281	0.237383	0.114834	2.06718	0.0387173	0.258733
Afp	NM_007423-1051	970.968	0.0466446	0.0754529	0.618194	0.536447	0.818018	730.836	-0.0116244	0.0780742	-0.148889	0.881641	0.966147
Afp	NM_007423-1052	0.13661	-0.0104568	0.0174265	-0.600049	0.548474	NA	0.21577	-0.0146172	0.0247528	-0.590526	0.554838	0.845073
Afp	NM_007423-1053	381.704	-0.0390276	0.10948	-0.356481	0.721481	0.914066	279.029	0.0110463	0.120707	0.0915136	0.927085	0.980147
Afp	NM_007423-1054	1011.69	0.0964019	0.0782123	1.23257	0.217737	0.572695	791.821	0.215721	0.075211	2.86821	0.00412799	0.067625
Acan	NM_007424-423	289.142	-0.144665	0.121178	-1.19382	0.232548	0.590508	246.788	-0.157165	0.127775	-1.23001	0.218692	0.601324
Acan	NM_007424-425	378.318	0.31716	0.109074	2.90775	0.00364042	0.0589836	335.126	0.178872	0.123759	1.44532	0.148368	0.507501
Acan	NM_007424-426	79.7925	0.0863583	0.15073	0.572935	0.566689	0.834244	72.594	0.219233	0.164071	1.33621	0.181481	0.555171
Acan	NM_007424-427	505.992	-0.0172492	0.098189	-0.175673	0.860551	0.961316	394.117	-0.0658888	0.109862	-0.599739	0.54868	0.841359
Ager	NM_007425-1061	340.329	0.108241	0.114784	0.942992	0.345685	0.694989	277.345	0.142162	0.11722	1.21278	0.225214	0.608388
Ager	NM_007425-1064	1106.44	-0.0254035	0.0753634	-0.337081	0.736056	0.920878	848.87	-0.0401789	0.0770176	-0.521684	0.60189	0.867831
Angpt2	NM_007426-1761	1171.92	-0.127393	0.0799702	-1.59301	0.111158	0.414533	900.506	-0.193835	0.0721063	-2.68818	0.00718419	0.0956249
Angpt2	NM_007426-1764	1569.11	0.146352	0.0749575	1.95247	0.0508824	0.281801	1285.56	-0.0150405	0.0676603	-0.222294	0.824085	0.947
Agrp	NM_007427-1134	887.22	0.106365	0.0863346	1.23201	0.217947	0.572959	701.47	1.19186e-05	0.089597	0.000133025	0.999894	0.999894
Agrp	NM_007427-1136	660.128	-0.337101	0.0909952	-3.7046	0.000211722	0.00901053	572.633	-0.398089	0.0922357	-4.316	1.58882e-05	0.00130635
Agt	NM_007428-1139	6.21969	-0.169926	0.0845216	-2.01045	0.0443837	NA	6.72667	-0.249646	0.109532	-2.2792	0.0226551	0.190003
Agtr2	NM_007429-1154	26.714	-0.300788	0.130442	-2.30592	0.0211152	NA	17.785	0.0634323	0.155555	0.407782	0.683434	0.901711
Agtr2	NM_007429-1156	16.5062	-0.115408	0.118856	-0.97099	0.331553	NA	15.9017	-0.201977	0.150635	-1.34084	0.179973	0.553939
Nr0b1	NM_007430-17967	261.722	-0.516755	0.125358	-4.12223	3.75228e-05	0.00245295	225.566	-0.669747	0.136285	-4.91431	8.9095e-07	0.000151646
Nr0b1	NM_007430-17968	48.3534	0.0555283	0.149405	0.371663	0.710144	NA	59.4695	-0.116879	0.167041	-0.699703	0.484113	0.809617
Nr0b1	NM_007430-17969	243.509	0.183308	0.123139	1.48863	0.136585	0.457416	213.253	0.0897552	0.143912	0.623682	0.532837	0.833387
Alpl	NM_007431-1636	193.447	-0.0199063	0.13034	-0.152726	0.878614	0.966709	188.511	-0.0503856	0.142541	-0.353481	0.723728	0.915493
Alpl	NM_007431-1637	12.2134	-0.0226421	0.10814	-0.209379	0.834153	NA	8.89961	-0.0151524	0.129379	-0.117116	0.906768	0.97445
Alpl	NM_007431-1638	215.635	-0.494997	0.12727	-3.88934	0.000100519	0.00510978	171.52	-0.603311	0.138392	-4.35943	1.30405e-05	0.00118325
Alppl2	NM_007433-1643	313.748	-0.0418986	0.124437	-0.336706	0.736338	0.920878	235.912	0.0293862	0.125138	0.234831	0.81434	0.944709
Alppl2	NM_007433-1644	1057.29	0.0532509	0.0723442	0.736077	0.461684	0.777508	806.515	0.204903	0.0753628	2.71889	0.00655013	0.0903197
Abcd1	NM_007435-288	303.878	-0.123157	0.11944	-1.03113	0.302481	0.658899	240.178	-0.232269	0.126322	-1.8387	0.0659587	0.340378
Abcd1	NM_007435-289	239.533	0.210287	0.126311	1.66484	0.0959455	0.387723	192.463	-0.0781513	0.13219	-0.591204	0.554384	0.845073
Aldh3a1	NM_007436-1441	569.168	-0.0684084	0.0979829	-0.698167	0.485072	0.790242	467.876	-0.169696	0.109759	-1.54607	0.122087	0.46416
Aldh3a1	NM_007436-1444	332.985	-0.0391434	0.119743	-0.326896	0.743747	0.922598	262.593	0.058264	0.123406	0.472134	0.636831	0.885578
Aldh3a1	NM_007436-1445	34.2905	0.0880503	0.141334	0.622994	0.533289	NA	29.185	-0.260573	0.165197	-1.57735	0.114715	0.448673
Aldh3a2	NM_007437-1447	1061.2	0.267035	0.0771839	3.45973	0.000540723	0.0167141	776.945	0.291525	0.081269	3.58716	0.000334293	0.0125153
Aldh3a2	NM_007437-1448	472.939	-0.105288	0.101769	-1.03458	0.300865	0.65805	366.283	-0.0686641	0.106047	-0.647486	0.517317	0.826708
Aldh3a2	NM_007437-1449	77.8608	-0.141692	0.151088	-0.937812	0.348341	0.696812	61.0387	-0.0633785	0.166904	-0.37973	0.704146	0.90921
Aldh3a2	NM_007437-1451	1203.05	0.109451	0.0741957	1.47517	0.140167	0.462782	947.346	0.153425	0.0709176	2.16342	0.0305087	0.225448
Aldh3a2	NM_007437-1452	390.593	-0.181451	0.111856	-1.62218	0.104764	0.401864	303.042	0.0880702	0.125464	0.701955	0.482707	0.809206
Aldoa	NM_007438-1493	68.7163	-0.225901	0.151547	-1.49064	0.136056	0.456329	46.0893	-0.608379	0.169086	-3.59804	0.000320621	0.0122867
Aldoa	NM_007438-1497	177.711	0.0394423	0.141224	0.279289	0.780023	0.93439	133.342	-0.0901479	0.161653	-0.557664	0.577074	0.855795
Alk	NM_007439-11297	90.77	0.108825	0.148993	0.730402	0.465144	0.779553	67.0708	0.101689	0.169127	0.601256	0.54767	0.840848
Alk	NM_007439-11302	175.682	-0.258824	0.136921	-1.89032	0.0587152	0.302406	108.831	-0.205135	0.157941	-1.29881	0.19401	0.57369
Alox12	NM_007440-1593	740.335	0.324536	0.0848522	3.82472	0.000130922	0.00628891	561.952	0.0500204	0.0934602	0.535205	0.592508	0.863117
Alox12	NM_007440-1595	173.016	0.126449	0.13717	0.921841	0.356611	0.703106	140.329	0.163986	0.142003	1.15481	0.248169	0.633488
Alox12	NM_007440-1596	809.111	-0.196389	0.0798885	-2.45829	0.0139601	0.133932	679.588	-0.3672	0.085554	-4.29203	1.77045e-05	0.00142857
Amh	NM_007445-1665	254.213	0.213823	0.12114	1.76509	0.0775488	0.352421	209.203	0.278776	0.135942	2.05069	0.0402969	0.264126
Amh	NM_007445-1669	129.539	-0.0367017	0.143563	-0.255649	0.798222	0.93992	111.744	-0.100795	0.150895	-0.66798	0.504146	0.819866
Amy1	NM_007446-1720	296.391	-0.238769	0.119842	-1.99237	0.0463308	0.267036	249.854	-0.188049	0.128636	-1.46187	0.143776	0.50008
Slc25a4	NM_007450-23303	464.845	0.091216	0.100655	0.906226	0.364816	0.708367	364.262	-0.167886	0.115497	-1.45359	0.14606	0.503916
Slc25a4	NM_007450-23304	11.6404	-0.197825	0.109215	-1.81133	0.0700899	NA	12.2186	-0.189712	0.140838	-1.34703	0.177972	0.55193
Slc25a4	NM_007450-23305	25.0314	-0.306016	0.135808	-2.25329	0.0242408	NA	23.9458	-0.216939	0.162048	-1.33873	0.180657	0.554701
Slc25a4	NM_007450-23307	215.87	-0.285075	0.127563	-2.23478	0.0254318	0.189959	183.995	-0.484321	0.151004	-3.20733	0.00133973	0.0328386
Prdx6	NM_007453-20500	287.976	-0.0998817	0.115861	-0.862081	0.388643	0.727374	236.518	-0.199279	0.12659	-1.57421	0.115439	0.449809
Prdx6	NM_007453-20501	20.2949	0.0204517	0.124133	0.164756	0.869136	NA	20.6144	0.0728297	0.152355	0.478027	0.632631	0.884281
Prdx6	NM_007453-20504	1.34762	0.0458655	0.0398047	1.15227	0.249212	NA	2.06064	-0.0149321	0.029722	-0.502392	0.615392	0.87602
Prdx6	NM_007453-20505	206.467	0.189529	0.130745	1.4496	0.147169	0.472434	172.315	0.328575	0.144151	2.27938	0.0226445	0.190003
Apba2	NM_007461-1930	153.937	-0.10778	0.138635	-0.777435	0.436902	0.762397	102.383	0.221644	0.15428	1.43663	0.150823	0.511711
Apba2	NM_007461-1931	314.014	0.0485514	0.121118	0.400862	0.688522	0.900108	257.209	-0.0046041	0.11714	-0.0393043	0.968648	0.989147
Apba2	NM_007461-1933	340.245	-0.193421	0.113822	-1.69934	0.089256	0.37613	298.903	-0.0836497	0.121319	-0.689503	0.490507	0.81337
Apc	NM_007462-1958	296.294	0.043617	0.122663	0.355585	0.722151	0.914066	263.749	0.0700472	0.135004	0.518852	0.603864	0.869615
Apc	NM_007462-1960	81.3075	0.0780341	0.150218	0.519471	0.603432	0.854848	68.3691	-0.0565567	0.166501	-0.339678	0.734099	0.918667
Apc	NM_007462-1962	645.399	-0.211462	0.0916259	-2.30789	0.0210054	0.169663	547.498	-0.0906654	0.0895429	-1.01254	0.311282	0.693294
Birc3	NM_007464-3473	525.656	-0.171618	0.0972037	-1.76555	0.0774718	0.352334	390.959	-0.22631	0.115551	-1.95854	0.0501667	0.297385
Birc3	NM_007464-3474	356.693	0.0676192	0.110237	0.613396	0.539615	0.820136	286.688	0.0983871	0.122665	0.802082	0.422506	0.770129
Birc3	NM_007464-3476	10.8847	-0.0898264	0.108327	-0.829212	0.406984	NA	8.11504	-0.0900972	0.116265	-0.774927	0.438383	0.782216
Birc3	NM_007464-3477	223.215	0.0722838	0.130741	0.552877	0.580348	0.843013	169.744	0.26429	0.143541	1.84122	0.06559	0.339398
Birc3	NM_007464-3478	109.663	-0.0966003	0.1485	-0.650507	0.515365	0.806272	78.6514	0.0230021	0.167734	0.137134	0.890925	0.96968
Birc2	NM_007465-3468	834.645	0.272788	0.0799562	3.41172	0.000645549	0.0188669	677.576	0.164893	0.0870609	1.89399	0.0582259	0.319836
Birc2	NM_007465-3471	20.4715	-0.147596	0.129368	-1.14091	0.253909	NA	23.0683	-0.32003	0.160772	-1.99058	0.0465271	0.286869
Birc2	NM_007465-3472	430.644	-0.0792626	0.104864	-0.755859	0.449734	0.770582	355.298	-0.15763	0.113456	-1.38935	0.164725	0.532094
Api5	NM_007466-1994	223.645	0.0895942	0.128403	0.69776	0.485327	0.790314	171.876	-0.0308687	0.14235	-0.216851	0.828325	0.948696
Api5	NM_007466-1997	1249.49	0.203621	0.0716725	2.84099	0.0044974	0.0679423	981.92	0.2486	0.0874052	2.84422	0.00445196	0.0711383
Api5	NM_007466-1998	255.837	-0.0186998	0.12258	-0.152552	0.878752	0.966709	183.713	-0.0251504	0.142095	-0.176997	0.859511	0.958936
Apoa4	NM_007468-2024	251.579	0.135184	0.123629	1.09346	0.274191	0.631493	191.471	0.0382768	0.142893	0.26787	0.7888	0.937641
Apoa4	NM_007468-2025	424.272	-0.181604	0.113928	-1.59402	0.110931	0.414451	337.834	-0.0514954	0.108503	-0.474598	0.635073	0.885395
Apoa4	NM_007468-2027	292.77	-0.428771	0.115958	-3.69763	0.00021762	0.00915502	246.544	-0.199057	0.133585	-1.49011	0.136194	0.487411
Apoc1	NM_007469-2059	57.6753	0.117131	0.151297	0.774178	0.438826	NA	55.0891	0.23105	0.167716	1.37762	0.168319	0.537389
Apoc1	NM_007469-2060	19.0249	0.196895	0.127881	1.53967	0.12364	NA	16.8602	0.202642	0.14796	1.36958	0.170819	0.541116
Apoc1	NM_007469-2061	537.671	0.0869872	0.0959819	0.906287	0.364784	0.708367	404.715	0.00485553	0.101656	0.0477645	0.961904	0.986975
Apoc1	NM_007469-2062	174.865	0.0689845	0.136853	0.504078	0.614207	0.859937	138.271	-0.216996	0.150113	-1.44555	0.148305	0.507501
Apoc1	NM_007469-2064	459.282	-0.0365471	0.101798	-0.359017	0.719582	0.912969	358.751	0.113788	0.106639	1.06704	0.285954	0.668735
App	NM_007471-2090	1446.22	0.0766649	0.0654581	1.1712	0.241516	0.600296	1097.24	0.0740484	0.068709	1.07771	0.281163	0.663861
App	NM_007471-2091	220.948	0.200289	0.129342	1.54853	0.121496	0.432513	191.158	0.0983431	0.140601	0.699446	0.484273	0.809677
App	NM_007471-2093	240.549	-0.00756417	0.125566	-0.0602408	0.951964	0.987597	171.65	-0.0930184	0.148691	-0.625582	0.531589	0.833248
Aqp1	NM_007472-2106	262.872	0.239579	0.124353	1.92661	0.0540279	0.289617	202.391	0.155827	0.132948	1.17209	0.241162	0.626713
Aqp1	NM_007472-2107	598.687	-0.101171	0.0914283	-1.10656	0.268483	0.626578	448.998	-0.202772	0.102753	-1.9734	0.0484495	0.293386
Aqp1	NM_007472-2108	190.733	-0.2079	0.136911	-1.51851	0.128887	0.44366	172.294	-0.243742	0.134255	-1.81551	0.0694455	0.348327
Aqp7	NM_007473-2112	318.19	-0.337176	0.116356	-2.89779	0.00375806	0.0600729	242.129	-0.19374	0.131642	-1.47171	0.141098	0.496326
Aqp7	NM_007473-2116	255.951	0.0968134	0.127894	0.756982	0.449061	0.769675	202.016	0.142344	0.135702	1.04895	0.294202	0.676336
Arf3	NM_007478-2166	28.5163	0.161169	0.135829	1.18656	0.2354	NA	31.0815	0.210287	0.164119	1.28131	0.200086	0.581789
Arf3	NM_007478-2168	67.2986	0.0770824	0.151519	0.508731	0.61094	0.858177	58.8177	-0.0582965	0.169094	-0.344757	0.730277	0.917379
Arf3	NM_007478-2169	324.123	0.0973923	0.119109	0.817677	0.413541	0.746239	283.447	-0.10195	0.114064	-0.89379	0.371434	0.736912
Arf3	NM_007478-2170	29.3754	-0.0425981	0.141111	-0.301876	0.762747	NA	27.9414	-0.198196	0.163881	-1.20939	0.226515	0.610002
Arf3	NM_007478-2171	47.9709	-0.14775	0.145229	-1.01736	0.308981	NA	50.644	0.0905376	0.168907	0.53602	0.591945	0.862877
Arf4	NM_007479-2172	741.639	-0.194517	0.0854654	-2.27598	0.0228474	0.178226	584.396	-0.261653	0.0874925	-2.99058	0.00278452	0.0530837
Arf4	NM_007479-2175	31.9729	-0.0903423	0.133888	-0.674759	0.499829	NA	19.6392	-0.00719612	0.14911	-0.0482607	0.961508	0.986975
Arf4	NM_007479-2176	185.881	0.100758	0.132018	0.763214	0.445336	0.768695	138.313	0.260652	0.146237	1.78239	0.0746851	0.361623
Arf5	NM_007480-2179	87.8533	-0.190964	0.15035	-1.27013	0.204037	0.556593	65.904	-0.597714	0.16806	-3.55655	0.00037575	0.0134845
Arf5	NM_007480-2180	611.442	-0.20206	0.0959975	-2.10484	0.035305	0.230481	507.653	-0.205223	0.0961058	-2.13539	0.0327291	0.234003
Arf5	NM_007480-2181	398.862	-0.00289023	0.110912	-0.0260588	0.97921	0.994815	335.011	0.0502335	0.124119	0.40472	0.685683	0.901932
Arf5	NM_007480-2182	251.886	0.219144	0.122831	1.7841	0.0744069	0.344895	192.815	0.141917	0.12969	1.09428	0.273831	0.656006
Arf5	NM_007480-2183	6.66867	-0.0362262	0.0860814	-0.420837	0.673874	NA	6.19235	-0.126602	0.097687	-1.296	0.194975	0.575142
Arf6	NM_007481-2186	563.144	0.236769	0.0940197	2.51829	0.0117926	0.121623	402.725	0.138924	0.101936	1.36285	0.172931	0.54424
Arg1	NM_007482-2211	292.423	-0.151549	0.121091	-1.25153	0.210741	0.564113	242.85	-0.180225	0.129818	-1.38829	0.16505	0.532712
Arg1	NM_007482-2213	29.6855	-0.180051	0.139054	-1.29482	0.195381	NA	19.6539	-0.0474812	0.153227	-0.309875	0.756656	0.927084
Arg1	NM_007482-2216	305.325	-0.221603	0.124426	-1.78101	0.0749114	0.346019	267.691	-0.0593415	0.118242	-0.501865	0.615763	0.876163
Arhgdib	NM_007486-2248	324.717	-0.00174239	0.117587	-0.0148179	0.988177	0.998166	254.07	0.12903	0.121134	1.06519	0.286791	0.669372
Arnt2	NM_007488-2296	251.287	-0.0712077	0.121939	-0.583962	0.559246	0.830009	236.544	-0.216571	0.127652	-1.69657	0.0897776	0.395759
Arnt2	NM_007488-2298	15.7101	-0.0187543	0.120334	-0.155853	0.876149	NA	12.4857	-0.0371838	0.136143	-0.273123	0.784759	0.935792
Arnt2	NM_007488-2299	165.288	-0.135923	0.138841	-0.978978	0.327591	0.680561	133.599	0.0942661	0.145628	0.64731	0.517432	0.826708
Arntl	NM_007489-2301	230.517	-0.116201	0.12689	-0.915763	0.359791	0.705385	182.454	-0.160045	0.137096	-1.16739	0.243052	0.628444
Arntl	NM_007489-2304	58.2479	-0.197475	0.150986	-1.3079	0.190906	NA	58.94	-0.11758	0.165937	-0.708584	0.478583	0.8066
Asgr2	NM_007493-2385	3.2866	-0.0417355	0.0670869	-0.622111	0.533869	NA	5.26702	-0.0570271	0.10449	-0.545765	0.585227	0.859935
Asgr2	NM_007493-2386	26.9835	0.0558441	0.138789	0.402367	0.687414	NA	14.0185	-0.112224	0.14413	-0.778632	0.436196	0.781916
Asgr2	NM_007493-2387	2072.79	-0.0860565	0.0556137	-1.5474	0.121767	0.432905	1585.18	-0.0768546	0.0622201	-1.2352	0.216754	0.599246
Ass1	NM_007494-2425	493.69	0.193465	0.101524	1.90561	0.0567006	0.296308	405.483	0.0950931	0.111813	0.850465	0.395067	0.749627
Ass1	NM_007494-2426	136.478	0.145941	0.141714	1.02982	0.303092	0.659693	105.548	0.199567	0.158055	1.26264	0.206718	0.589844
Ass1	NM_007494-2428	522.554	0.164135	0.0964511	1.70175	0.0888029	0.376042	414.569	-0.0701483	0.102432	-0.684826	0.493454	0.814336
Ass1	NM_007494-2430	81.3028	-0.175181	0.150625	-1.16302	0.24482	0.602971	68.5521	-0.00683518	0.164029	-0.0416706	0.966761	0.988858
Atf3	NM_007498-2440	222.5	0.260521	0.129669	2.00913	0.0445236	0.262108	183.866	0.0772071	0.139672	0.552774	0.580418	0.857297
Atf3	NM_007498-2442	44.9165	0.339646	0.148409	2.28858	0.0221035	NA	26.1229	0.253512	0.16421	1.54383	0.122631	0.465545
Atm	NM_007499-2547	401.22	0.0917764	0.104622	0.877222	0.380366	0.719543	328.679	0.141221	0.120088	1.17598	0.239604	0.625011
Atoh1	NM_007500-2559	652.755	0.0676345	0.0901659	0.750111	0.453188	0.772787	545.96	-0.0616536	0.0969736	-0.635777	0.524922	0.82954
Atoh1	NM_007500-2561	227.421	-0.0867779	0.126975	-0.683422	0.49434	0.794679	160.15	0.168898	0.141935	1.18997	0.234059	0.618902
Atoh1	NM_007500-2563	69.4899	-0.207774	0.150575	-1.37987	0.167627	0.501644	54.121	-0.403257	0.169118	-2.38448	0.0171033	0.159795
Atp1b3	NM_007502-2607	541.884	0.058132	0.0931175	0.624286	0.53244	0.816079	430.684	0.233949	0.105673	2.21389	0.0268362	0.209261
Atp1b3	NM_007502-2609	11.5273	0.121473	0.104886	1.15814	0.246806	NA	9.83457	0.0424224	0.122607	0.346004	0.72934	0.917217
Atp1b3	NM_007502-2610	71.0559	-0.138636	0.151548	-0.9148	0.360297	0.705702	47.2826	0.154252	0.167936	0.918517	0.358348	0.726776
Fxyd2	NM_007503-10344	235.036	0.207763	0.128202	1.6206	0.105104	0.402479	171.718	-0.0557069	0.137094	-0.40634	0.684493	0.901884
Fxyd2	NM_007503-10345	121.576	0.366482	0.144718	2.5324	0.0113286	0.118882	81.9446	0.357066	0.161586	2.20976	0.0271218	0.210981
Fxyd2	NM_007503-10346	565.783	-0.176389	0.0936523	-1.88345	0.05964	0.305783	429.618	-0.107443	0.103634	-1.03675	0.299852	0.682681
Fxyd2	NM_007503-10347	677.584	0.222821	0.0900732	2.47378	0.0133692	0.130566	537.257	0.0295241	0.0974697	0.302905	0.761962	0.92733
Atp2a1	NM_007504-2613	761.139	0.0202965	0.0937007	0.21661	0.828513	0.951629	592.886	-0.0196187	0.0854919	-0.22948	0.818496	0.945078
Atp2a1	NM_007504-2617	281.529	-0.186258	0.118896	-1.56656	0.117218	0.423892	214.94	-0.172039	0.12884	-1.33529	0.181783	0.555763
Atp5a1	NM_007505-2662	61.5954	-0.0738728	0.147015	-0.502485	0.615326	0.860655	71.7345	-0.142095	0.166368	-0.854101	0.393049	0.748352
Atp6v1a	NM_007508-2767	22.5197	0.16919	0.133103	1.27113	0.203684	NA	21.0801	-0.0389445	0.147353	-0.264293	0.791554	0.938032
Atp6v1a	NM_007508-2768	381.149	-0.221333	0.107891	-2.05145	0.0402234	0.247525	297.095	-0.441994	0.129826	-3.40452	0.000662806	0.0203078
Atp6v1b2	NM_007509-2781	65.2322	0.00875202	0.151486	0.0577745	0.953928	0.988621	39.3159	0.0826077	0.167071	0.494445	0.620992	0.877996
Atp6v1b2	NM_007509-2782	232.867	-0.220881	0.129529	-1.70526	0.0881463	0.374911	167.563	-0.163203	0.143949	-1.13375	0.256898	0.641677
Atp6v1b2	NM_007509-2783	106.326	-0.244964	0.149839	-1.63485	0.10208	0.398006	81.2191	-0.349215	0.162725	-2.14605	0.0318692	0.230263
Atp6v1e1	NM_007510-2805	514.662	-0.107973	0.0946846	-1.14035	0.254141	0.61167	399.247	-0.0246296	0.106545	-0.231165	0.817186	0.94477
Atp6v1e1	NM_007510-2806	1184.26	-0.0298826	0.0732931	-0.407714	0.683484	0.898227	993.049	-0.0262262	0.0842409	-0.311323	0.755555	0.927084
Atp6v1e1	NM_007510-2807	114.5	-0.31594	0.147542	-2.14136	0.0322448	0.218519	71.2816	-0.0162456	0.165564	-0.0981225	0.921835	0.97764
Atp6v1e1	NM_007510-2808	399.365	-0.0417978	0.111229	-0.375782	0.707079	0.908687	338.26	0.122801	0.11256	1.09098	0.275281	0.657252
Baat	NM_007519-3089	22.0031	-0.0720189	0.128263	-0.561494	0.574461	NA	17.0613	-0.110949	0.148527	-0.746998	0.455065	0.790241
Baat	NM_007519-3090	154.702	0.246293	0.14047	1.75335	0.0795415	0.357123	111.908	0.167323	0.158679	1.05448	0.291664	0.674726
Baat	NM_007519-3091	0	NA	NA	NA	NA	NA	0	NA	NA	NA	NA	NA
Baat	NM_007519-3093	26.7568	-0.00522303	0.138978	-0.0375818	0.970021	NA	13.6011	0.140893	0.136283	1.03383	0.301217	0.683274
Bach1	NM_007520-3108	11.6272	-0.112023	0.107487	-1.04221	0.297316	NA	12.4208	-0.344533	0.14056	-2.45114	0.0142404	0.143298
Bach1	NM_007520-3109	157.683	0.117137	0.140588	0.833195	0.404735	0.740134	105.507	0.121203	0.155565	0.779114	0.435912	0.781916
Bad	NM_007522-3115	893.284	0.112608	0.0861205	1.30757	0.19102	0.540677	696.246	-0.124064	0.100072	-1.23976	0.215066	0.59784
Bak1	NM_007523-3150	200.211	0.048495	0.129065	0.375741	0.70711	0.908687	159.236	-0.16338	0.140085	-1.16629	0.243496	0.628791
Bak1	NM_007523-3152	1155.01	0.00340865	0.0732515	0.0465336	0.962885	0.990273	902.404	0.0493881	0.0754494	0.654586	0.512735	0.824573
Bax	NM_007527-3156	283.646	-0.0237544	0.123544	-0.192275	0.847527	0.957132	221.886	0.0763906	0.134797	0.566707	0.570913	0.852013
Bax	NM_007527-3157	158.531	0.105264	0.13718	0.767346	0.442876	0.766925	141.667	0.0415611	0.157828	0.263331	0.792295	0.938151
Bax	NM_007527-3159	79.6137	0.0908078	0.150657	0.602746	0.546678	0.823787	59.7094	0.111529	0.168612	0.661452	0.508322	0.822003
Bax	NM_007527-3160	410.32	-0.20712	0.115913	-1.78686	0.0739607	0.344052	375.798	-0.277889	0.107615	-2.58225	0.00981598	0.115184
Bcap29	NM_007530-3210	668.052	0.0650155	0.0905061	0.718355	0.472539	0.784347	564.605	-0.0271652	0.107645	-0.252359	0.800764	0.940729
Bcap29	NM_007530-3212	205.255	0.202244	0.128838	1.56976	0.116471	0.422907	159.254	-0.00714928	0.142742	-0.0500853	0.960054	0.986482
Bcap29	NM_007530-3213	127.797	0.135615	0.142811	0.949613	0.342309	0.692494	95.5176	0.0946871	0.156399	0.605421	0.544899	0.839331
Bcap29	NM_007530-3214	127.617	-0.141087	0.144445	-0.976756	0.32869	0.681525	89.4714	-0.163422	0.161956	-1.00905	0.31295	0.694843
Phb2	NM_007531-19278	1039.3	0.034885	0.0773344	0.451093	0.651922	0.881933	805.437	-0.183663	0.0928698	-1.97764	0.0479691	0.291199
Phb2	NM_007531-19279	38.1219	0.129131	0.14663	0.880661	0.378501	NA	39.9825	-0.0637251	0.166225	-0.383366	0.701449	0.908054
Phb2	NM_007531-19280	222.013	0.120768	0.131527	0.918201	0.358514	0.704031	166.631	-0.00774974	0.147087	-0.0526881	0.95798	0.986119
Phb2	NM_007531-19281	994.075	0.147022	0.0798565	1.84108	0.06561	0.322534	816.868	0.0712421	0.0775375	0.918809	0.358195	0.72674
Bcat1	NM_007532-3231	181.159	-0.154421	0.138625	-1.11395	0.265299	0.622879	130.259	-0.0804558	0.155728	-0.516642	0.605406	0.870763
Bcat1	NM_007532-3233	459.472	-0.21689	0.102899	-2.1078	0.0350486	0.229647	363.57	-0.193471	0.105433	-1.83502	0.0665025	0.341843
Bckdha	NM_007533-3247	251.419	0.210199	0.122468	1.71636	0.0860964	0.369832	187.7	-0.0278474	0.143405	-0.194187	0.846029	0.954383
Bckdha	NM_007533-3249	135.494	0.271922	0.144994	1.8754	0.0607374	0.309486	127.818	0.202831	0.156178	1.29872	0.194042	0.57369
Bckdha	NM_007533-3250	828.229	-0.126832	0.0815459	-1.55534	0.119864	0.42885	669.845	-0.142049	0.0901267	-1.5761	0.115003	0.449075
Bckdha	NM_007533-3251	2.59266	-0.0255942	0.0559371	-0.457554	0.647273	NA	0.905381	0.0198005	0.0479133	0.413256	0.679419	0.899843
Bcl2l2	NM_007537-3312	1097.54	-0.135559	0.0715013	-1.89589	0.0579741	0.300692	846.34	-0.230288	0.0752558	-3.06007	0.00221282	0.0449864
Bdkrb1	NM_007539-3365	15.7653	-0.157374	0.120171	-1.30958	0.190337	NA	13.1967	-0.0584862	0.139516	-0.419209	0.675064	0.899668
Bdkrb1	NM_007539-3368	1155.93	0.151917	0.0694944	2.18603	0.0288132	0.204521	903.452	0.0868194	0.0793991	1.09346	0.274193	0.656236
Bdkrb1	NM_007539-3369	114.781	0.149251	0.14775	1.01016	0.312421	0.667402	81.4237	-0.243956	0.16497	-1.47879	0.139196	0.492724
Bglap	NM_007541-3403	1172.65	0.18957	0.0712936	2.659	0.00783723	0.0948335	907.566	0.0846188	0.0712119	1.18827	0.234728	0.619966
Bglap	NM_007541-3404	333.922	-0.0744038	0.11366	-0.654614	0.512716	0.804149	250.393	-0.0328517	0.120406	-0.272841	0.784975	0.935819
Bglap	NM_007541-3405	6.1294	-0.0464323	0.0854149	-0.543609	0.58671	NA	5.65788	0.0289787	0.108317	0.267537	0.789056	0.937672
Bglap	NM_007541-3406	19.4655	-0.303741	0.125652	-2.41732	0.0156352	NA	19.8213	-0.0641601	0.151376	-0.423846	0.671678	0.897491
Bgn	NM_007542-3409	45.4474	-0.0287968	0.141953	-0.202861	0.839243	NA	43.1608	0.0953911	0.16835	0.566624	0.57097	0.852013
Bgn	NM_007542-3410	281.865	0.323519	0.12146	2.66359	0.00773125	0.0943407	221.456	0.252913	0.128242	1.97215	0.0485927	0.29375
Bgn	NM_007542-3412	1.61198	0.0310214	0.0440316	0.704525	0.481106	NA	2.07723	0.0481883	0.0653586	0.737292	0.460945	0.795075
Hrk	NM_007545-12988	445.191	-0.17976	0.102614	-1.75181	0.0798059	0.357461	352.451	-0.209015	0.112916	-1.85107	0.0641601	0.336997
Bik	NM_007546-3455	50.724	0.0177703	0.149943	0.118514	0.90566	NA	67.0215	-0.110816	0.169087	-0.65538	0.512223	0.824163
Bik	NM_007546-3457	318.175	0.166747	0.11712	1.42373	0.154524	0.484144	228.156	0.276607	0.130301	2.12282	0.0337686	0.238937
Bik	NM_007546-3458	685.031	0.235296	0.089103	2.64071	0.00827314	0.0980527	558.637	0.14696	0.0914872	1.60634	0.108198	0.435201
Bik	NM_007546-3459	114.541	0.136593	0.148511	0.919751	0.357703	0.703599	99.2586	0.0414693	0.159087	0.260671	0.794346	0.938464
Sirpa	NM_007547-23067	589.781	-0.0511975	0.0930214	-0.550384	0.582056	0.844009	474.781	-0.0307399	0.101056	-0.304187	0.760985	0.927179
Sirpa	NM_007547-23071	908.198	-0.11399	0.0776356	-1.46827	0.142032	0.465792	773.528	-0.153445	0.0852517	-1.79991	0.0718748	0.354086
Prdm1	NM_007548-20467	406.778	-0.127873	0.109307	-1.16986	0.242058	0.600826	334.022	-0.310819	0.107863	-2.8816	0.00395656	0.0659816
Prdm1	NM_007548-20468	227.43	0.0105378	0.130671	0.0806442	0.935725	0.983979	193.195	-0.191467	0.147644	-1.29681	0.194696	0.574709
Prdm1	NM_007548-20469	52.6766	-0.192027	0.150371	-1.27702	0.201596	NA	72.5753	0.00701996	0.165677	0.0423713	0.966203	0.988595
Blk	NM_007549-3487	727.851	-0.0623202	0.0958328	-0.650302	0.515497	0.806297	615.269	-0.276829	0.0902397	-3.0677	0.00215711	0.0443402
Blk	NM_007549-3488	125.763	0.0214025	0.142586	0.150102	0.880684	0.967057	99.5639	0.0394716	0.15802	0.249789	0.80275	0.941757
Blk	NM_007549-3489	370.295	-0.141442	0.10837	-1.30518	0.191833	0.54133	271.457	-0.110659	0.118738	-0.931966	0.351354	0.722793
Cxcr5	NM_007551-7144	482.895	-0.0786244	0.104042	-0.755702	0.449828	0.770586	404.524	0.0188523	0.104248	0.180841	0.856492	0.957876
Cxcr5	NM_007551-7147	21.7267	-0.239234	0.132455	-1.80615	0.0708943	NA	23.3359	-0.235444	0.160056	-1.47101	0.141289	0.496634
Bmi1	NM_007552-3515	586.642	-0.102017	0.0938681	-1.08681	0.27712	0.635233	512.43	-0.326368	0.107152	-3.04584	0.00232028	0.0466881
Bmp4	NM_007554-3546	45.7521	-0.129359	0.144411	-0.895771	0.370375	NA	72.5301	-0.39939	0.163468	-2.44324	0.0145561	0.14536
Bmp4	NM_007554-3548	128.201	0.0729421	0.14372	0.507531	0.611782	0.858336	120.12	0.0472509	0.155349	0.30416	0.761006	0.927179
Bmp4	NM_007554-3549	93.1256	0.0408047	0.149715	0.27255	0.785199	0.935643	86.2863	-0.0599225	0.159709	-0.375197	0.707514	0.910185
Bmp5	NM_007555-3551	113.957	0.0353737	0.149172	0.237134	0.812552	0.945173	90.1905	-0.0501737	0.157089	-0.319398	0.749425	0.9244
Bmp6	NM_007556-3556	320.507	-0.0146914	0.115137	-0.127599	0.898467	0.973298	237.511	0.0922552	0.124002	0.743979	0.456889	0.791604
Bmp6	NM_007556-3557	52.9994	-0.143063	0.14945	-0.957263	0.338435	NA	41.8883	0.33528	0.167737	1.99884	0.0456253	0.283869
Bmp6	NM_007556-3558	577.852	-0.585361	0.0984197	-5.9476	2.72108e-09	8.33893e-07	464.636	-0.57011	0.097596	-5.84153	5.17234e-09	1.97629e-06
Bmp6	NM_007556-3560	201.617	0.248513	0.135417	1.83516	0.0664815	0.324275	133.102	-0.0005132	0.146821	-0.00349542	0.997211	0.998773
Bmp7	NM_007557-3562	165.42	0.204737	0.137837	1.48536	0.137449	0.459564	108.169	0.0843344	0.157089	0.536857	0.591366	0.86242
Bmp7	NM_007557-3563	101.243	-0.139236	0.147207	-0.945849	0.344225	0.693735	98.1218	-0.448356	0.160197	-2.79877	0.00512972	0.0779418
Bmp7	NM_007557-3564	19.1864	-0.128331	0.111436	-1.15162	0.249479	NA	25.5154	-0.0461603	0.162146	-0.284684	0.775886	0.932054
Bmp7	NM_007557-3565	8.45504	-0.0609732	0.0996991	-0.611572	0.540821	NA	6.44112	0.00494086	0.112495	0.0439208	0.964968	0.98859
Bmp7	NM_007557-3566	973.372	0.0963574	0.0779143	1.23671	0.216195	0.571094	724.561	0.0212868	0.0824747	0.258102	0.796328	0.939076
Bmp8a	NM_007558-3568	49.984	-0.327731	0.150249	-2.18125	0.0291647	NA	41.8668	-0.483805	0.16759	-2.88683	0.0038914	0.0651898
Bmp8a	NM_007558-3571	0.262441	0.00992142	0.0186867	0.530935	0.595464	NA	0.118924	-0.0124399	0.0230832	-0.538914	0.589946	0.861897
Bmp8a	NM_007558-3573	288.462	0.254627	0.122946	2.07105	0.0383537	0.240715	244.897	0.0434014	0.125693	0.345297	0.729871	0.917352
Bmp8b	NM_007559-3574	924.437	0.00519031	0.0827868	0.0626949	0.950009	0.987114	689.962	0.0379776	0.0808467	0.469748	0.638535	0.886268
Bmp8b	NM_007559-3575	329.458	0.0725136	0.11873	0.610743	0.54137	0.820849	223.335	-0.0337617	0.129214	-0.261286	0.793872	0.938383
Bmp8b	NM_007559-3577	69.5362	0.0575446	0.151342	0.38023	0.703775	0.907182	67.3558	-0.0134322	0.166039	-0.0808979	0.935523	0.983393
Bmpr1b	NM_007560-3585	55.7656	0.0805944	0.150392	0.535895	0.592031	NA	58.1675	-0.0124739	0.166783	-0.0747914	0.940381	0.98414
Bmpr1b	NM_007560-3587	118.693	-0.0193371	0.145464	-0.132934	0.894246	0.971605	89.0235	-0.254045	0.159551	-1.59225	0.111328	0.440533
Bmpr2	NM_007561-3591	12.9535	-0.000614021	0.111503	-0.00550676	0.995606	NA	19.7857	-0.00841865	0.154781	-0.0543908	0.956624	0.985666
Bmpr2	NM_007561-3593	61.1471	-0.152026	0.151503	-1.00345	0.315641	0.669771	58.0885	0.00531715	0.169115	0.031441	0.974918	0.991553
Bmpr2	NM_007561-3594	217.905	-0.126181	0.12708	-0.992925	0.320746	0.674662	167.389	0.0952419	0.139933	0.680626	0.496108	0.816027
Bmpr2	NM_007561-3595	345.027	-0.160534	0.115958	-1.38442	0.166231	0.499719	309.451	-0.0885109	0.11195	-0.790631	0.429159	0.775394
Btc	NM_007568-3688	418.831	-0.0276432	0.104305	-0.265023	0.790992	0.936882	352.147	-0.354226	0.111057	-3.18958	0.00142478	0.0341228
Btg2	NM_007570-3705	140.537	0.00644842	0.140362	0.0459413	0.963357	0.990273	95.6349	0.175523	0.159776	1.09855	0.271962	0.654999
Btg2	NM_007570-3706	67.3104	0.0279788	0.151544	0.184625	0.853524	0.959548	42.3152	-0.0434474	0.168403	-0.257997	0.796409	0.939076
Btg2	NM_007570-3707	160.671	-0.263737	0.136297	-1.93501	0.0529886	0.287484	104.759	0.0449715	0.160076	0.280939	0.778757	0.933074
Btg2	NM_007570-3708	2172.55	-0.234392	0.0539251	-4.34662	1.38253e-05	0.00112082	1798.93	-0.163376	0.0567136	-2.88073	0.00396756	0.0660803
C1qa	NM_007572-3775	7.57049	0.0274031	0.0954099	0.287215	0.773948	NA	9.33518	0.103259	0.121849	0.847431	0.396755	0.751055
C1qa	NM_007572-3776	54.3571	0.123181	0.151098	0.815242	0.414934	NA	51.5258	-0.178034	0.169112	-1.05276	0.292452	0.67573
C1qa	NM_007572-3777	143.85	-0.0109061	0.143917	-0.0757809	0.939593	0.984454	106.284	-0.0632067	0.160297	-0.394309	0.693353	0.905354
C1qa	NM_007572-3778	1.44318	0.0444514	0.0450152	0.987476	0.323409	NA	1.11777	0.00705748	0.0518857	0.13602	0.891806	0.970062
C1qa	NM_007572-3779	230.757	0.0273805	0.1306	0.209651	0.83394	0.952938	212.289	-0.157943	0.127541	-1.23836	0.215582	0.598169
C1qbp	NM_007573-3787	215.88	-0.143057	0.129639	-1.10351	0.269806	0.628178	170.157	0.16173	0.140684	1.1496	0.25031	0.635472
C1qbp	NM_007573-3789	304.957	0.360233	0.118719	3.03433	0.00241074	0.0452624	244.25	-0.0256729	0.123556	-0.207784	0.835398	0.951303
C1qbp	NM_007573-3790	86.226	0.0845962	0.149503	0.565848	0.571497	0.836808	68.1375	0.192759	0.165985	1.1613	0.24552	0.631219
C1qc	NM_007574-3798	82.506	0.0347633	0.149912	0.231891	0.816623	0.947696	66.6585	-0.0656587	0.168873	-0.388806	0.697419	0.906566
Ciita	NM_007575-5847	386.048	-0.01808	0.118763	-0.152236	0.879001	0.966709	274.197	0.115491	0.12128	0.952265	0.340962	0.715003
Ciita	NM_007575-5849	332.686	0.177819	0.11469	1.55043	0.121038	0.431026	247.202	0.132254	0.1289	1.02602	0.304881	0.686543
Ciita	NM_007575-5850	107.008	0.263461	0.146613	1.79698	0.0723387	0.339862	75.8186	-0.14174	0.162893	-0.87014	0.384224	0.743772
C4bp	NM_007576-3869	174.269	0.138567	0.135129	1.02545	0.305153	0.661894	155.06	-0.252555	0.147698	-1.70994	0.0872762	0.390611
C4bp	NM_007576-3871	548.849	-0.239659	0.0979475	-2.44681	0.0144126	0.137041	414.695	-0.148247	0.112466	-1.31814	0.187455	0.56428
C4bp	NM_007576-3872	382.3	-0.392633	0.109122	-3.59811	0.000320538	0.0119378	339.431	-0.631246	0.108259	-5.8309	5.513e-09	1.98943e-06
C4bp	NM_007576-3873	390.98	0.16332	0.105886	1.54241	0.122974	0.434579	309.837	0.271283	0.120372	2.2537	0.0242153	0.19723
C5ar1	NM_007577-3874	29.4884	0.33979	0.141164	2.40706	0.0160814	NA	15.8875	0.170487	0.147208	1.15814	0.246807	0.632152
C5ar1	NM_007577-3876	51.5016	-0.324433	0.14893	-2.17842	0.0293745	NA	51.3076	-0.110186	0.169129	-0.651492	0.514729	0.825709
C5ar1	NM_007577-3878	493.885	0.0324867	0.099136	0.327699	0.74314	0.922453	384.283	-0.0737338	0.102664	-0.718205	0.472631	0.802398
Ddr1	NM_007584-7687	291.594	-0.0375926	0.115859	-0.324469	0.745583	0.923109	232.062	-0.154006	0.133753	-1.15142	0.249559	0.635191
Ddr1	NM_007584-7689	200.862	0.0176972	0.13304	0.133021	0.894177	0.971605	156.486	0.420254	0.140249	2.99648	0.00273114	0.0526427
Ddr1	NM_007584-7692	288.091	-0.220365	0.121139	-1.81911	0.068895	0.330782	212.637	-0.176494	0.14264	-1.23734	0.215962	0.598663
Anxa2	NM_007585-1838	381.435	-0.227612	0.109877	-2.07151	0.0383111	0.240588	297.266	-0.0982712	0.117045	-0.839602	0.401131	0.754139
Anxa2	NM_007585-1839	10.032	-0.0596584	0.101854	-0.585727	0.558059	NA	16.3367	-0.127071	0.150353	-0.845152	0.398026	0.751672
Anxa2	NM_007585-1840	1120.53	-0.0421479	0.0704598	-0.598184	0.549717	0.825083	841.745	-0.0652976	0.0757976	-0.861473	0.388978	0.746265
Anxa2	NM_007585-1841	85.7282	-0.00883414	0.14973	-0.0590004	0.952952	0.987857	74.6249	0.0630811	0.163052	0.386878	0.698847	0.907418
Anxa2	NM_007585-1842	645.331	0.196344	0.106047	1.85147	0.0641014	0.318951	516.194	0.293597	0.0927293	3.16618	0.00154457	0.0361117
Anxa2	NM_007585-1843	187.007	0.195774	0.132327	1.47947	0.139015	0.460941	151.227	0.213559	0.145301	1.46977	0.141625	0.497179
Calcr	NM_007588-4021	1.56498	0.00663443	0.0432616	0.153356	0.878118	NA	1.50359	0.0311633	0.060581	0.514407	0.606968	0.871094
Calcr	NM_007588-4022	230.259	0.160099	0.128352	1.24734	0.212272	0.566376	147.813	0.225013	0.141973	1.58491	0.112988	0.4452
Calm2	NM_007589-4035	364.519	-0.0256116	0.109087	-0.234781	0.814378	0.946066	259.921	-0.0503845	0.131036	-0.384508	0.700602	0.90776
Calm2	NM_007589-4037	445.299	-0.0272044	0.103165	-0.263697	0.792014	0.937719	313.268	0.121542	0.125494	0.968514	0.332788	0.707774
Calm2	NM_007589-4038	1.04605	0.0142852	0.0387793	0.368371	0.712596	NA	1.0652	0.0389032	0.0481439	0.808061	0.419056	0.767943
Calm2	NM_007589-4039	2.15507	0.00291797	0.0484209	0.0602626	0.951946	NA	0.391251	0.0252687	0.030579	0.826341	0.40861	0.75965
Calm3	NM_007590-4043	204.58	-0.226885	0.131593	-1.72414	0.0846819	0.366584	168.437	-0.241668	0.141836	-1.70385	0.0884082	0.392764
Calm3	NM_007590-4044	28.1508	-0.133527	0.13881	-0.961943	0.336078	NA	27.7119	0.0443198	0.164097	0.270084	0.787096	0.936692
Calr	NM_007591-4061	7.33331	0.0725409	0.0840773	0.862788	0.388254	NA	6.40612	-0.105799	0.114678	-0.922572	0.35623	0.725397
Car8	NM_007592-4261	156.002	-0.221254	0.137142	-1.61333	0.106673	0.405593	107.746	-0.439371	0.153461	-2.86308	0.00419545	0.0683853
Car8	NM_007592-4263	289.32	0.283297	0.116948	2.42242	0.0154175	0.142313	212.596	0.177656	0.129986	1.36673	0.171709	0.542083
Car8	NM_007592-4264	809.327	-0.0719121	0.0834333	-0.861911	0.388737	0.727423	646.486	0.0677876	0.09502	0.713403	0.475596	0.803965
Camk2b	NM_007595-4082	101.663	0.103267	0.147236	0.701368	0.483073	0.789934	80.7893	-0.0823285	0.163603	-0.50322	0.61481	0.875863
Camk2b	NM_007595-4084	30.3732	0.0101404	0.139394	0.0727465	0.942008	NA	19.0295	0.110171	0.142278	0.774336	0.438732	0.782341
Camk2b	NM_007595-4085	392.728	0.165208	0.108606	1.52117	0.128217	0.442634	364.733	-0.0805857	0.107888	-0.746936	0.455102	0.790241
Camk2b	NM_007595-4086	552.331	-0.0933824	0.098728	-0.945855	0.344222	0.693735	396.904	-0.0459638	0.101563	-0.452562	0.650864	0.889945
Camk2b	NM_007595-4087	86.8349	0.0494428	0.151319	0.326746	0.74386	0.922599	68.06	-0.131033	0.168905	-0.775777	0.437881	0.782157
Canx	NM_007597-4136	403.328	-0.387835	0.106916	-3.62747	0.000286211	0.0111514	341.437	-0.56309	0.108698	-5.18034	2.21485e-07	4.64082e-05
Canx	NM_007597-4137	170.468	-0.377072	0.135017	-2.79277	0.00522588	0.0744393	106.733	-0.425318	0.157019	-2.70871	0.00675456	0.0918832
Canx	NM_007597-4139	88.726	0.0216222	0.151079	0.143118	0.886197	0.96908	56.9972	-0.0963229	0.168322	-0.572253	0.56715	0.850756
Cap1	NM_007598-4141	68.18	-0.017501	0.151504	-0.115515	0.908037	0.975459	51.6054	0.0802303	0.168707	0.475561	0.634387	0.885073
Cap1	NM_007598-4143	279.105	-0.151662	0.118554	-1.27926	0.200806	0.551989	238.666	-0.401981	0.123656	-3.2508	0.00115081	0.0294283
Cap1	NM_007598-4145	611.678	-0.00673217	0.090277	-0.0745724	0.940555	0.984454	465.772	-0.158842	0.0983219	-1.61553	0.106197	0.431666
Cap1	NM_007598-4146	31.8011	0.142287	0.142512	0.998423	0.318074	NA	15.9911	0.0789969	0.151759	0.520543	0.602685	0.868495
Capn1	NM_007600-4147	44.0537	0.214761	0.146265	1.4683	0.142022	NA	26.2213	0.141483	0.164406	0.860573	0.389474	0.746265
Capn1	NM_007600-4148	22.2648	-0.0498012	0.129244	-0.385327	0.699995	NA	15.1091	-0.043248	0.142572	-0.303341	0.76163	0.92733
Capn1	NM_007600-4149	209.747	-0.136496	0.131345	-1.03921	0.298705	0.656404	168.131	-0.325052	0.140339	-2.31619	0.0205478	0.178314
Capn3	NM_007601-4167	610.567	0.196561	0.0910422	2.15901	0.0308497	0.213373	470.158	0.0477615	0.0956399	0.499388	0.617506	0.877091
Capn3	NM_007601-4169	271.576	-0.0925108	0.123305	-0.75026	0.453098	0.772787	199.949	-0.196702	0.13994	-1.40562	0.159838	0.526751
Capn5	NM_007602-4171	475.167	0.108544	0.107886	1.0061	0.314368	0.668951	277.334	0.305839	0.117943	2.5931	0.0095115	0.113222
Capn5	NM_007602-4173	324.072	-0.0817153	0.11604	-0.704201	0.481307	0.788773	259.777	-0.0232718	0.128132	-0.181624	0.855878	0.957698
Capn5	NM_007602-4174	130.491	0.11955	0.142283	0.840231	0.400779	0.736938	106.825	0.147831	0.153627	0.962277	0.335911	0.709563
Car3	NM_007606-4235	0.923934	0.0184927	0.0326096	0.567094	0.570651	NA	0.16724	0.0159029	0.0240601	0.660967	0.508633	0.822003
Car3	NM_007606-4236	418.185	0.341414	0.103984	3.28333	0.00102587	0.0260856	290.068	0.0238737	0.121151	0.197057	0.843783	0.953595
Car4	NM_007607-4237	444.455	0.0158541	0.106011	0.149551	0.881119	0.967238	361.356	-0.042653	0.121349	-0.351491	0.72522	0.915493
Car4	NM_007607-4238	47.733	0.254732	0.143068	1.7805	0.0749946	NA	39.145	0.0998457	0.166818	0.598532	0.549485	0.841934
Casp4	NM_007609-4343	214.816	0.0713702	0.129291	0.552012	0.58094	0.843265	154.706	-0.0934328	0.145605	-0.641688	0.521076	0.82818
Casp4	NM_007609-4344	53.2464	0.183814	0.151058	1.21684	0.223663	NA	52.823	0.0234892	0.169096	0.138911	0.889521	0.969092
Casp4	NM_007609-4345	164.406	0.0634669	0.13627	0.465744	0.641399	0.874827	137.973	0.0392429	0.147048	0.266871	0.789569	0.937852
Casp4	NM_007609-4346	362.828	-0.12483	0.109157	-1.14358	0.252798	0.610159	265.358	-0.287868	0.124096	-2.31971	0.0203563	0.177126
Casp4	NM_007609-4347	39.1988	-0.102218	0.144176	-0.708979	0.478338	NA	41.384	-0.0714809	0.168002	-0.425476	0.67049	0.897233
Casp4	NM_007609-4348	987.825	0.0999385	0.0744354	1.34262	0.179395	0.522451	792.179	0.103715	0.0821498	1.26251	0.206767	0.589844
Casp2	NM_007610-4334	17.007	-0.0342265	0.113161	-0.302459	0.762302	NA	17.1317	0.123732	0.143396	0.86287	0.388209	0.74615
Casp7	NM_007611-4357	337.093	0.184452	0.115809	1.59272	0.111222	0.414533	231.152	0.170589	0.141111	1.2089	0.226701	0.610043
Ctnnb1	NM_007614-6976	231.692	0.148131	0.131994	1.12225	0.261755	0.619149	186.374	0.44159	0.139897	3.15655	0.00159648	0.0369036
Cav1	NM_007616-4399	62.5243	-0.334471	0.150954	-2.21571	0.0267112	0.195236	57.7222	-0.117568	0.167289	-0.702786	0.482189	0.809202
Cav1	NM_007616-4401	14.0794	-0.0987935	0.116558	-0.84759	0.396666	NA	10.2128	-0.0737955	0.125138	-0.589714	0.555382	0.84524
Serpina6	NM_007618-22768	403.535	-0.0967619	0.104307	-0.927669	0.353579	0.700778	337.061	-0.118753	0.112868	-1.05214	0.292734	0.676065
Cbl	NM_007619-4417	262.907	-0.0176439	0.130367	-0.135341	0.892342	0.971118	204.511	0.0308334	0.144544	0.213314	0.831082	0.949475
Cbl	NM_007619-4419	302.824	0.229019	0.120574	1.89941	0.0575112	0.299159	204.404	0.36346	0.131661	2.76057	0.00577007	0.0838468
Cbr1	NM_007620-4433	178.424	0.262028	0.136803	1.91537	0.0554454	0.293308	139.643	0.383368	0.146564	2.61569	0.00890461	0.108879
Cbr1	NM_007620-4435	4.60034	0.00635004	0.0779208	0.0814935	0.935049	NA	8.74637	-0.0506822	0.11007	-0.460454	0.64519	0.888162
Cbr1	NM_007620-4438	862.988	-0.0324585	0.0831907	-0.39017	0.696411	0.903635	656.04	-0.152401	0.084477	-1.80405	0.071223	0.352837
Cbx2	NM_007623-4453	86.2175	-0.358138	0.150026	-2.38717	0.0169784	0.150132	82.1084	-0.420448	0.161651	-2.60096	0.00929645	0.111824
Cbx2	NM_007623-4455	422.417	0.0827952	0.104689	0.790872	0.429019	0.756569	318.264	0.168782	0.130298	1.29535	0.195199	0.575671
Cbx2	NM_007623-4456	1335.17	0.00238933	0.0649648	0.0367789	0.970661	0.992269	1027.47	0.0263562	0.0722635	0.364724	0.715318	0.91302
Cbx3	NM_007624-4458	427.587	0.111681	0.101943	1.09552	0.27329	0.630851	356.079	0.0826447	0.106229	0.777984	0.436578	0.782083
Cbx3	NM_007624-4459	468.613	-0.18225	0.105347	-1.73	0.0836304	0.364939	375.438	-0.0881947	0.106174	-0.830665	0.406163	0.75833
Cbx3	NM_007624-4461	868.146	-0.405693	0.0797349	-5.08802	3.61817e-07	5.88007e-05	663.458	-0.406068	0.0864397	-4.6977	2.63113e-06	0.000352207
Cbx3	NM_007624-4462	40.6615	-0.0823542	0.147246	-0.559298	0.575958	NA	32.868	-0.0836639	0.16694	-0.501163	0.616256	0.876578
Cbx4	NM_007625-4463	172.734	-0.0680361	0.136081	-0.499969	0.617097	0.862408	166.616	-0.199906	0.150855	-1.32516	0.185119	0.560122
Cckbr	NM_007627-4507	155.074	-0.234184	0.138247	-1.69395	0.0902742	0.37735	122.298	-0.185076	0.148314	-1.24786	0.212082	0.594856
Cckbr	NM_007627-4508	149.843	-0.0164458	0.138921	-0.118383	0.905764	0.974921	129.949	0.150416	0.152361	0.987236	0.323527	0.702104
Cckbr	NM_007627-4510	327.409	-0.0195905	0.119048	-0.164559	0.869291	0.964231	270.535	0.150756	0.128907	1.16949	0.242205	0.627539
Ccna1	NM_007628-4583	464.135	0.212401	0.100996	2.10307	0.0354596	0.230963	336.122	0.0854757	0.128502	0.665169	0.505942	0.820459
Ccna1	NM_007628-4585	125.706	0.107945	0.144302	0.748049	0.454431	0.772916	98.156	0.00535802	0.16012	0.0334625	0.973306	0.990931
Ccna1	NM_007628-4588	285.571	-0.201697	0.124049	-1.62595	0.103961	0.401605	251.661	0.0995489	0.125864	0.790925	0.428988	0.775394
Ccnb2	NM_007630-4601	390.995	0.00120814	0.106072	0.0113897	0.990912	0.998448	274.91	0.280422	0.128407	2.18385	0.0289736	0.218835
Ccnb2	NM_007630-4602	684.554	0.0909724	0.101361	0.897508	0.369448	0.71182	506.835	0.110266	0.106986	1.03066	0.3027	0.6845
Ccnb2	NM_007630-4606	357.332	0.0527363	0.110017	0.479349	0.63169	0.869147	267.677	-0.0688004	0.116814	-0.588971	0.55588	0.845454
Ccnd1	NM_007631-4619	139.563	0.0360291	0.144339	0.249614	0.802886	0.942514	104.618	-0.0108281	0.157955	-0.0685517	0.945346	0.984518
Ccnd1	NM_007631-4621	504.443	-0.154815	0.0970455	-1.59528	0.110649	0.414056	371.188	-0.0238029	0.112612	-0.211371	0.832598	0.949854
Ccnd3	NM_007632-4631	82.8144	-0.0645706	0.15138	-0.426546	0.66971	0.890611	75.7628	-0.0731709	0.16373	-0.446899	0.654948	0.891328
Ccnd3	NM_007632-4632	901.477	0.0866712	0.076156	1.13808	0.255089	0.612209	655.253	-0.0900735	0.149054	-0.6043	0.545644	0.839866
Ccnd3	NM_007632-4633	208.27	-0.0342158	0.135447	-0.252615	0.800566	0.941027	153.971	0.387981	0.142539	2.72193	0.00649009	0.0901741
Ccnd3	NM_007632-4636	173.35	0.144063	0.139228	1.03473	0.300797	0.658036	122.146	0.0577982	0.150695	0.383543	0.701317	0.908054
Ccne1	NM_007633-4638	424.767	-0.224297	0.105312	-2.12984	0.0331849	0.221648	337.176	-0.0389002	0.117708	-0.330479	0.741038	0.921663
Ccne1	NM_007633-4640	25.2925	-0.184196	0.131521	-1.4005	0.161362	NA	28.1515	0.219434	0.163916	1.3387	0.180668	0.554701
Ccne1	NM_007633-4642	336.926	-0.122956	0.116067	-1.05935	0.28944	0.647215	275.267	-0.36258	0.120762	-3.00244	0.00267829	0.0520085
Ccng2	NM_007635-4657	871.108	-0.063708	0.0859426	-0.741286	0.45852	0.775551	720.763	-0.151979	0.0807879	-1.88121	0.0599437	0.324447
Ccng2	NM_007635-4660	1529.11	0.132277	0.0653108	2.02535	0.0428314	0.255939	1111.86	0.0846328	0.0694528	1.21857	0.223009	0.606342
Cd1d1	NM_007639-4774	495.05	0.178354	0.0982382	1.81553	0.0694431	0.332594	408.893	0.384133	0.100195	3.83384	0.000126157	0.00652952
Cd1d1	NM_007639-4777	612.124	0.0826913	0.0939302	0.880348	0.378671	0.71802	465.825	0.179797	0.0986078	1.82336	0.0682495	0.344858
Cd1d1	NM_007639-4778	1070.98	0.20035	0.0708317	2.82853	0.00467619	0.0694692	835.939	0.217313	0.0800152	2.71589	0.0066097	0.090386
Cd28	NM_007642-4845	167.541	-0.013504	0.13618	-0.0991625	0.921009	0.98055	140.657	0.0437001	0.143534	0.304459	0.760778	0.927136
Cd28	NM_007642-4846	475.263	0.355208	0.103501	3.43193	0.000599312	0.0178067	369.538	0.243946	0.109588	2.22602	0.026013	0.205932
Cd28	NM_007642-4849	129.624	-0.0454777	0.14215	-0.319927	0.749024	0.923846	107.893	-0.00324335	0.157325	-0.0206156	0.983552	0.994035
Cd36	NM_007643-4874	127.579	0.0805464	0.145952	0.551868	0.581039	0.843265	97.8299	-0.230248	0.158371	-1.45385	0.145987	0.503916
Cd36	NM_007643-4877	230.326	0.182858	0.130675	1.39934	0.161712	0.493088	172.022	0.235437	0.138287	1.70252	0.088658	0.392999
Cd36	NM_007643-4879	45.9502	0.082119	0.149699	0.54856	0.583308	NA	37.0471	-0.276162	0.168449	-1.63944	0.101121	0.420373
Cd37	NM_007645-4880	1407.07	0.096939	0.0677245	1.43137	0.152323	0.481142	1140.97	0.0592453	0.0734656	0.806436	0.419992	0.76825
Cd37	NM_007645-4881	292.409	-0.0501896	0.11557	-0.434277	0.664087	0.888154	232.532	-0.241351	0.13196	-1.82897	0.0674045	0.343517
Cd37	NM_007645-4882	183.253	0.285188	0.133644	2.13394	0.0328479	0.220342	169.687	-0.10512	0.139367	-0.754271	0.450686	0.789452
Cd37	NM_007645-4883	93.1786	-0.178084	0.149637	-1.19011	0.234004	0.592383	82.8754	-0.00986077	0.162675	-0.0606165	0.951665	0.985666
Cd38	NM_007646-4888	292.62	0.231073	0.123878	1.86532	0.0621366	0.314168	225.345	0.373744	0.126039	2.9653	0.00302388	0.0555633
Cd38	NM_007646-4890	0.13605	-0.0104443	0.017418	-0.599625	0.548756	NA	0.806417	0.0246911	0.0434005	0.568913	0.569415	0.851518
Cd38	NM_007646-4891	808.992	0.116471	0.0803532	1.44949	0.147201	0.472434	571.501	0.156859	0.0879066	1.78438	0.0743623	0.361002
Entpd5	NM_007647-9034	210.405	-0.213221	0.131533	-1.62105	0.105006	0.402253	149.273	0.125502	0.144494	0.868559	0.385088	0.744447
Entpd5	NM_007647-9037	296.498	-0.00429338	0.12067	-0.0355796	0.971618	0.99272	195.121	-0.187807	0.13453	-1.39602	0.162707	0.529902
Entpd5	NM_007647-9039	769.852	0.215862	0.0899574	2.3996	0.0164129	0.147689	570.887	0.312616	0.0951009	3.2872	0.00101188	0.0270439
Cd3e	NM_007648-4893	172.084	0.02146	0.134794	0.159206	0.873506	0.965522	133.195	-0.411711	0.154668	-2.6619	0.00777016	0.100042
Cd3e	NM_007648-4894	10.4032	-0.0986199	0.10313	-0.956269	0.338937	NA	10.1215	-0.160774	0.130823	-1.22894	0.219094	0.60156
Cd3e	NM_007648-4896	130.603	0.125154	0.141686	0.883322	0.377062	0.717955	90.0311	-0.118179	0.161831	-0.730263	0.465229	0.797238
Cd48	NM_007649-4947	0	NA	NA	NA	NA	NA	0	NA	NA	NA	NA	NA
Cd48	NM_007649-4948	108.793	0.53106	0.149643	3.54885	0.000386917	0.0135623	93.6391	0.670679	0.158171	4.24022	2.23297e-05	0.00171648
Cd48	NM_007649-4951	517.009	0.0233453	0.0976836	0.238989	0.811114	0.94487	376.902	-0.0262035	0.103361	-0.253514	0.799871	0.940628
Cd53	NM_007651-4958	83.5444	-0.169211	0.150097	-1.12734	0.259599	0.617787	63.3746	-0.0195324	0.166137	-0.117568	0.90641	0.97445
Cd53	NM_007651-4961	48.805	-0.22948	0.149065	-1.53947	0.12369	NA	42.1209	-0.0909232	0.169112	-0.53765	0.590818	0.862405
Cd53	NM_007651-4962	327.883	0.0301465	0.112517	0.267928	0.788754	0.936482	256.086	-0.0531385	0.135955	-0.390853	0.695906	0.906339
Cd53	NM_007651-4963	179.591	0.00682913	0.133789	0.0510442	0.95929	0.989672	145.184	-0.139666	0.141624	-0.986173	0.324048	0.702548
Cd63	NM_007653-4982	344.447	-0.0190829	0.115649	-0.165008	0.868938	0.964231	270.735	-0.213755	0.123031	-1.73741	0.0823151	0.378221
Cd63	NM_007653-4983	77.1684	0.198439	0.151471	1.31008	0.190169	0.539692	75.1783	0.130682	0.162936	0.802044	0.422528	0.770129
Cd63	NM_007653-4985	164.551	0.202248	0.137106	1.47512	0.140181	0.462782	134.853	0.250485	0.148865	1.68263	0.0924464	0.400527
Cd72	NM_007654-5007	445.42	0.105022	0.103503	1.01467	0.310261	0.666558	358.122	0.130094	0.108241	1.20189	0.229406	0.613017
Cd72	NM_007654-5009	225.953	0.261818	0.135961	1.92568	0.0541445	0.289942	167.197	0.206977	0.146366	1.41411	0.157331	0.522052
Cd82	NM_007656-5035	92.2072	0.1891	0.149857	1.26187	0.206997	0.560244	69.4225	-0.044284	0.165255	-0.267974	0.788719	0.937641
Cd82	NM_007656-5038	1045.33	-0.00722402	0.0751003	-0.0961916	0.923368	0.980928	768.387	0.0517323	0.0793103	0.652278	0.514222	0.82538
Cdk1	NM_007659-5154	451.019	-0.169735	0.104628	-1.62228	0.104743	0.401864	378.781	-0.271402	0.106866	-2.53965	0.0110964	0.124489
Cdk1	NM_007659-5157	299.736	0.198292	0.120765	1.64196	0.100597	0.395	230.2	0.325739	0.128668	2.53162	0.0113538	0.12639
Cdk1	NM_007659-5158	2130.74	0.0469539	0.0584849	0.802839	0.422068	0.75201	1626.35	0.163934	0.0570807	2.87197	0.00407916	0.0673346
Cdk11b	NM_007661-5160	1091.13	0.000201581	0.0722434	0.0027903	0.997774	0.999429	917.324	0.0102818	0.0769618	0.133596	0.893722	0.97093
Cdk11b	NM_007661-5161	1557.03	0.159028	0.0683038	2.32825	0.0198989	0.164283	1227.79	0.163176	0.067447	2.41933	0.0155492	0.150922
Cdk11b	NM_007661-5162	27.6727	-0.142107	0.137181	-1.03591	0.300243	NA	16.814	0.189536	0.149549	1.26738	0.205018	0.587556
Cdh15	NM_007662-5232	672.798	0.106459	0.0907739	1.17279	0.240878	0.599318	553.015	0.184026	0.0932626	1.97321	0.048472	0.293386
Cdh15	NM_007662-5234	460.913	0.202511	0.106529	1.90099	0.0573034	0.298367	324.9	0.300496	0.112106	2.68047	0.00735182	0.0967655
Cdh15	NM_007662-5235	210.414	0.217912	0.130749	1.66665	0.0955843	0.387028	152.885	0.0909817	0.142622	0.637921	0.523525	0.829101
Cdh15	NM_007662-5236	277.409	0.163624	0.117938	1.38737	0.165328	0.498539	218.632	0.230214	0.129473	1.77808	0.0753903	0.362336
Cdh15	NM_007662-5237	1712.71	-0.0765994	0.0646702	-1.18446	0.23623	0.594455	1361.9	-0.217872	0.0753567	-2.8912	0.00383769	0.0645796
Cdk5	NM_007668-5275	41.7073	0.0483827	0.148179	0.326515	0.744034	NA	31.2238	-0.0413392	0.162988	-0.253633	0.799779	0.940628
Cdk5	NM_007668-5277	784.912	0.102683	0.0868867	1.1818	0.237284	0.595135	595.13	0.279559	0.0946158	2.95468	0.00312995	0.0565446
Cdkn1a	NM_007669-5327	157.385	-0.278054	0.138346	-2.00985	0.0444472	0.261946	129.318	-0.0859664	0.160609	-0.535254	0.592474	0.863117
Cdkn1a	NM_007669-5330	301.893	-0.00536062	0.115724	-0.0463226	0.963053	0.990273	237.176	0.0454761	0.141361	0.321702	0.747679	0.923861
Cdkn1a	NM_007669-5331	175.69	0.081044	0.1393	0.581795	0.560705	0.830795	125.82	0.0133937	0.150368	0.089073	0.929024	0.980753
Cdkn1a	NM_007669-5332	786.748	-0.13984	0.0894101	-1.56403	0.117811	0.425184	617.858	-0.163962	0.0992102	-1.65267	0.0983977	0.415027
Cdkn2b	NM_007670-5351	101.901	-0.0557754	0.147488	-0.378169	0.705305	0.908239	83.4976	0.0119337	0.16477	0.0724264	0.942263	0.984205
Cdkn2b	NM_007670-5352	155.652	0.0625888	0.144342	0.433613	0.664569	0.888447	121.58	0.0235331	0.158429	0.14854	0.881916	0.966147
Cdkn2b	NM_007670-5353	133.477	-0.0118728	0.143818	-0.0825541	0.934206	0.983413	114.978	-0.248113	0.150451	-1.64913	0.0991217	0.416983
Cdkn2b	NM_007670-5355	461.088	0.138752	0.103515	1.34041	0.180114	0.523662	364.713	0.271052	0.125941	2.15222	0.0313797	0.228344
Cdkn2c	NM_007671-5358	499.975	0.0627142	0.0990653	0.63306	0.526695	0.812761	432.075	0.0837721	0.101105	0.828563	0.407352	0.759241
Cdkn2c	NM_007671-5359	608.763	0.145012	0.0912404	1.58934	0.111985	0.415086	463.85	0.0946546	0.0966522	0.979333	0.327416	0.704635
Cdkn2c	NM_007671-5360	4.40533	-0.0258082	0.0751374	-0.343481	0.731237	NA	1.69769	0.0472355	0.0607528	0.777503	0.436862	0.782157
Cdkn2c	NM_007671-5362	3.16479	-0.00819227	0.0619223	-0.132299	0.894748	NA	1.75237	0.0149055	0.0668062	0.223116	0.823445	0.946838
Cdx2	NM_007673-5414	332.64	-0.170414	0.115764	-1.47209	0.140998	0.464193	266.562	-0.0900493	0.133614	-0.673951	0.500342	0.817834
Cdx4	NM_007674-5416	1448	0.15869	0.0645341	2.45901	0.013932	0.133782	1122.54	0.0396413	0.0677035	0.585513	0.558203	0.846261
Cdx4	NM_007674-5417	208.405	-0.139819	0.129518	-1.07953	0.280351	0.63871	149.357	-0.132919	0.153304	-0.867027	0.385927	0.74485
Cdx4	NM_007674-5418	628.647	-0.074514	0.0904977	-0.82338	0.410292	0.744761	467.478	-0.0374698	0.100423	-0.373119	0.70906	0.910461
Cebpa	NM_007678-5428	4.76278	-0.0256622	0.0792814	-0.323686	0.746176	NA	2.4306	0.0792658	0.0749893	1.05703	0.290499	0.672823
Cebpa	NM_007678-5431	978.093	0.245586	0.0751292	3.26886	0.00107983	0.0269983	728.671	0.291508	0.0804511	3.62341	0.00029074	0.0115505
Cebpa	NM_007678-5432	1886.21	-0.0227323	0.0653725	-0.347735	0.728039	0.914882	1499.92	-0.0587104	0.0598542	-0.98089	0.326647	0.704428
Cebpd	NM_007679-5440	30.7656	0.0643735	0.141953	0.453485	0.6502	NA	22.922	0.110599	0.161396	0.685261	0.493179	0.814297
Cebpd	NM_007679-5441	159.286	0.0566495	0.136633	0.414611	0.678427	0.896005	128.636	-0.0269161	0.154039	-0.174736	0.861287	0.959223
Cebpd	NM_007679-5442	176.614	0.204414	0.135112	1.51293	0.130298	0.446795	114.898	-0.0721211	0.153377	-0.47022	0.638198	0.886268
Cebpd	NM_007679-5444	35.4828	-0.0326106	0.144195	-0.226156	0.82108	NA	43.1489	0.0994689	0.16908	0.588293	0.556335	0.845454
Cebpd	NM_007679-5445	224.835	0.1071	0.126773	0.844816	0.398214	0.734897	182.666	0.00324269	0.145029	0.0223588	0.982162	0.993762
Cfi	NM_007686-5520	241.621	-0.182327	0.132148	-1.37972	0.167673	0.501644	182.947	-0.142435	0.147717	-0.964239	0.334926	0.709205
Cfi	NM_007686-5524	792.421	0.354538	0.0819001	4.32891	1.49848e-05	0.00119057	585.683	0.155659	0.0887466	1.75398	0.0794345	0.372108
Cfl1	NM_007687-5526	87.8129	-0.0822847	0.149708	-0.549635	0.58257	0.844198	73.4254	-0.222854	0.165045	-1.35026	0.176933	0.551333
Cfl1	NM_007687-5527	369.874	0.00395649	0.11224	0.0352504	0.97188	0.992893	312.562	-0.175036	0.121022	-1.44631	0.14809	0.507501
Cfl1	NM_007687-5528	256.397	0.256398	0.122224	2.09777	0.0359257	0.232442	184.147	0.355911	0.138896	2.56242	0.0103945	0.11943
Cfl2	NM_007688-5533	122.22	0.267709	0.143424	1.86656	0.0619631	0.314168	92.8815	-0.0487276	0.159043	-0.30638	0.759315	0.927084
Cfl2	NM_007688-5534	239.697	0.192832	0.12504	1.54216	0.123035	0.434579	177.185	0.159709	0.139077	1.14835	0.250822	0.635824
Cfl2	NM_007688-5535	569.976	-0.28546	0.0918706	-3.10719	0.00188874	0.039354	427.172	-0.273613	0.0993025	-2.75535	0.00586303	0.0849126
Cfl2	NM_007688-5536	452.72	-0.103963	0.106143	-0.979459	0.327353	0.680561	357.175	-0.285384	0.114457	-2.49338	0.0126532	0.133858
Chad	NM_007689-5561	645.276	0.215419	0.0888227	2.42528	0.0152968	0.141822	508.496	0.235252	0.0921955	2.55166	0.0107211	0.121829
Chad	NM_007689-5563	1106.08	0.0747066	0.0713648	1.04683	0.295179	0.653072	866.195	0.105348	0.0766622	1.37418	0.169386	0.539091
Chek1	NM_007691-5589	16.7694	0.0326668	0.122611	0.266427	0.78991	NA	16.913	0.0427504	0.148564	0.287757	0.773533	0.931235
Chek1	NM_007691-5590	299.489	0.205078	0.115924	1.76908	0.0768802	0.351051	275.757	0.226976	0.123527	1.83747	0.0661411	0.340968
Chek1	NM_007691-5592	350.528	0.00995676	0.114352	0.0870711	0.930615	0.983313	283.552	-0.0992434	0.124271	-0.798608	0.424518	0.771316
Chek1	NM_007691-5594	24.2632	-0.0484718	0.132182	-0.366704	0.71384	NA	23.7079	-0.0612504	0.156043	-0.392524	0.694671	0.906065
Chkb	NM_007692-5628	1041.47	0.0611606	0.0770041	0.794251	0.427049	0.754646	793.254	-0.0625655	0.0817758	-0.765086	0.44422	0.785479
Chkb	NM_007692-5629	60.4956	-0.142131	0.150805	-0.942485	0.345944	0.694989	52.0937	-0.253449	0.16844	-1.50469	0.132405	0.482489
Chkb	NM_007692-5630	781.056	-0.0607087	0.0844188	-0.719137	0.472056	0.78401	655.262	-0.0695956	0.0816465	-0.852401	0.393992	0.748953
Chga	NM_007693-5601	102.056	-0.130989	0.147096	-0.890502	0.373196	0.714932	84.1923	-0.114826	0.161911	-0.709191	0.478206	0.806278
Chga	NM_007693-5603	422.381	-0.115953	0.104668	-1.10782	0.26794	0.626265	307.949	-0.0449263	0.116043	-0.387152	0.698644	0.907336
Chga	NM_007693-5604	8.99146	-0.0784645	0.0967347	-0.81113	0.417291	NA	8.65141	0.00116704	0.119931	0.00973092	0.992236	0.997226
Chga	NM_007693-5606	292.479	0.0440819	0.123426	0.357153	0.720977	0.914066	228.917	-0.0464983	0.124315	-0.374037	0.708377	0.910185
Chgb	NM_007694-5608	334.853	-0.0918509	0.122673	-0.748749	0.454009	0.772787	295.609	-0.0303534	0.119557	-0.253882	0.799587	0.940628
Chgb	NM_007694-5609	1909.88	-0.0808364	0.0584371	-1.38331	0.166571	0.500423	1538.44	-0.0438344	0.0686672	-0.638361	0.523239	0.828867
Chgb	NM_007694-5612	349.741	0.290333	0.111634	2.60075	0.00930208	0.105469	292.73	0.250549	0.120104	2.08611	0.0369688	0.252665
Chrm1	NM_007698-5661	293.366	-0.323758	0.1162	-2.78622	0.0053327	0.0754599	221.101	-0.377839	0.128676	-2.93636	0.00332093	0.0584204
Chrm1	NM_007698-5663	124.664	0.202206	0.145175	1.39285	0.163666	0.4966	115.953	0.283722	0.151879	1.86808	0.0617508	0.329854
Chrm4	NM_007699-5675	604.154	0.232052	0.0943552	2.45934	0.0139191	0.133782	511.091	-0.0193952	0.0961163	-0.201789	0.840082	0.952045
Chrm4	NM_007699-5676	640.039	0.181666	0.0888086	2.04559	0.0407963	0.24954	515.14	-0.0203219	0.100013	-0.203193	0.838984	0.951868
Chrm4	NM_007699-5677	194.205	-0.199847	0.131253	-1.52261	0.127858	0.44253	149.123	-0.349337	0.146894	-2.37816	0.0173992	0.160996
Chrm4	NM_007699-5678	1172.35	0.0212445	0.0739752	0.287184	0.773971	0.932975	939.997	0.0714829	0.0724936	0.986058	0.324105	0.702548
Chuk	NM_007700-5836	163.64	-0.0822911	0.138998	-0.592031	0.55383	0.827236	114.134	-0.269549	0.150717	-1.78845	0.073704	0.359552
Chuk	NM_007700-5837	22.5921	-0.171628	0.132935	-1.29108	0.196678	NA	19.7166	-0.280756	0.154051	-1.82249	0.0683809	0.345119
Chuk	NM_007700-5838	102.634	0.16714	0.14737	1.13415	0.256732	0.613982	94.7811	0.140603	0.155537	0.903983	0.366005	0.733194
Cirbp	NM_007705-5858	145.467	-0.0224451	0.140036	-0.160281	0.87266	0.965362	110.255	0.307417	0.158125	1.94414	0.0518786	0.302901
Cirbp	NM_007705-5859	288.796	0.148853	0.121813	1.22197	0.221718	0.578765	218.707	0.335928	0.124051	2.70798	0.00676943	0.0919892
Socs2	NM_007706-23716	307.383	0.0667499	0.113402	0.588611	0.556122	0.828353	243.866	-0.0383537	0.12263	-0.312761	0.754462	0.926888
Socs2	NM_007706-23718	173.574	0.540127	0.137305	3.93377	8.36242e-05	0.00453007	117.806	0.327731	0.152647	2.14699	0.0317944	0.229978
Socs3	NM_007707-23723	434.254	-0.00398021	0.103761	-0.0383594	0.969401	0.992251	345.784	-0.140622	0.122369	-1.14916	0.250488	0.635472
Socs3	NM_007707-23727	198.531	-0.381555	0.131219	-2.90778	0.00364006	0.0589836	158.637	-0.262675	0.142624	-1.84173	0.065515	0.339324
Socs3	NM_007707-23728	244.423	0.28454	0.126073	2.25695	0.0240114	0.183176	193.701	0.199098	0.142923	1.39304	0.163607	0.530645
Cit	NM_007708-5871	31.0669	0.0960102	0.141834	0.67692	0.498457	NA	18.5214	0.0587353	0.153808	0.381874	0.702554	0.90839
Cit	NM_007708-5872	212.313	-0.0453275	0.127295	-0.356083	0.721778	0.914066	153.349	-0.145623	0.154296	-0.943794	0.345275	0.718595
Cited1	NM_007709-5877	282.894	0.11417	0.121274	0.941419	0.34649	0.695574	213.825	0.168763	0.133509	1.26405	0.20621	0.589522
Cited1	NM_007709-5878	766.13	-0.0570946	0.0817751	-0.69819	0.485058	0.790242	592.949	-0.0349548	0.087848	-0.397901	0.690703	0.903983
Cited1	NM_007709-5879	356.752	-0.0590184	0.114997	-0.513216	0.6078	0.856558	292.909	0.139639	0.130177	1.07269	0.28341	0.666712
Ckm	NM_007710-5893	329.461	-0.152831	0.115416	-1.32417	0.185446	0.531843	252.019	-0.0687833	0.127524	-0.539377	0.589627	0.861897
Ckm	NM_007710-5894	38.2918	0.108787	0.144928	0.750622	0.45288	NA	46.9145	-0.204505	0.169071	-1.20958	0.22644	0.609986
[truncated: 11,677 more rows]
