# Supplementary material for: Pathway sensor-based functional genomics screening identifies modulators of neuronal activity
Source: Sci Rep. 2018 Dec 4;8:17597. doi: 10.1038/s41598-018-36008-9 (PMC6279925; doi:10.1038/s41598-018-36008-9)
Supplement: Supplementary file 4 — Supplementary Table S4 [file 41598_2018_36008_MOESM4_ESM.xlsx]

## Sheet: Tabelle1
Pathway identifier	Pathway name	#Entities found	#Entities total	Entities ratio	Entities pValue	Entities FDR	#Reactions found	#Reactions total	Reactions ratio	Species identifier	Species name	Submitted entities found	Mapped entities	Found reaction identifiers
R-HSA-5654227	Phospholipase C-mediated cascade; FGFR3	6	45	0.00473984	9.73751e-05	0.0274304	10	20	0.0021777	48887	Homo sapiens	NM_138305;NM_030610;NM_009793;NM_009623;NM_008005;NM_009790	P40145;O76093;O60266;Q16566;Q9NP95;P62158	R-HSA-111956;R-HSA-5654222;R-HSA-112282;R-HSA-111930;R-HSA-111915;R-HSA-74448;R-HSA-111966;R-HSA-111913;R-HSA-5654148;R-HSA-5654224
R-HSA-5654228	Phospholipase C-mediated cascade; FGFR4	6	46	0.00484517	0.00010966	0.0274304	10	20	0.0021777	48887	Homo sapiens	NM_138305;NM_030610;NM_009793;NM_009623;NM_008005;NM_009790	P40145;O76093;O60266;Q16566;Q9NP95;P62158	R-HSA-5654169;R-HSA-111956;R-HSA-112282;R-HSA-111930;R-HSA-111915;R-HSA-5654163;R-HSA-74448;R-HSA-111966;R-HSA-111913;R-HSA-5654151
R-HSA-5654221	Phospholipase C-mediated cascade; FGFR2	6	52	0.00547714	0.000211599	0.0274304	10	20	0.0021777	48887	Homo sapiens	NM_138305;NM_030610;NM_009793;NM_009623;NM_008005;NM_009790	P40145;O76093;O60266;Q16566;Q9NP95;P62158	R-HSA-111956;R-HSA-112282;R-HSA-5654157;R-HSA-5654159;R-HSA-111930;R-HSA-111915;R-HSA-5654147;R-HSA-74448;R-HSA-111966;R-HSA-111913
R-HSA-442745	Activation of CaMK IV	2	2	0.000210659	0.000498672	0.0274304	3	3	0.000326655	48887	Homo sapiens	NM_009793;NM_009790	Q16566;P62158	R-HSA-112282;R-HSA-111915;R-HSA-111913
R-HSA-112043	PLC beta mediated events	5	44	0.00463451	0.000769548	0.0274304	10	21	0.00228659	48887	Homo sapiens	NM_138305;NM_009793;NM_009623;NM_010308;NM_009790	P40145;O60266;P09471;Q16566;P62158	R-HSA-111956;R-HSA-111870;R-HSA-112282;R-HSA-111879;R-HSA-111930;R-HSA-111915;R-HSA-74448;R-HSA-111966;R-HSA-111913;R-HSA-112037
R-HSA-112040	G-protein mediated events	5	45	0.00473984	0.000850173	0.0274304	19	30	0.00326655	48887	Homo sapiens	NM_138305;NM_009793;NM_009623;NM_010308;NM_009790	P40145;O60266;P09471;Q16566;P62158	R-HSA-170677;R-HSA-170676;R-HSA-111870;R-HSA-112282;R-HSA-170672;R-HSA-170674;R-HSA-111879;R-HSA-170685;R-HSA-111915;R-HSA-111913;R-HSA-74448;R-HSA-170686;R-HSA-392206;R-HSA-112037;R-HSA-111956;R-HSA-111930;R-HSA-170671;R-HSA-111966;R-HSA-170666
R-HSA-111997	CaM pathway	4	26	0.00273857	0.000870926	0.0274304	7	13	0.00141551	48887	Homo sapiens	NM_138305;NM_009793;NM_009623;NM_009790	P40145;O60266;Q16566;P62158	R-HSA-111956;R-HSA-112282;R-HSA-111930;R-HSA-111915;R-HSA-74448;R-HSA-111966;R-HSA-111913
R-HSA-111933	Calmodulin induced events	4	26	0.00273857	0.000870926	0.0274304	6	12	0.00130662	48887	Homo sapiens	NM_138305;NM_009793;NM_009623;NM_009790	P40145;O60266;Q16566;P62158	R-HSA-111956;R-HSA-112282;R-HSA-111930;R-HSA-111915;R-HSA-111966;R-HSA-111913
R-HSA-111932	CaMK IV-mediated phosphorylation of CREB	2	3	0.000315989	0.00111029	0.0274304	3	4	0.00043554	48887	Homo sapiens	NM_009793;NM_009790	Q16566;P62158	R-HSA-112282;R-HSA-111915;R-HSA-111913
R-HSA-111996	Ca-dependent events	4	28	0.00294923	0.00114293	0.0274304	7	16	0.00174216	48887	Homo sapiens	NM_138305;NM_009793;NM_009623;NM_009790	P40145;O60266;Q16566;P62158	R-HSA-111956;R-HSA-112282;R-HSA-111930;R-HSA-111915;R-HSA-74448;R-HSA-111966;R-HSA-111913
R-HSA-5654219	Phospholipase C-mediated cascade: FGFR1	5	49	0.00516115	0.00123689	0.0296854	10	20	0.0021777	48887	Homo sapiens	NM_138305;NM_030610;NM_009793;NM_009623;NM_009790	P40145;O60266;Q16566;Q9NP95;P62158	R-HSA-111956;R-HSA-112282;R-HSA-111930;R-HSA-111915;R-HSA-74448;R-HSA-111966;R-HSA-111913;R-HSA-5654165;R-HSA-5654149;R-HSA-5654167
R-HSA-1489509	DAG and IP3 signaling	4	32	0.00337055	0.00185618	0.0352675	7	17	0.00185105	48887	Homo sapiens	NM_138305;NM_009793;NM_009623;NM_009790	P40145;O60266;Q16566;P62158	R-HSA-111956;R-HSA-112282;R-HSA-111930;R-HSA-111915;R-HSA-74448;R-HSA-111966;R-HSA-111913
R-HSA-442717	CREB phosphorylation through the activation of CaMKK	2	4	0.000421319	0.00195326	0.0371119	4	5	0.000544425	48887	Homo sapiens	NM_009793;NM_009790	Q16566;P62158	R-HSA-112282;R-HSA-111915;R-HSA-111913;R-HSA-443480
R-HSA-111885	Opioid Signalling	6	81	0.0085317	0.00207358	0.0373244	28	47	0.0051176	48887	Homo sapiens	NM_138305;NM_009793;NM_009623;NM_010308;NM_031868;NM_009790	P40145;O60266;P09471;Q16566;P62136;P62158	R-HSA-170677;R-HSA-170676;R-HSA-111870;R-HSA-112282;R-HSA-170672;R-HSA-170674;R-HSA-170685;R-HSA-111915;R-HSA-170686;R-HSA-111913;R-HSA-112037;R-HSA-112271;R-HSA-167429;R-HSA-167419;R-HSA-111930;R-HSA-167415;R-HSA-170671;R-HSA-170666;R-HSA-167408;R-HSA-167433;R-HSA-201787;R-HSA-180038;R-HSA-111879;R-HSA-74448;R-HSA-392206;R-HSA-201783;R-HSA-111956;R-HSA-111966
R-HSA-167021	PLC-gamma1 signalling	4	34	0.00358121	0.00230817	0.0415471	7	19	0.00206882	48887	Homo sapiens	NM_138305;NM_009793;NM_009623;NM_009790	P40145;O60266;Q16566;P62158	R-HSA-111956;R-HSA-112282;R-HSA-111930;R-HSA-111915;R-HSA-74448;R-HSA-111966;R-HSA-111913
R-HSA-212718	EGFR interacts with phospholipase C-gamma	4	34	0.00358121	0.00230817	0.0415471	7	20	0.0021777	48887	Homo sapiens	NM_138305;NM_009793;NM_009623;NM_009790	P40145;O60266;Q16566;P62158	R-HSA-111956;R-HSA-112282;R-HSA-111930;R-HSA-111915;R-HSA-74448;R-HSA-111966;R-HSA-111913
R-HSA-438064	Post NMDA receptor activation events	4	35	0.00368654	0.00256032	0.0435255	8	18	0.00195993	48887	Homo sapiens	NM_138305;NM_009793;NM_009623;NM_009790	P40145;O60266;Q16566;P62158	R-HSA-442732;R-HSA-112282;R-HSA-442715;R-HSA-442760;R-HSA-111915;R-HSA-111913;R-HSA-442725;R-HSA-443480
R-HSA-442755	Activation of NMDA receptor upon glutamate binding and postsynaptic events	4	39	0.00410786	0.00375826	0.0638904	8	22	0.00239547	48887	Homo sapiens	NM_138305;NM_009793;NM_009623;NM_009790	P40145;O60266;Q16566;P62158	R-HSA-442732;R-HSA-112282;R-HSA-442715;R-HSA-442760;R-HSA-111915;R-HSA-111913;R-HSA-442725;R-HSA-443480
R-HSA-211981	Xenobiotics	3	20	0.00210659	0.00424617	0.0721848	3	22	0.00239547	48887	Homo sapiens	NM_007819	P24462;P20815;P08684	R-HSA-211948;R-HSA-211882;R-HSA-213175
R-HSA-190371	FGFR3b ligand binding and activation	2	7	0.000737308	0.00579705	0.0927528	2	2	0.00021777	48887	Homo sapiens	NM_030610;NM_008005	O76093;Q9NP95	R-HSA-190263;R-HSA-190385
R-HSA-442720	CREB phosphorylation through the activation of Adenylate Cyclase	2	7	0.000737308	0.00579705	0.0927528	1	2	0.00021777	48887	Homo sapiens	NM_138305;NM_009623	P40145;O60266	R-HSA-442715
R-HSA-375165	NCAM signaling for neurite out-growth	11	285	0.030019	0.00645208	0.103233	16	62	0.00675087	48887	Homo sapiens	NM_007783;NM_025959;NM_030610;NM_008368;NM_026268;NM_009181;NM_009703;NM_009933;NM_008005;NM_011155;NM_009790	O76093;P53041;Q16828;P12109;P14784;Q92186;P41240;P62333;P10398;Q9NP95;P62158	R-HSA-5672978;R-HSA-5675376;R-HSA-5672980;R-HSA-5672951;R-HSA-5674140;R-HSA-422454;R-HSA-5672960;R-HSA-5675433;R-HSA-5672961;R-HSA-375151;R-HSA-5672965;R-HSA-5672966;R-HSA-5672969;R-HSA-5672972;R-HSA-5672973;R-HSA-5658430
R-HSA-5683057	MAPK family signaling cascades	11	294	0.0309669	0.00804598	0.12069	19	86	0.00936411	48887	Homo sapiens	NM_007783;NM_025959;NM_030610;NM_031168;NM_008368;NM_026268;NM_018808;NM_009703;NM_008005;NM_011155;NM_009790	O76093;P53041;Q16828;P14784;P41240;P25685;P62333;P10398;P05231;Q9NP95;P62158	R-HSA-5690250;R-HSA-5672978;R-HSA-5675376;R-HSA-5672980;R-HSA-5672951;R-HSA-5687112;R-HSA-5674140;R-HSA-5690245;R-HSA-5675433;R-HSA-5672960;R-HSA-109858;R-HSA-5672961;R-HSA-109857;R-HSA-5672965;R-HSA-5672966;R-HSA-5672969;R-HSA-5672972;R-HSA-5672973;R-HSA-5658430
R-HSA-5684996	MAPK1/MAPK3 signaling	10	256	0.0269644	0.00854781	0.123286	16	46	0.00500871	48887	Homo sapiens	NM_007783;NM_025959;NM_030610;NM_031168;NM_008368;NM_026268;NM_009703;NM_008005;NM_011155;NM_009790	O76093;P53041;Q16828;P14784;P41240;P62333;P10398;P05231;Q9NP95;P62158	R-HSA-5672978;R-HSA-5675376;R-HSA-5672980;R-HSA-5672951;R-HSA-5674140;R-HSA-5672960;R-HSA-5675433;R-HSA-109858;R-HSA-5672961;R-HSA-109857;R-HSA-5672965;R-HSA-5672966;R-HSA-5672969;R-HSA-5672972;R-HSA-5672973;R-HSA-5658430
R-HSA-186797	Signaling by PDGF	13	383	0.0403413	0.00893044	0.123286	23	112	0.0121951	48887	Homo sapiens	NM_138305;NM_009793;NM_009623;NM_008368;NM_026268;NM_009703;NM_009790;NM_007783;NM_025959;NM_030610;NM_009933;NM_011155;NM_008005	O60266;P41240;P10398;Q16566;Q9NP95;P62158;P40145;O76093;P53041;Q16828;P12109;P14784;P62333	R-HSA-5672978;R-HSA-112282;R-HSA-5675376;R-HSA-5672980;R-HSA-5672951;R-HSA-111915;R-HSA-111913;R-HSA-74448;R-HSA-5674140;R-HSA-382054;R-HSA-5675433;R-HSA-5672960;R-HSA-5672961;R-HSA-111956;R-HSA-5672965;R-HSA-5672966;R-HSA-5672969;R-HSA-111930;R-HSA-2316434;R-HSA-111966;R-HSA-5672972;R-HSA-5672973;R-HSA-5658430
R-HSA-5654696	Downstream signaling of activated FGFR2	12	342	0.0360228	0.00928392	0.123286	43	109	0.0118685	48887	Homo sapiens	NM_007783;NM_138305;NM_025959;NM_030610;NM_009793;NM_009623;NM_008368;NM_026268;NM_009703;NM_008005;NM_011155;NM_009790	P40145;O76093;O60266;P53041;Q16828;P14784;P41240;P62333;P10398;Q16566;Q9NP95;P62158	R-HSA-5672978;R-HSA-112282;R-HSA-5672980;R-HSA-5654402;R-HSA-111915;R-HSA-5654701;R-HSA-111913;R-HSA-5654406;R-HSA-5674140;R-HSA-5654407;R-HSA-5654404;R-HSA-5654697;R-HSA-5672960;R-HSA-5672961;R-HSA-5672965;R-HSA-5654157;R-HSA-5672966;R-HSA-5654159;R-HSA-5672969;R-HSA-111930;R-HSA-5654147;R-HSA-5672972;R-HSA-5672973;R-HSA-5658430;R-HSA-5654603;R-HSA-5654605;R-HSA-5675376;R-HSA-5654607;R-HSA-56729…
R-HSA-5654716	Downstream signaling of activated FGFR4	12	342	0.0360228	0.00928392	0.123286	43	109	0.0118685	48887	Homo sapiens	NM_007783;NM_138305;NM_025959;NM_030610;NM_009793;NM_009623;NM_008368;NM_026268;NM_009703;NM_008005;NM_011155;NM_009790	P40145;O76093;O60266;P53041;Q16828;P14784;P41240;P62333;P10398;Q16566;Q9NP95;P62158	R-HSA-5654169;R-HSA-5672978;R-HSA-112282;R-HSA-5672980;R-HSA-111915;R-HSA-5654163;R-HSA-111913;R-HSA-5674140;R-HSA-5672960;R-HSA-5654426;R-HSA-5654651;R-HSA-5672961;R-HSA-5654425;R-HSA-5672965;R-HSA-5654655;R-HSA-5672966;R-HSA-5654428;R-HSA-5654653;R-HSA-5672969;R-HSA-111930;R-HSA-5654418;R-HSA-5654717;R-HSA-5672972;R-HSA-5654423;R-HSA-5654714;R-HSA-5654422;R-HSA-5672973;R-HSA-5654151;R-HSA-56584…
R-HSA-5654708	Downstream signaling of activated FGFR3	12	342	0.0360228	0.00928392	0.123286	40	109	0.0118685	48887	Homo sapiens	NM_007783;NM_138305;NM_025959;NM_030610;NM_009793;NM_009623;NM_008368;NM_026268;NM_009703;NM_008005;NM_011155;NM_009790	P40145;O76093;O60266;P53041;Q16828;P14784;P41240;P62333;P10398;Q16566;Q9NP95;P62158	R-HSA-5654634;R-HSA-5654633;R-HSA-5654408;R-HSA-5672978;R-HSA-5654409;R-HSA-112282;R-HSA-5672980;R-HSA-5654637;R-HSA-5654413;R-HSA-111915;R-HSA-5654625;R-HSA-111913;R-HSA-5674140;R-HSA-5654631;R-HSA-5654224;R-HSA-5654628;R-HSA-5672960;R-HSA-5672961;R-HSA-5654222;R-HSA-5672965;R-HSA-5672966;R-HSA-5654705;R-HSA-5672969;R-HSA-111930;R-HSA-5654640;R-HSA-5654416;R-HSA-5672972;R-HSA-5654646;R-HSA-56541…
R-HSA-167044	Signalling to RAS	10	260	0.0273857	0.00946082	0.123286	16	49	0.00533537	48887	Homo sapiens	NM_007783;NM_025959;NM_030610;NM_008368;NM_026268;NM_009703;NM_011951;NM_008005;NM_011155;NM_009790	O76093;P53041;Q16828;P14784;P41240;P62333;Q16539;P10398;Q9NP95;P62158	R-HSA-5672978;R-HSA-5675376;R-HSA-5672980;R-HSA-5672951;R-HSA-5674140;R-HSA-187688;R-HSA-5675433;R-HSA-5672960;R-HSA-171011;R-HSA-5672961;R-HSA-5672965;R-HSA-5672966;R-HSA-5672969;R-HSA-5672972;R-HSA-5672973;R-HSA-5658430
R-HSA-187037	NGF signalling via TRKA from the plasma membrane	13	388	0.0408679	0.00987791	0.123286	26	141	0.0153528	48887	Homo sapiens	NM_138305;NM_009793;NM_009623;NM_008368;NM_026268;NM_009703;NM_011951;NM_009790;NM_007783;NM_025959;NM_030610;NM_011155;NM_008005	P40145;O76093;O60266;P53041;Q16828;P14784;P41240;P62333;Q16539;P10398;Q16566;Q9NP95;P62158	R-HSA-5672978;R-HSA-112282;R-HSA-5675376;R-HSA-5672980;R-HSA-5672951;R-HSA-111915;R-HSA-111913;R-HSA-74448;R-HSA-5674140;R-HSA-198669;R-HSA-187688;R-HSA-5672960;R-HSA-171011;R-HSA-5675433;R-HSA-5672961;R-HSA-111956;R-HSA-5672965;R-HSA-5672966;R-HSA-5672969;R-HSA-111930;R-HSA-2316434;R-HSA-111966;R-HSA-5672972;R-HSA-5672973;R-HSA-203797;R-HSA-5658430
R-HSA-5654687	Downstream signaling of activated FGFR1	12	345	0.0363387	0.00990021	0.123286	44	110	0.0119774	48887	Homo sapiens	NM_007783;NM_138305;NM_025959;NM_030610;NM_009793;NM_009623;NM_008368;NM_026268;NM_009703;NM_008005;NM_011155;NM_009790	P40145;O76093;O60266;P53041;Q16828;P14784;P41240;P62333;P10398;Q16566;Q9NP95;P62158	R-HSA-5654575;R-HSA-5656064;R-HSA-5654573;R-HSA-5654692;R-HSA-5672978;R-HSA-5654571;R-HSA-112282;R-HSA-5654690;R-HSA-5672980;R-HSA-5654569;R-HSA-111915;R-HSA-111913;R-HSA-5654165;R-HSA-5674140;R-HSA-5654167;R-HSA-5672960;R-HSA-5654591;R-HSA-5672961;R-HSA-5654586;R-HSA-5654587;R-HSA-5672965;R-HSA-5654584;R-HSA-5672966;R-HSA-5654582;R-HSA-111930;R-HSA-5672969;R-HSA-5672972;R-HSA-5654578;R-HSA-56729…
R-HSA-5654743	Signaling by FGFR4	12	345	0.0363387	0.00990021	0.123286	48	127	0.0138284	48887	Homo sapiens	NM_007783;NM_138305;NM_025959;NM_030610;NM_009793;NM_009623;NM_008368;NM_026268;NM_009703;NM_008005;NM_011155;NM_009790	P40145;O76093;O60266;P53041;Q16828;P14784;P41240;P62333;P10398;Q16566;Q9NP95;P62158	R-HSA-5654169;R-HSA-5672978;R-HSA-112282;R-HSA-5672980;R-HSA-5654566;R-HSA-111915;R-HSA-5654163;R-HSA-111913;R-HSA-5674140;R-HSA-5672960;R-HSA-5654651;R-HSA-5672961;R-HSA-5654426;R-HSA-5654425;R-HSA-5672965;R-HSA-5654655;R-HSA-5672966;R-HSA-5654428;R-HSA-5654653;R-HSA-5672969;R-HSA-111930;R-HSA-5654418;R-HSA-5654717;R-HSA-5654423;R-HSA-5672972;R-HSA-5654714;R-HSA-5654422;R-HSA-5672973;R-HSA-56541…
R-HSA-5218921	VEGFR2 mediated cell proliferation	10	262	0.0275964	0.00994448	0.123286	18	51	0.00555314	48887	Homo sapiens	NM_007783;NM_025959;NM_030610;NM_008368;NM_026268;NM_009703;NM_010612;NM_008005;NM_011155;NM_009790	O76093;P53041;Q16828;P35968;P14784;P41240;P62333;P10398;Q9NP95;P62158	R-HSA-5672978;R-HSA-4420121;R-HSA-5675376;R-HSA-5672980;R-HSA-4420153;R-HSA-5672951;R-HSA-74448;R-HSA-5674140;R-HSA-4420202;R-HSA-5672960;R-HSA-5675433;R-HSA-5672961;R-HSA-5672965;R-HSA-5672966;R-HSA-5672969;R-HSA-5672972;R-HSA-5672973;R-HSA-5658430
R-HSA-5654741	Signaling by FGFR3	12	346	0.0364441	0.0101126	0.123286	45	129	0.0140462	48887	Homo sapiens	NM_007783;NM_138305;NM_025959;NM_030610;NM_009793;NM_009623;NM_008368;NM_026268;NM_009703;NM_008005;NM_011155;NM_009790	P40145;O76093;O60266;P53041;Q16828;P14784;P41240;P62333;P10398;Q16566;Q9NP95;P62158	R-HSA-5654634;R-HSA-5654633;R-HSA-5654408;R-HSA-5654409;R-HSA-5672978;R-HSA-112282;R-HSA-5672980;R-HSA-5654637;R-HSA-5654413;R-HSA-111915;R-HSA-5654565;R-HSA-5654625;R-HSA-111913;R-HSA-5674140;R-HSA-5654631;R-HSA-5654224;R-HSA-5654628;R-HSA-5672960;R-HSA-5672961;R-HSA-5654222;R-HSA-5672965;R-HSA-5672966;R-HSA-5654705;R-HSA-111930;R-HSA-5672969;R-HSA-5654640;R-HSA-5654416;R-HSA-5654646;R-HSA-56541…
R-HSA-5654736	Signaling by FGFR1	12	350	0.0368654	0.0109977	0.123286	50	134	0.0145906	48887	Homo sapiens	NM_007783;NM_138305;NM_025959;NM_030610;NM_009793;NM_009623;NM_008368;NM_026268;NM_009703;NM_008005;NM_011155;NM_009790	P40145;O76093;O60266;P53041;Q16828;P14784;P41240;P62333;P10398;Q16566;Q9NP95;P62158	R-HSA-5654575;R-HSA-5656064;R-HSA-5654692;R-HSA-5654573;R-HSA-190429;R-HSA-5672978;R-HSA-5654690;R-HSA-112282;R-HSA-5654571;R-HSA-5672980;R-HSA-5654569;R-HSA-111915;R-HSA-111913;R-HSA-5654165;R-HSA-5674140;R-HSA-5654167;R-HSA-5654560;R-HSA-5672960;R-HSA-5672961;R-HSA-5654591;R-HSA-5654586;R-HSA-5672965;R-HSA-5654587;R-HSA-5672966;R-HSA-5654584;R-HSA-5654582;R-HSA-111930;R-HSA-5672969;R-HSA-565457…
R-HSA-170660	Adenylate cyclase activating pathway	2	10	0.0010533	0.0114666	0.123286	4	4	0.00043554	48887	Homo sapiens	NM_138305;NM_009623	P40145;O60266	R-HSA-170677;R-HSA-170676;R-HSA-170672;R-HSA-170685
R-HSA-187687	Signalling to ERKs	10	268	0.0282284	0.0115095	0.123286	16	63	0.00685976	48887	Homo sapiens	NM_007783;NM_025959;NM_030610;NM_008368;NM_026268;NM_009703;NM_011951;NM_008005;NM_011155;NM_009790	O76093;P53041;Q16828;P14784;P41240;P62333;Q16539;P10398;Q9NP95;P62158	R-HSA-5672978;R-HSA-5675376;R-HSA-5672980;R-HSA-5672951;R-HSA-5674140;R-HSA-187688;R-HSA-5675433;R-HSA-5672960;R-HSA-171011;R-HSA-5672961;R-HSA-5672965;R-HSA-5672966;R-HSA-5672969;R-HSA-5672972;R-HSA-5672973;R-HSA-5658430
R-HSA-186763	Downstream signal transduction	12	354	0.0372867	0.0119418	0.123286	22	103	0.0112152	48887	Homo sapiens	NM_007783;NM_138305;NM_025959;NM_030610;NM_009793;NM_009623;NM_008368;NM_026268;NM_009703;NM_008005;NM_011155;NM_009790	P40145;O76093;O60266;P53041;Q16828;P14784;P41240;P62333;P10398;Q16566;Q9NP95;P62158	R-HSA-5672978;R-HSA-112282;R-HSA-5675376;R-HSA-5672980;R-HSA-5672951;R-HSA-111915;R-HSA-111913;R-HSA-74448;R-HSA-5674140;R-HSA-5675433;R-HSA-5672960;R-HSA-5672961;R-HSA-111956;R-HSA-5672965;R-HSA-5672966;R-HSA-5672969;R-HSA-111930;R-HSA-2316434;R-HSA-111966;R-HSA-5672972;R-HSA-5672973;R-HSA-5658430
R-HSA-2424491	DAP12 signaling	12	357	0.0376027	0.01269	0.123286	22	104	0.011324	48887	Homo sapiens	NM_007783;NM_138305;NM_025959;NM_030610;NM_009793;NM_009623;NM_008368;NM_026268;NM_009703;NM_008005;NM_011155;NM_009790	P40145;O76093;O60266;P53041;Q16828;P14784;P41240;P62333;P10398;Q16566;Q9NP95;P62158	R-HSA-5672978;R-HSA-112282;R-HSA-5675376;R-HSA-5672980;R-HSA-5672951;R-HSA-111915;R-HSA-111913;R-HSA-74448;R-HSA-5674140;R-HSA-5675433;R-HSA-5672960;R-HSA-5672961;R-HSA-111956;R-HSA-5672965;R-HSA-5672966;R-HSA-5672969;R-HSA-111930;R-HSA-2316434;R-HSA-111966;R-HSA-5672972;R-HSA-5672973;R-HSA-5658430
R-HSA-380108	Chemokine receptors bind chemokines	4	56	0.00589846	0.0129858	0.123286	4	18	0.00195993	48887	Homo sapiens	NM_007551;NM_009917;NM_009140;NM_011798	P41597;P09341;P46094;P32302	R-HSA-373813;R-HSA-373339;R-HSA-444523;R-HSA-373073
R-HSA-200425	Import of palmitoyl-CoA into the mitochondrial matrix	2	11	0.00115863	0.0137311	0.123286	2	5	0.000544425	48887	Homo sapiens	NM_011145;NM_009949	Q03181;P23786	R-HSA-200406;R-HSA-200410
R-HSA-449147	Signaling by Interleukins	13	409	0.0430798	0.0147476	0.123286	54	213	0.0231925	48887	Homo sapiens	NM_001037859;NM_008368;NM_026268;NM_009703;NM_023230;NM_009790;NM_025959;NM_007783;NM_030610;NM_031168;NM_145636;NM_011155;NM_008005	P07333;Q8NEV9;P41240;P10398;P05231;Q9NP95;P62158;O76093;P53041;Q16828;P14784;P62333;Q13404	R-HSA-1067688;R-HSA-5672978;R-HSA-5672980;R-HSA-1112565;R-HSA-452091;R-HSA-5672960;R-HSA-5672961;R-HSA-451942;R-HSA-508282;R-HSA-448427;R-HSA-5672965;R-HSA-5672966;R-HSA-5672969;R-HSA-448421;R-HSA-5672972;R-HSA-5672973;R-HSA-1067659;R-HSA-449115;R-HSA-913424;R-HSA-5672951;R-HSA-1067651;R-HSA-913374;R-HSA-1112703;R-HSA-5675433;R-HSA-1112514;R-HSA-1067676;R-HSA-450063;R-HSA-1067667;R-HSA-508247;R-H…
R-HSA-177929	Signaling by EGFR	12	368	0.0387613	0.015746	0.123286	23	134	0.0145906	48887	Homo sapiens	NM_007783;NM_138305;NM_025959;NM_030610;NM_009793;NM_009623;NM_008368;NM_026268;NM_009703;NM_008005;NM_011155;NM_009790	P40145;O76093;O60266;P53041;Q16828;P14784;P41240;P62333;P10398;Q16566;Q9NP95;P62158	R-HSA-5672978;R-HSA-112282;R-HSA-5675376;R-HSA-5672980;R-HSA-5672951;R-HSA-111915;R-HSA-111913;R-HSA-74448;R-HSA-5674140;R-HSA-5675433;R-HSA-5672960;R-HSA-5672961;R-HSA-111956;R-HSA-177923;R-HSA-5672965;R-HSA-5672966;R-HSA-5672969;R-HSA-111930;R-HSA-2316434;R-HSA-111966;R-HSA-5672972;R-HSA-5672973;R-HSA-5658430
R-HSA-74752	Signaling by Insulin receptor	11	325	0.0342321	0.015976	0.123286	17	99	0.0107796	48887	Homo sapiens	NM_007783;NM_025959;NM_030610;NM_008368;NM_026268;NM_009703;NM_016921;NM_024173;NM_008005;NM_011155;NM_009790	O76093;P53041;Q16828;O75348;P14784;P41240;Q13488;P62333;P10398;Q9NP95;P62158	R-HSA-5672978;R-HSA-5675376;R-HSA-5672980;R-HSA-5672951;R-HSA-74723;R-HSA-109699;R-HSA-5674140;R-HSA-5675433;R-HSA-5672960;R-HSA-5672961;R-HSA-5252133;R-HSA-5672965;R-HSA-5672966;R-HSA-5672969;R-HSA-5672972;R-HSA-5672973;R-HSA-5658430
R-HSA-211945	Phase 1 - Functionalization of compounds	5	92	0.00969033	0.01678	0.123286	5	89	0.00969077	48887	Homo sapiens	NM_007409;NM_007810;NM_007819	P24462;P11511;P07327;P20815;P08684	R-HSA-211948;R-HSA-211882;R-HSA-213175;R-HSA-71707;R-HSA-193060
R-HSA-5654738	Signaling by FGFR2	12	374	0.0393933	0.0176331	0.123286	48	132	0.0143728	48887	Homo sapiens	NM_007783;NM_138305;NM_025959;NM_030610;NM_009793;NM_009623;NM_008368;NM_026268;NM_009703;NM_008005;NM_011155;NM_009790	P40145;O76093;O60266;P53041;Q16828;P14784;P41240;P62333;P10398;Q16566;Q9NP95;P62158	R-HSA-5672978;R-HSA-112282;R-HSA-5672980;R-HSA-5654402;R-HSA-111915;R-HSA-5654701;R-HSA-111913;R-HSA-5654406;R-HSA-5674140;R-HSA-5654407;R-HSA-5654562;R-HSA-5654404;R-HSA-5654697;R-HSA-5672960;R-HSA-5672961;R-HSA-190413;R-HSA-5672965;R-HSA-5654157;R-HSA-5672966;R-HSA-5654159;R-HSA-5672969;R-HSA-111930;R-HSA-5654147;R-HSA-5672972;R-HSA-5672973;R-HSA-5658430;R-HSA-5654603;R-HSA-190258;R-HSA-5654605…
R-HSA-2172127	DAP12 interactions	12	374	0.0393933	0.0176331	0.123286	22	120	0.0130662	48887	Homo sapiens	NM_007783;NM_138305;NM_025959;NM_030610;NM_009793;NM_009623;NM_008368;NM_026268;NM_009703;NM_008005;NM_011155;NM_009790	P40145;O76093;O60266;P53041;Q16828;P14784;P41240;P62333;P10398;Q16566;Q9NP95;P62158	R-HSA-5672978;R-HSA-112282;R-HSA-5675376;R-HSA-5672980;R-HSA-5672951;R-HSA-111915;R-HSA-111913;R-HSA-74448;R-HSA-5674140;R-HSA-5675433;R-HSA-5672960;R-HSA-5672961;R-HSA-111956;R-HSA-5672965;R-HSA-5672966;R-HSA-5672969;R-HSA-111930;R-HSA-2316434;R-HSA-111966;R-HSA-5672972;R-HSA-5672973;R-HSA-5658430
R-HSA-211897	Cytochrome P450 - arranged by substrate type	4	62	0.00653044	0.0181431	0.123286	4	62	0.00675087	48887	Homo sapiens	NM_007810;NM_007819	P24462;P11511;P20815;P08684	R-HSA-211948;R-HSA-211882;R-HSA-213175;R-HSA-193060
R-HSA-190372	FGFR3c ligand binding and activation	2	13	0.00136929	0.0187843	0.123286	2	4	0.00043554	48887	Homo sapiens	NM_030610;NM_008005	O76093;Q9NP95	R-HSA-190261;R-HSA-190388
R-HSA-4420097	VEGFA-VEGFR2 Pathway	11	334	0.0351801	0.0191213	0.123286	66	115	0.0125218	48887	Homo sapiens	NM_007783;NM_025959;NM_030610;NM_008368;NM_026268;NM_009703;NM_010612;NM_011951;NM_008005;NM_011155;NM_009790	O76093;P53041;Q16828;P35968;P14784;P41240;P62333;Q16539;P10398;Q9NP95;P62158	R-HSA-5672978;R-HSA-5672980;R-HSA-4420153;R-HSA-3928647;R-HSA-5672960;R-HSA-5218804;R-HSA-5672961;R-HSA-4420143;R-HSA-4420140;R-HSA-5218806;R-HSA-5672965;R-HSA-5672966;R-HSA-5218812;R-HSA-5672969;R-HSA-5218814;R-HSA-5218815;R-HSA-5672972;R-HSA-5218809;R-HSA-5672973;R-HSA-4420128;R-HSA-5218811;R-HSA-4420121;R-HSA-5672951;R-HSA-4420117;R-HSA-74448;R-HSA-202111;R-HSA-5675433;R-HSA-202110;R-HSA-53574…
R-HSA-5673001	RAF/MAP kinase cascade	9	249	0.0262271	0.0194234	0.123286	14	39	0.00424652	48887	Homo sapiens	NM_007783;NM_025959;NM_030610;NM_008368;NM_026268;NM_009703;NM_008005;NM_011155;NM_009790	O76093;P53041;Q16828;P14784;P41240;P62333;P10398;Q9NP95;P62158	R-HSA-5675433;R-HSA-5672960;R-HSA-5672961;R-HSA-5672978;R-HSA-5672965;R-HSA-5672980;R-HSA-5675376;R-HSA-5672966;R-HSA-5672951;R-HSA-5672969;R-HSA-5672972;R-HSA-5674140;R-HSA-5672973;R-HSA-5658430
R-HSA-112412	SOS-mediated signalling	9	249	0.0262271	0.0194234	0.123286	14	41	0.00446429	48887	Homo sapiens	NM_007783;NM_025959;NM_030610;NM_008368;NM_026268;NM_009703;NM_008005;NM_011155;NM_009790	O76093;P53041;Q16828;P14784;P41240;P62333;P10398;Q9NP95;P62158	R-HSA-5675433;R-HSA-5672960;R-HSA-5672961;R-HSA-5672978;R-HSA-5672965;R-HSA-5672980;R-HSA-5675376;R-HSA-5672966;R-HSA-5672951;R-HSA-5672969;R-HSA-5672972;R-HSA-5674140;R-HSA-5672973;R-HSA-5658430
R-HSA-179812	GRB2 events in EGFR signaling	9	249	0.0262271	0.0194234	0.123286	14	42	0.00457317	48887	Homo sapiens	NM_007783;NM_025959;NM_030610;NM_008368;NM_026268;NM_009703;NM_008005;NM_011155;NM_009790	O76093;P53041;Q16828;P14784;P41240;P62333;P10398;Q9NP95;P62158	R-HSA-5675433;R-HSA-5672960;R-HSA-5672961;R-HSA-5672978;R-HSA-5672965;R-HSA-5672980;R-HSA-5675376;R-HSA-5672966;R-HSA-5672951;R-HSA-5672969;R-HSA-5672972;R-HSA-5674140;R-HSA-5672973;R-HSA-5658430
R-HSA-180336	SHC1 events in EGFR signaling	9	249	0.0262271	0.0194234	0.123286	14	43	0.00468206	48887	Homo sapiens	NM_007783;NM_025959;NM_030610;NM_008368;NM_026268;NM_009703;NM_008005;NM_011155;NM_009790	O76093;P53041;Q16828;P14784;P41240;P62333;P10398;Q9NP95;P62158	R-HSA-5675433;R-HSA-5672960;R-HSA-5672961;R-HSA-5672978;R-HSA-5672965;R-HSA-5672980;R-HSA-5675376;R-HSA-5672966;R-HSA-5672951;R-HSA-5672969;R-HSA-5672972;R-HSA-5674140;R-HSA-5672973;R-HSA-5658430
R-HSA-1250347	SHC1 events in ERBB4 signaling	9	249	0.0262271	0.0194234	0.123286	14	43	0.00468206	48887	Homo sapiens	NM_007783;NM_025959;NM_030610;NM_008368;NM_026268;NM_009703;NM_008005;NM_011155;NM_009790	O76093;P53041;Q16828;P14784;P41240;P62333;P10398;Q9NP95;P62158	R-HSA-5675433;R-HSA-5672960;R-HSA-5672961;R-HSA-5672978;R-HSA-5672965;R-HSA-5672980;R-HSA-5675376;R-HSA-5672966;R-HSA-5672951;R-HSA-5672969;R-HSA-5672972;R-HSA-5674140;R-HSA-5672973;R-HSA-5658430
R-HSA-190236	Signaling by FGFR	12	380	0.0400253	0.0196862	0.123286	125	225	0.0244991	48887	Homo sapiens	NM_007783;NM_138305;NM_025959;NM_030610;NM_009793;NM_009623;NM_008368;NM_026268;NM_009703;NM_008005;NM_011155;NM_009790	P40145;O76093;O60266;P53041;Q16828;P14784;P41240;P62333;P10398;Q16566;Q9NP95;P62158	R-HSA-5654575;R-HSA-5654573;R-HSA-5672978;R-HSA-5654571;R-HSA-5672980;R-HSA-5654569;R-HSA-5654566;R-HSA-111915;R-HSA-5654565;R-HSA-111913;R-HSA-5654562;R-HSA-5654224;R-HSA-5654560;R-HSA-5672960;R-HSA-5654591;R-HSA-5672961;R-HSA-5654222;R-HSA-5654586;R-HSA-5654587;R-HSA-5672965;R-HSA-5654584;R-HSA-5672966;R-HSA-5654582;R-HSA-5672969;R-HSA-111930;R-HSA-5672972;R-HSA-5654578;R-HSA-5672973;R-HSA-5654…
R-HSA-5654693	FRS-mediated FGFR1 signaling	9	250	0.0263324	0.019872	0.123286	22	47	0.0051176	48887	Homo sapiens	NM_007783;NM_025959;NM_030610;NM_008368;NM_026268;NM_009703;NM_008005;NM_011155;NM_009790	O76093;P53041;Q16828;P14784;P41240;P62333;P10398;Q9NP95;P62158	R-HSA-5654575;R-HSA-5672978;R-HSA-5654571;R-HSA-5675376;R-HSA-5672980;R-HSA-5654569;R-HSA-5672951;R-HSA-5674140;R-HSA-5672960;R-HSA-5675433;R-HSA-5672961;R-HSA-5654586;R-HSA-5672965;R-HSA-5654587;R-HSA-5672966;R-HSA-5654584;R-HSA-5672969;R-HSA-5672972;R-HSA-5654578;R-HSA-5654392;R-HSA-5672973;R-HSA-5658430
R-HSA-5654706	FRS-mediated FGFR3 signaling	9	250	0.0263324	0.019872	0.123286	22	47	0.0051176	48887	Homo sapiens	NM_007783;NM_025959;NM_030610;NM_008368;NM_026268;NM_009703;NM_008005;NM_011155;NM_009790	O76093;P53041;Q16828;P14784;P41240;P62333;P10398;Q9NP95;P62158	R-HSA-5654633;R-HSA-5654408;R-HSA-5654409;R-HSA-5672978;R-HSA-5675376;R-HSA-5672980;R-HSA-5672951;R-HSA-5654413;R-HSA-5674140;R-HSA-5654631;R-HSA-5654628;R-HSA-5672960;R-HSA-5675433;R-HSA-5672961;R-HSA-5672965;R-HSA-5672966;R-HSA-5654623;R-HSA-5672969;R-HSA-5654416;R-HSA-5672972;R-HSA-5672973;R-HSA-5658430
R-HSA-5654712	FRS-mediated FGFR4 signaling	9	250	0.0263324	0.019872	0.123286	22	47	0.0051176	48887	Homo sapiens	NM_007783;NM_025959;NM_030610;NM_008368;NM_026268;NM_009703;NM_008005;NM_011155;NM_009790	O76093;P53041;Q16828;P14784;P41240;P62333;P10398;Q9NP95;P62158	R-HSA-5654663;R-HSA-5672978;R-HSA-5675376;R-HSA-5672980;R-HSA-5672951;R-HSA-5654658;R-HSA-5674140;R-HSA-5654664;R-HSA-5675433;R-HSA-5672960;R-HSA-5672961;R-HSA-5654651;R-HSA-5654655;R-HSA-5672965;R-HSA-5672966;R-HSA-5654653;R-HSA-5654418;R-HSA-5672969;R-HSA-5672972;R-HSA-5654422;R-HSA-5672973;R-HSA-5658430
R-HSA-5654700	FRS-mediated FGFR2 signaling	9	250	0.0263324	0.019872	0.123286	22	47	0.0051176	48887	Homo sapiens	NM_007783;NM_025959;NM_030610;NM_008368;NM_026268;NM_009703;NM_008005;NM_011155;NM_009790	O76093;P53041;Q16828;P14784;P41240;P62333;P10398;Q9NP95;P62158	R-HSA-5654603;R-HSA-5672978;R-HSA-5654605;R-HSA-5675376;R-HSA-5672980;R-HSA-5672951;R-HSA-5654607;R-HSA-5674140;R-HSA-5675433;R-HSA-5672960;R-HSA-5672961;R-HSA-5654618;R-HSA-5672965;R-HSA-5672966;R-HSA-5654608;R-HSA-5654397;R-HSA-5672969;R-HSA-5654399;R-HSA-5672972;R-HSA-5672973;R-HSA-5654615;R-HSA-5658430
R-HSA-187706	Signalling to p38 via RIT and RIN	9	253	0.0266484	0.0212629	0.123286	14	42	0.00457317	48887	Homo sapiens	NM_007783;NM_025959;NM_030610;NM_008368;NM_026268;NM_009703;NM_008005;NM_011155;NM_009790	O76093;P53041;Q16828;P14784;P41240;P62333;P10398;Q9NP95;P62158	R-HSA-5675433;R-HSA-5672960;R-HSA-5672961;R-HSA-5672978;R-HSA-5672965;R-HSA-5672980;R-HSA-5675376;R-HSA-5672966;R-HSA-5672951;R-HSA-5672969;R-HSA-5672972;R-HSA-5674140;R-HSA-5672973;R-HSA-5658430
R-HSA-170984	ARMS-mediated activation	9	253	0.0266484	0.0212629	0.123286	14	44	0.00479094	48887	Homo sapiens	NM_007783;NM_025959;NM_030610;NM_008368;NM_026268;NM_009703;NM_008005;NM_011155;NM_009790	O76093;P53041;Q16828;P14784;P41240;P62333;P10398;Q9NP95;P62158	R-HSA-5675433;R-HSA-5672960;R-HSA-5672961;R-HSA-5672978;R-HSA-5672965;R-HSA-5672980;R-HSA-5675376;R-HSA-5672966;R-HSA-5672951;R-HSA-5672969;R-HSA-5672972;R-HSA-5674140;R-HSA-5672973;R-HSA-5658430
R-HSA-170670	Adenylate cyclase inhibitory pathway	2	14	0.00147462	0.021561	0.123286	5	5	0.000544425	48887	Homo sapiens	NM_138305;NM_009623	P40145;O60266	R-HSA-170674;R-HSA-170671;R-HSA-170686;R-HSA-392206;R-HSA-170666
R-HSA-997269	Inhibition of adenylate cyclase pathway	2	14	0.00147462	0.021561	0.123286	5	5	0.000544425	48887	Homo sapiens	NM_138305;NM_009623	P40145;O60266	R-HSA-170674;R-HSA-170671;R-HSA-170686;R-HSA-392206;R-HSA-170666
R-HSA-190375	FGFR2c ligand binding and activation	2	14	0.00147462	0.021561	0.123286	2	2	0.00021777	48887	Homo sapiens	NM_030610;NM_008005	O76093;Q9NP95	R-HSA-190413;R-HSA-190258
R-HSA-190239	FGFR3 ligand binding and activation	2	14	0.00147462	0.021561	0.123286	4	6	0.00065331	48887	Homo sapiens	NM_030610;NM_008005	O76093;Q9NP95	R-HSA-190261;R-HSA-190263;R-HSA-190385;R-HSA-190388
R-HSA-190322	FGFR4 ligand binding and activation	2	14	0.00147462	0.021561	0.123286	2	4	0.00043554	48887	Homo sapiens	NM_030610;NM_008005	O76093;Q9NP95	R-HSA-190326;R-HSA-190265
R-HSA-2033514	FGFR3 mutant receptor activation	2	14	0.00147462	0.021561	0.123286	3	9	0.000979965	48887	Homo sapiens	NM_030610;NM_008005	O76093;Q9NP95	R-HSA-2012074;R-HSA-2077420;R-HSA-2012073
R-HSA-1839130	Signaling by activated point mutants of FGFR3	2	14	0.00147462	0.021561	0.123286	2	6	0.00065331	48887	Homo sapiens	NM_030610;NM_008005	O76093;Q9NP95	R-HSA-2012074;R-HSA-2012073
R-HSA-170968	Frs2-mediated activation	9	255	0.0268591	0.0222284	0.123286	14	45	0.00489983	48887	Homo sapiens	NM_007783;NM_025959;NM_030610;NM_008368;NM_026268;NM_009703;NM_008005;NM_011155;NM_009790	O76093;P53041;Q16828;P14784;P41240;P62333;P10398;Q9NP95;P62158	R-HSA-5675433;R-HSA-5672960;R-HSA-5672961;R-HSA-5672978;R-HSA-5672965;R-HSA-5672980;R-HSA-5675376;R-HSA-5672966;R-HSA-5672951;R-HSA-5672969;R-HSA-5672972;R-HSA-5674140;R-HSA-5672973;R-HSA-5658430
R-HSA-194138	Signaling by VEGF	11	343	0.0361281	0.0227064	0.123286	68	121	0.0131751	48887	Homo sapiens	NM_007783;NM_025959;NM_030610;NM_008368;NM_026268;NM_009703;NM_010612;NM_011951;NM_008005;NM_011155;NM_009790	O76093;P53041;Q16828;P35968;P14784;P41240;P62333;Q16539;P10398;Q9NP95;P62158	R-HSA-5672978;R-HSA-5672980;R-HSA-4420153;R-HSA-3928647;R-HSA-5672960;R-HSA-5218804;R-HSA-5672961;R-HSA-4420143;R-HSA-4420140;R-HSA-5218806;R-HSA-5672965;R-HSA-5672966;R-HSA-5218812;R-HSA-5672969;R-HSA-5218814;R-HSA-5218815;R-HSA-5672972;R-HSA-5218809;R-HSA-5672973;R-HSA-4420128;R-HSA-5218811;R-HSA-4420121;R-HSA-5672951;R-HSA-4420117;R-HSA-74448;R-HSA-202111;R-HSA-5675433;R-HSA-202110;R-HSA-53574…
R-HSA-169893	Prolonged ERK activation events	9	257	0.0270697	0.0232251	0.123286	14	50	0.00544425	48887	Homo sapiens	NM_007783;NM_025959;NM_030610;NM_008368;NM_026268;NM_009703;NM_008005;NM_011155;NM_009790	O76093;P53041;Q16828;P14784;P41240;P62333;P10398;Q9NP95;P62158	R-HSA-5675433;R-HSA-5672960;R-HSA-5672961;R-HSA-5672978;R-HSA-5672965;R-HSA-5672980;R-HSA-5675376;R-HSA-5672966;R-HSA-5672951;R-HSA-5672969;R-HSA-5672972;R-HSA-5674140;R-HSA-5672973;R-HSA-5658430
R-HSA-2586552	Signaling by Leptin	9	257	0.0270697	0.0232251	0.123286	14	58	0.00631533	48887	Homo sapiens	NM_007783;NM_025959;NM_030610;NM_008368;NM_026268;NM_009703;NM_008005;NM_011155;NM_009790	O76093;P53041;Q16828;P14784;P41240;P62333;P10398;Q9NP95;P62158	R-HSA-5675433;R-HSA-5672960;R-HSA-5672961;R-HSA-5672978;R-HSA-5672965;R-HSA-5672980;R-HSA-5675376;R-HSA-5672966;R-HSA-5672951;R-HSA-5672969;R-HSA-5672972;R-HSA-5674140;R-HSA-5672973;R-HSA-5658430
R-HSA-912526	Interleukin receptor SHC signaling	9	259	0.0272804	0.0242535	0.123286	20	45	0.00489983	48887	Homo sapiens	NM_007783;NM_025959;NM_030610;NM_008368;NM_026268;NM_009703;NM_008005;NM_011155;NM_009790	O76093;P53041;Q16828;P14784;P41240;P62333;P10398;Q9NP95;P62158	R-HSA-913424;R-HSA-5672978;R-HSA-5675376;R-HSA-5672980;R-HSA-5672951;R-HSA-5674140;R-HSA-912527;R-HSA-913374;R-HSA-5675433;R-HSA-5672960;R-HSA-5672961;R-HSA-453111;R-HSA-453104;R-HSA-5672965;R-HSA-5672966;R-HSA-5672969;R-HSA-508247;R-HSA-5672972;R-HSA-5672973;R-HSA-5658430
R-HSA-975110	TRAF6 mediated IRF7 activation in TLR7/8 or 9 signaling	2	15	0.00157995	0.0244965	0.123286	5	5	0.000544425	48887	Homo sapiens	NM_016850;NM_023230	Q92985;Q13404	R-HSA-975106;R-HSA-975188;R-HSA-933531;R-HSA-933533;R-HSA-975118
R-HSA-991365	Activation of GABAB receptors	3	39	0.00410786	0.025298	0.123286	6	6	0.00065331	48887	Homo sapiens	NM_008425;NM_138305;NM_009623	P40145;O60266;P63252	R-HSA-170674;R-HSA-170671;R-HSA-170686;R-HSA-392206;R-HSA-170666;R-HSA-1013020
R-HSA-977444	GABA B receptor activation	3	39	0.00410786	0.025298	0.123286	6	7	0.000762195	48887	Homo sapiens	NM_008425;NM_138305;NM_009623	P40145;O60266;P63252	R-HSA-170674;R-HSA-170671;R-HSA-170686;R-HSA-392206;R-HSA-170666;R-HSA-1013020
R-HSA-5675221	Negative regulation of MAPK pathway	3	40	0.00421319	0.0269843	0.123286	3	12	0.00130662	48887	Homo sapiens	NM_026268;NM_009703;NM_011155	P53041;Q16828;P10398	R-HSA-5675433;R-HSA-5675376;R-HSA-5674140
R-HSA-163615	PKA activation	2	16	0.00168527	0.0275852	0.123286	1	2	0.00021777	48887	Homo sapiens	NM_138305;NM_009623	P40145;O60266	R-HSA-111930
R-HSA-881907	Gastrin-CREB signalling pathway via PKC and MAPK	13	447	0.0470824	0.0280049	0.123286	18	68	0.00740418	48887	Homo sapiens	NM_007903;NM_007783;NM_025959;NM_030610;NM_008368;NM_026268;NM_009314;NM_009703;NM_012035;NM_011798;NM_008005;NM_011155;NM_009790	Q9HCX4;P41240;P10398;Q9NP95;P62158;O76093;P53041;Q16828;P46094;P14138;P14784;P21452;P62333	R-HSA-426209;R-HSA-5672978;R-HSA-5675376;R-HSA-5672980;R-HSA-5672951;R-HSA-379048;R-HSA-5674140;R-HSA-5675433;R-HSA-5672960;R-HSA-5672961;R-HSA-749448;R-HSA-5672965;R-HSA-5672966;R-HSA-749452;R-HSA-5672969;R-HSA-5672972;R-HSA-5672973;R-HSA-5658430
R-HSA-451927	Interleukin-2 signaling	9	266	0.0280177	0.0281093	0.123286	32	64	0.00696864	48887	Homo sapiens	NM_007783;NM_025959;NM_030610;NM_008368;NM_026268;NM_009703;NM_008005;NM_011155;NM_009790	O76093;P53041;Q16828;P14784;P41240;P62333;P10398;Q9NP95;P62158	R-HSA-452100;R-HSA-5672978;R-HSA-5672980;R-HSA-452097;R-HSA-452091;R-HSA-452108;R-HSA-912527;R-HSA-5674140;R-HSA-451900;R-HSA-5672960;R-HSA-5672961;R-HSA-451942;R-HSA-453111;R-HSA-508282;R-HSA-453104;R-HSA-5672965;R-HSA-5672966;R-HSA-5672969;R-HSA-5672972;R-HSA-5672973;R-HSA-5658430;R-HSA-452122;R-HSA-913424;R-HSA-508292;R-HSA-450027;R-HSA-5675376;R-HSA-5672951;R-HSA-913374;R-HSA-5675433;R-HSA-45…
R-HSA-164378	PKA activation in glucagon signalling	2	17	0.0017906	0.0308216	0.123286	1	2	0.00021777	48887	Homo sapiens	NM_138305;NM_009623	P40145;O60266	R-HSA-164377
R-HSA-111931	PKA-mediated phosphorylation of CREB	2	17	0.0017906	0.0308216	0.123286	1	5	0.000544425	48887	Homo sapiens	NM_138305;NM_009623	P40145;O60266	R-HSA-111930
R-HSA-189445	Metabolism of porphyrins	2	17	0.0017906	0.0308216	0.123286	3	16	0.00174216	48887	Homo sapiens	NM_144874;NM_013701	P22310;Q7KZN9	R-HSA-2995334;R-HSA-159194;R-HSA-159179
R-HSA-111457	Release of apoptotic factors from the mitochondria	1	2	0.000210659	0.0315163	0.126065	1	2	0.00021777	48887	Homo sapiens	NM_023232	Q9NR28	R-HSA-114307
R-HSA-70688	Proline catabolism	1	2	0.000210659	0.0315163	0.126065	1	2	0.00021777	48887	Homo sapiens	NM_175438	P30038	R-HSA-70679
R-HSA-512988	Interleukin-3, 5 and GM-CSF signaling	9	275	0.0289657	0.0336781	0.134712	20	77	0.00838415	48887	Homo sapiens	NM_007783;NM_025959;NM_030610;NM_008368;NM_026268;NM_009703;NM_008005;NM_011155;NM_009790	O76093;P53041;Q16828;P14784;P41240;P62333;P10398;Q9NP95;P62158	R-HSA-913424;R-HSA-5672978;R-HSA-5675376;R-HSA-5672980;R-HSA-5672951;R-HSA-5674140;R-HSA-912527;R-HSA-913374;R-HSA-5675433;R-HSA-5672960;R-HSA-5672961;R-HSA-453111;R-HSA-453104;R-HSA-5672965;R-HSA-5672966;R-HSA-5672969;R-HSA-508247;R-HSA-5672972;R-HSA-5672973;R-HSA-5658430
R-HSA-166520	Signalling by NGF	13	466	0.0490836	0.0372362	0.148945	26	195	0.0212326	48887	Homo sapiens	NM_138305;NM_009793;NM_009623;NM_008368;NM_026268;NM_009703;NM_011951;NM_009790;NM_007783;NM_025959;NM_030610;NM_011155;NM_008005	P40145;O76093;O60266;P53041;Q16828;P14784;P41240;P62333;Q16539;P10398;Q16566;Q9NP95;P62158	R-HSA-5672978;R-HSA-112282;R-HSA-5675376;R-HSA-5672980;R-HSA-5672951;R-HSA-111915;R-HSA-111913;R-HSA-74448;R-HSA-5674140;R-HSA-198669;R-HSA-187688;R-HSA-5672960;R-HSA-171011;R-HSA-5675433;R-HSA-5672961;R-HSA-111956;R-HSA-5672965;R-HSA-5672966;R-HSA-5672969;R-HSA-111930;R-HSA-2316434;R-HSA-111966;R-HSA-5672972;R-HSA-5672973;R-HSA-203797;R-HSA-5658430
R-HSA-375276	Peptide ligand-binding receptors	7	194	0.020434	0.0374763	0.149905	8	70	0.00762195	48887	Homo sapiens	NM_007903;NM_007551;NM_009314;NM_009917;NM_009140;NM_007577;NM_011798	P41597;P09341;P46094;P21730;P14138;P32302;P21452	R-HSA-373813;R-HSA-383363;R-HSA-373339;R-HSA-444523;R-HSA-5694082;R-HSA-373073;R-HSA-388560;R-HSA-375395
R-HSA-2033519	Activated point mutants of FGFR2	2	19	0.00200126	0.0377159	0.150863	3	10	0.00108885	48887	Homo sapiens	NM_030610;NM_008005	O76093;Q9NP95	R-HSA-2033472;R-HSA-2033486;R-HSA-2077424
R-HSA-5654704	SHC-mediated cascade:FGFR3	2	20	0.00210659	0.0413634	0.165453	4	4	0.00043554	48887	Homo sapiens	NM_030610;NM_008005	O76093;Q9NP95	R-HSA-5654634;R-HSA-5654625;R-HSA-5654646;R-HSA-5654647
R-HSA-163560	Hormone-sensitive lipase (HSL)-mediated triacylglycerol hydrolysis	2	20	0.00210659	0.0413634	0.165453	1	13	0.00141551	48887	Homo sapiens	NM_172707;NM_031868	P62140;P62136	R-HSA-163568
R-HSA-211859	Biological oxidations	7	200	0.0210659	0.0429353	0.17152	13	163	0.0177483	48887	Homo sapiens	NM_007409;NM_007810;NM_016661;NM_007819;NM_013701	P24462;P22310;P11511;P07327;P20815;P08684;P23526	R-HSA-5423664;R-HSA-159179;R-HSA-213175;R-HSA-174916;R-HSA-5423672;R-HSA-193060;R-HSA-174401;R-HSA-211948;R-HSA-211882;R-HSA-159194;R-HSA-174931;R-HSA-71707;R-HSA-156526
R-HSA-5627123	RHO GTPases activate PAKs	2	21	0.00221192	0.0451377	0.17152	4	13	0.00141551	48887	Homo sapiens	NM_172707;NM_009790	P62140;P62158	R-HSA-419232;R-HSA-445797;R-HSA-5668978;R-HSA-5668947
R-HSA-5423646	Aflatoxin activation and detoxification	2	21	0.00221192	0.0451377	0.17152	3	10	0.00108885	48887	Homo sapiens	NM_007819	P20815;P08684	R-HSA-5423664;R-HSA-156526;R-HSA-5423672
R-HSA-198753	ERK/MAPK targets	2	21	0.00221192	0.0451377	0.17152	2	7	0.000762195	48887	Homo sapiens	NM_026268;NM_011951	Q16828;Q16539	R-HSA-198669;R-HSA-203797
R-HSA-73927	Depurination	1	3	0.000315989	0.0469024	0.17152	6	10	0.00108885	48887	Homo sapiens	NM_010822	P29372	R-HSA-110239;R-HSA-110238;R-HSA-110248;R-HSA-110250;R-HSA-110251;R-HSA-110240
R-HSA-110330	Recognition and association of DNA glycosylase with site containing an affected purine	1	3	0.000315989	0.0469024	0.17152	3	5	0.000544425	48887	Homo sapiens	NM_010822	P29372	R-HSA-110239;R-HSA-110238;R-HSA-110240
R-HSA-110331	Cleavage of the damaged purine	1	3	0.000315989	0.0469024	0.17152	3	5	0.000544425	48887	Homo sapiens	NM_010822	P29372	R-HSA-110248;R-HSA-110250;R-HSA-110251
R-HSA-1433557	Signaling by SCF-KIT	10	339	0.0357068	0.046911	0.17152	16	106	0.0115418	48887	Homo sapiens	NM_007783;NM_025959;NM_030610;NM_008368;NM_026268;NM_009703;NM_008005;NM_011155;NM_027817;NM_009790	O76093;P53041;Q16828;P14784;P41240;P62333;P10398;Q13588;Q9NP95;P62158	R-HSA-5672978;R-HSA-5675376;R-HSA-5672980;R-HSA-5672951;R-HSA-5674140;R-HSA-1433501;R-HSA-5675433;R-HSA-5672960;R-HSA-5672961;R-HSA-5672965;R-HSA-5672966;R-HSA-5672969;R-HSA-2316434;R-HSA-5672972;R-HSA-5672973;R-HSA-5658430
R-HSA-975155	MyD88 dependent cascade initiated on endosome	4	84	0.00884769	0.0469248	0.17152	12	62	0.00675087	48887	Homo sapiens	NM_026268;NM_016850;NM_023230;NM_011951	Q16828;Q16539;Q92985;Q13404	R-HSA-975122;R-HSA-975106;R-HSA-450222;R-HSA-975188;R-HSA-933531;R-HSA-933533;R-HSA-168053;R-HSA-450333;R-HSA-450257;R-HSA-975118;R-HSA-198669;R-HSA-203797
R-HSA-168181	Toll Like Receptor 7/8 (TLR7/8) Cascade	4	84	0.00884769	0.0469248	0.17152	12	63	0.00685976	48887	Homo sapiens	NM_026268;NM_016850;NM_023230;NM_011951	Q16828;Q16539;Q92985;Q13404	R-HSA-975122;R-HSA-975106;R-HSA-450222;R-HSA-975188;R-HSA-933531;R-HSA-933533;R-HSA-168053;R-HSA-450333;R-HSA-450257;R-HSA-975118;R-HSA-198669;R-HSA-203797
