# Supplementary material for: Pathway sensor-based functional genomics screening identifies modulators of neuronal activity
Source: Sci Rep. 2018 Dec 4;8:17597. doi: 10.1038/s41598-018-36008-9 (PMC6279925; doi:10.1038/s41598-018-36008-9)
Supplement: Supplementary file 5 — Supplementary Table S5 [file 41598_2018_36008_MOESM5_ESM.xlsx]

## Sheet: final_sig_kegg_file_top140down
User data and parameters: User data: textAreaUpload.txt, Organism: mmusculus, Id Type: refseq_dna_all, Ref Set: All_refseqIDs.txt, Significance Level: .1, Statistics Test: Hypergeometric, MTC: none, Minimum: 2
The results for the enriched KEGG pathways are listed in this table. For each pathway, the first row lists its KEGG pathway
name, and corresponding KEGG ID. The second row lists
number of reference genes in the category (C), number of genes in the gene set and also in the category (O), expected number in the
category (E), Ratio of enrichment (R), p value from hypergeometric test (rawP), and p value adjusted by the multiple test adjustment (adjP).
Finally, genes in the pathway are listed. For each gene, the table lists the user uploaded ID and value (optional), Entrez ID,
Ensembl Gene Stable ID, Gene symbol, and description.
KEGG pathway	Long-term potentiation	4720
C=54;O=7;E=1.69;R=4.15;rawP=0.0013;adjP=0.0013
NM_009790	NA	Calm1	calmodulin 1	12313	ENSMUSG00000001175
NM_031868	NA	Ppp1ca	protein phosphatase 1, catalytic subunit, alpha isoform	19045	ENSMUSG00000040385
NM_009623	NA	Adcy8	adenylate cyclase 8	11514	ENSMUSG00000022376
NM_009703	NA	Araf	v-raf murine sarcoma 3611 viral oncogene homolog	11836	ENSMUSG00000001127
NM_001025439	NA	Camk2d	calcium/calmodulin-dependent protein kinase II, delta	108058	ENSMUSG00000053819
NM_172707	NA	Ppp1cb	protein phosphatase 1, catalytic subunit, beta isoform	19046	ENSMUSG00000014956
NM_009793	NA	Camk4	calcium/calmodulin-dependent protein kinase IV	12326	ENSMUSG00000038128
KEGG pathway	Neurotrophin signaling pathway	4722
C=98;O=9;E=3.06;R=2.94;rawP=0.0032;adjP=0.0032
NM_009790	NA	Calm1	calmodulin 1	12313	ENSMUSG00000001175
NM_008943	NA	Psen1	presenilin 1	19164	ENSMUSG00000019969
NM_001025439	NA	Camk2d	calcium/calmodulin-dependent protein kinase II, delta	108058	ENSMUSG00000053819
NM_008690	NA	Nfkbie	nuclear factor of kappa light polypeptide gene enhancer in B cells inhibitor, epsilon	18037	ENSMUSG00000023947
NM_008840	NA	Pik3cd	phosphatidylinositol 3-kinase catalytic delta polypeptide	18707	ENSMUSG00000039936
NM_011951	NA	Mapk14	mitogen-activated protein kinase 14	26416	ENSMUSG00000053436
NM_007783	NA	Csk	c-src tyrosine kinase	12988	ENSMUSG00000032312
NM_009793	NA	Camk4	calcium/calmodulin-dependent protein kinase IV	12326	ENSMUSG00000038128
NM_010177	NA	Fasl	Fas ligand (TNF superfamily, member 6)	14103	ENSMUSG00000000817
KEGG pathway	Vascular smooth muscle contraction	4270
C=86;O=8;E=2.69;R=2.98;rawP=0.0050;adjP=0.0050
NM_009790	NA	Calm1	calmodulin 1	12313	ENSMUSG00000001175
NM_031868	NA	Ppp1ca	protein phosphatase 1, catalytic subunit, alpha isoform	19045	ENSMUSG00000040385
NM_019582	NA	Cacna1f	calcium channel, voltage-dependent, alpha 1F subunit	54652	ENSMUSG00000031142
NM_009623	NA	Adcy8	adenylate cyclase 8	11514	ENSMUSG00000022376
NM_009703	NA	Araf	v-raf murine sarcoma 3611 viral oncogene homolog	11836	ENSMUSG00000001127
NM_001033322	NA	Gucy1a2	guanylate cyclase 1, soluble, alpha 2	234889	NULL
NM_172707	NA	Ppp1cb	protein phosphatase 1, catalytic subunit, beta isoform	19046	ENSMUSG00000014956
NM_138305	NA	Adcy3	adenylate cyclase 3	104111	ENSMUSG00000020654
KEGG pathway	Gastric acid secretion	4971
C=55;O=6;E=1.72;R=3.49;rawP=0.0069;adjP=0.0069
NM_009790	NA	Calm1	calmodulin 1	12313	ENSMUSG00000001175
NM_009623	NA	Adcy8	adenylate cyclase 8	11514	ENSMUSG00000022376
NM_001025439	NA	Camk2d	calcium/calmodulin-dependent protein kinase II, delta	108058	ENSMUSG00000053819
NM_008425	NA	Kcnj2	potassium inwardly-rectifying channel, subfamily J, member 2	16518	ENSMUSG00000041695
NM_138305	NA	Adcy3	adenylate cyclase 3	104111	ENSMUSG00000020654
NM_144921	NA	Atp1a3	ATPase, Na+/K+ transporting, alpha 3 polypeptide	232975	ENSMUSG00000040907
KEGG pathway	Retinol metabolism	830
C=34;O=4;E=1.06;R=3.77;rawP=0.0204;adjP=0.0204
NM_013701	NA	Ugt1a2	UDP glucuronosyltransferase 1 family, polypeptide A2	22236	ENSMUSG00000090171
NM_053184	NA	Ugt2a1	UDP glucuronosyltransferase 2 family, polypeptide A1	94215	ENSMUSG00000029268
NM_007819	NA	Cyp3a13	cytochrome P450, family 3, subfamily a, polypeptide 13	13113	ENSMUSG00000029727
NM_007409	NA	Adh1	alcohol dehydrogenase 1 (class I)	11522	ENSMUSG00000074207
KEGG pathway	Melanoma	5218
C=57;O=5;E=1.78;R=2.81;rawP=0.0316;adjP=0.0316
NM_008840	NA	Pik3cd	phosphatidylinositol 3-kinase catalytic delta polypeptide	18707	ENSMUSG00000039936
NM_008005	NA	Fgf18	fibroblast growth factor 18	14172	ENSMUSG00000057967
NM_010199	NA	Fgf12	fibroblast growth factor 12	14167	ENSMUSG00000022523
NM_009703	NA	Araf	v-raf murine sarcoma 3611 viral oncogene homolog	11836	ENSMUSG00000001127
NM_030610	NA	Fgf20	fibroblast growth factor 20	80857	ENSMUSG00000031603
KEGG pathway	Steroid hormone biosynthesis	140
C=39;O=4;E=1.22;R=3.28;rawP=0.0322;adjP=0.0322
NM_007810	NA	Cyp19a1	cytochrome P450, family 19, subfamily a, polypeptide 1	13075	ENSMUSG00000032274
NM_013701	NA	Ugt1a2	UDP glucuronosyltransferase 1 family, polypeptide A2	22236	ENSMUSG00000090171
NM_053184	NA	Ugt2a1	UDP glucuronosyltransferase 2 family, polypeptide A1	94215	ENSMUSG00000029268
NM_007819	NA	Cyp3a13	cytochrome P450, family 3, subfamily a, polypeptide 13	13113	ENSMUSG00000029727
KEGG pathway	Oocyte meiosis	4114
C=78;O=6;E=2.44;R=2.46;rawP=0.0340;adjP=0.0340
NM_009790	NA	Calm1	calmodulin 1	12313	ENSMUSG00000001175
NM_031868	NA	Ppp1ca	protein phosphatase 1, catalytic subunit, alpha isoform	19045	ENSMUSG00000040385
NM_009623	NA	Adcy8	adenylate cyclase 8	11514	ENSMUSG00000022376
NM_001025439	NA	Camk2d	calcium/calmodulin-dependent protein kinase II, delta	108058	ENSMUSG00000053819
NM_172707	NA	Ppp1cb	protein phosphatase 1, catalytic subunit, beta isoform	19046	ENSMUSG00000014956
NM_138305	NA	Adcy3	adenylate cyclase 3	104111	ENSMUSG00000020654
KEGG pathway	Salivary secretion	4970
C=59;O=5;E=1.84;R=2.71;rawP=0.0359;adjP=0.0359
NM_009790	NA	Calm1	calmodulin 1	12313	ENSMUSG00000001175
NM_009623	NA	Adcy8	adenylate cyclase 8	11514	ENSMUSG00000022376
NM_001033322	NA	Gucy1a2	guanylate cyclase 1, soluble, alpha 2	234889	NULL
NM_138305	NA	Adcy3	adenylate cyclase 3	104111	ENSMUSG00000020654
NM_144921	NA	Atp1a3	ATPase, Na+/K+ transporting, alpha 3 polypeptide	232975	ENSMUSG00000040907
KEGG pathway	Calcium signaling pathway	4020
C=123;O=8;E=3.84;R=2.08;rawP=0.0374;adjP=0.0374
NM_009790	NA	Calm1	calmodulin 1	12313	ENSMUSG00000001175
NM_019582	NA	Cacna1f	calcium channel, voltage-dependent, alpha 1F subunit	54652	ENSMUSG00000031142
NM_007450	NA	Slc25a4	solute carrier family 25 (mitochondrial carrier, adenine nucleotide translocator), member 4	11739	ENSMUSG00000031633
NM_009314	NA	Tacr2	tachykinin receptor 2	21337	ENSMUSG00000020081
NM_001025439	NA	Camk2d	calcium/calmodulin-dependent protein kinase II, delta	108058	ENSMUSG00000053819
NM_009623	NA	Adcy8	adenylate cyclase 8	11514	ENSMUSG00000022376
NM_009793	NA	Camk4	calcium/calmodulin-dependent protein kinase IV	12326	ENSMUSG00000038128
NM_138305	NA	Adcy3	adenylate cyclase 3	104111	ENSMUSG00000020654
KEGG pathway	Chemokine signaling pathway	4062
C=125;O=8;E=3.91;R=2.05;rawP=0.0406;adjP=0.0406
NM_008840	NA	Pik3cd	phosphatidylinositol 3-kinase catalytic delta polypeptide	18707	ENSMUSG00000039936
NM_009917	NA	Ccr5	chemokine (C-C motif) receptor 5	12774	ENSMUSG00000079227
NM_009623	NA	Adcy8	adenylate cyclase 8	11514	ENSMUSG00000022376
NM_007551	NA	Cxcr5	chemokine (C-X-C motif) receptor 5	12145	ENSMUSG00000047880
NM_011798	NA	Xcr1	chemokine (C motif) receptor 1	23832	NULL
NM_007783	NA	Csk	c-src tyrosine kinase	12988	ENSMUSG00000032312
NM_009140	NA	Cxcl2	chemokine (C-X-C motif) ligand 2	20310	ENSMUSG00000058427
NM_138305	NA	Adcy3	adenylate cyclase 3	104111	ENSMUSG00000020654
KEGG pathway	Olfactory transduction	4740
C=25;O=3;E=0.78;R=3.84;rawP=0.0415;adjP=0.0415
NM_009790	NA	Calm1	calmodulin 1	12313	ENSMUSG00000001175
NM_001025439	NA	Camk2d	calcium/calmodulin-dependent protein kinase II, delta	108058	ENSMUSG00000053819
NM_138305	NA	Adcy3	adenylate cyclase 3	104111	ENSMUSG00000020654
KEGG pathway	Chagas disease (American trypanosomiasis)	5142
C=83;O=6;E=2.59;R=2.31;rawP=0.0441;adjP=0.0441
NM_008840	NA	Pik3cd	phosphatidylinositol 3-kinase catalytic delta polypeptide	18707	ENSMUSG00000039936
NM_011951	NA	Mapk14	mitogen-activated protein kinase 14	26416	ENSMUSG00000053436
NM_031168	NA	Il6	interleukin 6	16193	ENSMUSG00000025746
NM_207653	NA	Cflar	CASP8 and FADD-like apoptosis regulator	12633	ENSMUSG00000026031
NM_010308	NA	Gnao1	guanine nucleotide binding protein, alpha O	14681	ENSMUSG00000031748
NM_010177	NA	Fasl	Fas ligand (TNF superfamily, member 6)	14103	ENSMUSG00000000817
KEGG pathway	Melanogenesis	4916
C=85;O=6;E=2.66;R=2.26;rawP=0.0486;adjP=0.0486
NM_009790	NA	Calm1	calmodulin 1	12313	ENSMUSG00000001175
NM_009623	NA	Adcy8	adenylate cyclase 8	11514	ENSMUSG00000022376
NM_010308	NA	Gnao1	guanine nucleotide binding protein, alpha O	14681	ENSMUSG00000031748
NM_021458	NA	Fzd3	frizzled homolog 3 (Drosophila)	14365	ENSMUSG00000007989
NM_001025439	NA	Camk2d	calcium/calmodulin-dependent protein kinase II, delta	108058	ENSMUSG00000053819
NM_138305	NA	Adcy3	adenylate cyclase 3	104111	ENSMUSG00000020654
