# Supplementary material for: Pathway sensor-based functional genomics screening identifies modulators of neuronal activity
Source: Sci Rep. 2018 Dec 4;8:17597. doi: 10.1038/s41598-018-36008-9 (PMC6279925; doi:10.1038/s41598-018-36008-9)
Supplement: Supplementary file 6 — Supplementary Table S6 [file 41598_2018_36008_MOESM6_ESM.xlsx]

## Sheet: Tabelle1
	FOLD-CHANGE
SENSOR	shNTC_TTX	shNTC_BIC	shAdcy3_BIC	shGphn_BIC	shCacna1f_BIC	shNTC_BAPTA_BIC
AARE	0.790627	1	0.43101	0.810198	0.844548	0.860935
AP1-v1	0.434524	1	0.40072	0.710395	0.832843	0.453077
AP1-v2	0.7085	1	0.490839	0.777871	0.789919	0.647476
ARE-v1	1.64592	1	1.13013	1.18865	1.1974	1.14743
ARE-v2	1.02601	1	0.7907	0.939977	0.845341	0.966671
AR-RE	1.39143	1	1.06361	0.923196	0.887063	0.951598
BDNFpI	0.36276	1	0.299601	0.825056	0.918089	0.412814
CEBP-RE	1.17731	1	0.709773	0.855642	0.91576	0.932413
CRE	0.212315	1	0.284991	0.667353	0.863002	0.375612
CXCL1p	1.05958	1	0.866647	0.967319	0.92269	1.04007
DUSP1p	0.623805	1	0.579227	0.925473	0.953123	0.654013
DUSP5p	0.622428	1	0.497093	0.65024	0.83054	0.556985
E2F-RE	0.938135	1	0.649094	1.00204	0.990131	0.937296
E-box	1.22472	1	0.827062	0.916848	0.950051	0.812473
EGR1p	0.0890255	1	0.133464	0.633383	0.613016	0.298797
EGR2p	0.808064	1	0.581559	0.735089	0.822069	0.633684
EIF2AK2p	0.929975	1	0.402944	1.15728	0.878214	0.844568
ELK1-RE	1.10843	1	0.693178	1.04819	0.881643	1.02417
ER-RE	1.05879	1	0.658815	0.812427	0.861521	0.821981
ERSE	1.12125	1	1.01188	0.833468	0.90168	0.993522
FOSe2	0.597784	1	0.409495	0.890658	0.911936	0.746113
FOSp	0.097711	1	0.15036	0.639827	0.624668	0.378259
FOXO-RE	1.23191	1	0.80172	1.19343	1.03194	0.945863
GATA-RE-v1	1.07124	1	1.00894	1.09692	1.03348	1.07155
GATA-RE-v2	0.987709	1	0.834403	1.21944	1.02806	0.99013
GLI-RE	1.38205	1	0.77287	0.984402	0.854684	0.833687
GR-RE	1.07796	1	0.709731	0.843976	0.970994	0.918568
HRE	1.23342	1	0.802644	0.845615	0.863806	0.822667
HSE	1.32008	1	0.687438	0.830184	0.851016	0.85829
HSPA1Ap	0.89098	1	0.523847	0.768453	0.864705	0.88429
IL6p	1.39537	1	0.905192	0.878624	0.786744	0.732173
IL8p	0.989213	1	0.645603	1.00154	0.860468	0.856605
IRS	1.58493	1	1.04892	0.928951	0.94213	0.977899
ISRE	0.858192	1	0.489038	1.26094	1.00833	0.921429
JUNp	0.65803	1	0.525053	1.17475	1.20005	0.716079
KLF4-RE	1.18147	1	0.616745	0.79348	0.781775	0.789244
MLP	1.10979	1	0.999432	0.995049	0.957185	0.959496
MRE	0.961688	1	0.627465	0.887764	0.735488	0.841604
Myc-E-box	1.76212	1	0.829703	0.775319	0.83027	1.0517
NFAT-RE	0.97737	1	0.942043	1.18535	1.15068	1.21619
NFKB2p	0.883311	1	0.68307	0.846773	0.804233	0.741847
NFkB-RE-v1	1.37987	1	0.873336	0.738474	0.870593	0.780905
NFkB-RE-v2	1.09278	1	0.773569	1.18783	1.1185	1.00456
Notch-RE	1.19046	1	0.763084	0.752283	0.839999	0.697762
Npas4p	0.375247	1	0.285955	0.772938	0.826746	0.42673
NR4A1-RE	0.918744	1	0.802578	1.31893	1.02778	1.06639
NRSE	1.09599	1	1.13843	1.18162	1.0496	1.17673
p53-RE-v1	0.929989	1	0.819016	1.00812	0.984815	0.937003
p53-RE-v2	0.875373	1	0.573129	0.909607	0.76824	0.910404
PPP1R15Ap	0.580359	1	0.624922	1.02322	0.888522	0.834987
PSMB9p	0.935088	1	0.784482	1.02239	1.00944	0.909747
RB-RE-v1	0.922123	1	0.67961	0.958308	0.958914	0.81033
RB-RE-v2	0.900149	1	0.731868	0.955297	0.9161	0.947385
SARE	0.10939	1	0.175667	0.773842	0.659831	0.346303
sDLG4p	0.86474	1	0.616188	0.803846	0.551739	0.715586
SMAD-RE-v1	0.892977	1	0.799413	1.06077	1.01125	1.05115
SMAD-RE-v2	1.5665	1	1.09851	0.860511	1.03566	1.14189
SMAD-RE-v3	1.02996	1	0.864941	0.962167	0.97989	0.913483
SOX2-RE	1.10715	1	0.921757	1.26051	1.0191	1.09442
SP1-RE-v1	1.25663	1	0.713637	0.855451	0.83381	0.780561
SP1-RE-v2	1.0573	1	0.566697	0.801049	0.865297	0.861805
SRE	0.587261	1	0.458857	0.982888	0.890043	0.61397
SRF-RE	1.11883	1	0.925277	1.05363	1.02036	0.906824
STAT-RE	1.41431	1	0.813741	0.854972	0.992995	0.779996
TNFAp	0.902817	1	0.758314	0.774598	0.716636	0.949104
TP73p	0.880735	1	0.604318	1.24117	0.918701	0.97582
UPRE-v1	0.416599	1	0.519339	0.733908	0.933902	0.543576
UPRE-v2	0.13345	1	0.203956	0.486589	0.732964	0.221275
Wnt-RE	1.18155	1	0.639694	0.947352	0.945511	0.863697
YY1-RE-v1	1.02412	1	0.632026	0.932403	0.821586	0.906196
YY1-RE-v2	1.55117	1	1.13466	0.804311	0.735913	0.882599
