# Supplementary material for: Pathway sensor-based functional genomics screening identifies modulators of neuronal activity
Source: Sci Rep. 2018 Dec 4;8:17597. doi: 10.1038/s41598-018-36008-9 (PMC6279925; doi:10.1038/s41598-018-36008-9)
Supplement: Supplementary file 7 — Supplementary Table S7 [file 41598_2018_36008_MOESM7_ESM.xlsx]

## Sheet: Tabelle1
Gene_symbol	Refseq_ID	shRNA_ID	Target_region	shRNA_sequence
1190002h23rik	NM_025427	NM_025427-3	UTR	ACCGGCCTACCTGCAGTATATTTAACGTTAATATTCATAGCGTTGAATATGCTGCAGGTAGGTTTT
1190002h23rik	NM_025427	NM_025427-4	UTR	ACCGGCCTGCAGTATATTCAATAGAGGTTAATATTCATAGCCTCTGTTGAATATGCTGCAGGTTTT
1810009k13rik	NM_025462	NM_025462-8	CDS	ACCGGGCAGCCATGTAAGTTCGTTATGTTAATATTCATAGCATAGCGAACTTGCATGGCTGCTTTT
1810009k13rik	NM_025462	NM_025462-10	CDS	ACCGGCACTATGCTCAATCCTGTTATGTTAATATTCATAGCATAACGGGATTGAGCATAGTGTTTT
2310007h09rik	NM_029609	NM_029609-21	CDS	ACCGGCAACTCAAATTGTGTGGTGATGTTAATATTCATAGCATCACCACACAGTTTGGGTTGTTTT
2310007h09rik	NM_029609	NM_029609-23	UTR	ACCGGGCTCCCATACTTCATCATTGTGTTAATATTCATAGCACAGTGATGGAGTATGGGAGCTTTT
2310016c08rik	NM_023516	NM_023516-29	CDS	ACCGGCCAGACCATTCATCCTGAGGAGTTAATATTCATAGCTCCTCGGGATGGATGGTCTGGTTTT
2610028a01rik	NM_028228	NM_028228-31	CDS	ACCGGGCCAAGAGAGTGGCCTAATTAGTTAATATTCATAGCTAATTGGGCCATTCTCTTGGCTTTT
2610028a01rik	NM_028228	NM_028228-36	UTR	ACCGGCCTCCAACCACTTAACTGTTAGTTAATATTCATAGCTGACAGTTGAGTGGTTGGAGGTTTT
2700060e02rik	NM_026528	NM_026528-37	3UTR	ACCGGGCCTAGTGGTGGGAACTATTAGTTAATATTCATAGCTAATGGTTCCCATCACTAGGCTTTT
2700060e02rik	NM_026528	NM_026528-38	CDS	ACCGGGCAGTTGCTAAAGCAAATTAAGTTAATATTCATAGCTTGATTTGCTTTAGCAACTGCTTTT
2700060e02rik	NM_026528	NM_026528-39	CDS	ACCGGCCTGTTGCTTTAGAGAAATATGTTAATATTCATAGCATGTTTCTCTAAAGCAACAGGTTTT
4933421e11rik	NM_028081	NM_028081-43	UTR	ACCGGGTGCTATGAGAGTGGCTTTGTGTTAATATTCATAGCACAAAGTCACTTTCATAGCACTTTT
4933421e11rik	NM_028081	NM_028081-46	UTR	ACCGGCCTGAAATTGGAGATGATATCGTTAATATTCATAGCGGTATCATCTCCAGTTTCAGGTTTT
4933421e11rik	NM_028081	NM_028081-47	CDS	ACCGGCGCAGTATGAGATGGTATTAAGTTAATATTCATAGCTTGATGCCATCTCATACTGCGTTTT
A	NM_015770	NM_015770-48	CDS	ACCGGGCGGAGTAATTCCTCTATGAAGTTAATATTCATAGCTTCATGGAGGAGTTACTCCGCTTTT
A	NM_015770	NM_015770-49	CDS	ACCGGCTCCATGAATTCGTTGGATTTGTTAATATTCATAGCAAATCCAGCGAGTTCATGGAGTTTT
A	NM_015770	NM_015770-51	UTR	ACCGGCGTGGTTAGTGGTTGTGATTTGTTAATATTCATAGCAAGTCACAACCACTGACCACGTTTT
A	NM_015770	NM_015770-52	UTR	ACCGGGTGGTTAGTGGTTGTGATTTGGTTAATATTCATAGCCAAGTCACAACCACTGACCACTTTT
A	NM_015770	NM_015770-53	CDS	ACCGGCCTCTATGAACTCGTTGGATTGTTAATATTCATAGCAATCCAGCGAGTTCATGGAGGTTTT
A4galt	NM_001004150	NM_001004150-55	3UTR	ACCGGGCAGTCATATCATATCAACATGTTAATATTCATAGCATGTTGATATGATATGACTGCTTTT
A4galt	NM_001004150	NM_001004150-56	CDS	ACCGGCCAGGCAATATCTTCTTCTTAGTTAATATTCATAGCTAGGAAGAAGATGTTGCCTGGTTTT
A4galt	NM_001004150	NM_001004150-57	CDS	ACCGGCCAAGGACTAAAGAGAGTATAGTTAATATTCATAGCTATACTCTCTTTGGTCCTTGGTTTT
A4galt	NM_001004150	NM_001004150-58	CDS	ACCGGCCCAGCTATATGCCCGTTATTGTTAATATTCATAGCAATAGCGGGCATGTAGCTGGGTTTT
A4gnt	NM_001077424	NM_001077424-60	CDS	ACCGGACGGGTGTGGTGTTGTCTTAGGTTAATATTCATAGCTTAAGACGACACCACACCCGTTTTT
A4gnt	NM_001077424	NM_001077424-65	CDS	ACCGGCTGCCTCCTTTCTTATTTCTAGTTAATATTCATAGCTGGAAATGAGAAAGGAGGCAGTTTT
Aacs	NM_030210	NM_030210-66	3UTR	ACCGGCGCTGTTGTATTTCGCTTTATGTTAATATTCATAGCATAGAGCGAGATACAACAGCGTTTT
Aacs	NM_030210	NM_030210-67	CDS	ACCGGGCTTGGGAATTACAATGATTTGTTAATATTCATAGCAAGTCATTGTAATTCCCAAGCTTTT
Aacs	NM_030210	NM_030210-68	CDS	ACCGGCCACCCTTTGTTCATTATGTTGTTAATATTCATAGCAACATGATGAACAGAGGGTGGTTTT
Aacs	NM_030210	NM_030210-71	UTR	ACCGGCCATCTAGCTGTGTATGTGATGTTAATATTCATAGCATCACATGCACAGCTGGATGGTTTT
Aadac	NM_023383	NM_023383-75	CDS	ACCGGCTTGCCAGTATGATGTTCTAAGTTAATATTCATAGCTTAGGACATCATACTGGCAAGTTTT
Aadac	NM_023383	NM_023383-77	CDS	ACCGGGAGATGGACAGCCTATAAATTGTTAATATTCATAGCAGTTTATGGGCTGTCCATCTCTTTT
Aadat	NM_011834	NM_011834-79	CDS	ACCGGGCTCATATTGACAGAACTATTGTTAATATTCATAGCAATAGTTCTGTCAATATGAGCTTTT
Aadat	NM_011834	NM_011834-82	UTR	ACCGGCACATTGCTAAATAGCTTTCTGTTAATATTCATAGCAGAAAGCTATTTGGCAATGTGTTTT
Aadat	NM_011834	NM_011834-83	UTR	ACCGGGCCAAATAGCTTTCTGATTTAGTTAATATTCATAGCTAGATCAGAAAGCTATTTGGCTTTT
Aanat	NM_009591	NM_009591-85	CDS	ACCGGGTACCCTTCTATGAGAAATTTGTTAATATTCATAGCAAATTTCTCATAGAAGGGTACTTTT
Aanat	NM_009591	NM_009591-88	CDS	ACCGGCCTTCATTATTGGCTCGTTGTGTTAATATTCATAGCACAGCGAGCCAATGATGAAGGTTTT
Aars	NM_146217	NM_146217-90	3UTR	ACCGGGCAGAGATACTGTCTGTTTATGTTAATATTCATAGCATAAGCAGACAGTATCTCTGCTTTT
Aars	NM_146217	NM_146217-92	CDS	ACCGGGCTGCACATAGGAATGATATAGTTAATATTCATAGCTATATCGTTCCTATGTGCAGCTTTT
Aars	NM_146217	NM_146217-93	CDS	ACCGGGACCTCATTATGCTGGATATTGTTAATATTCATAGCAATGTCCAGCATGATGAGGTCTTTT
Aars	NM_146217	NM_146217-94	CDS	ACCGGCCTCGTGTTCATCTAGTATAAGTTAATATTCATAGCTTATACTGGATGAACACGAGGTTTT
Aars	NM_146217	NM_146217-95	UTR	ACCGGCTCGCCATTAACCAGATATGTGTTAATATTCATAGCACATGTCTGGTTGATGGCGAGTTTT
Aars2	NM_198608	NM_198608-99	CDS	ACCGGTGAGAAGAACTCAGTTAAGATGTTAATATTCATAGCATCTTGACTGAGTTCTTCTCATTTT
Aars2	NM_198608	NM_198608-100	CDS	ACCGGCAGCTGGTAGGGCTTTGGGATGTTAATATTCATAGCATTCCAAAGCTCTACCAGCTGTTTT
Aars2	NM_198608	NM_198608-101	UTR	ACCGGCCAGGACATAGAGGAATAAGAGTTAATATTCATAGCTCTTGTTCCTCTGTGTCCTGGTTTT
Aasdh	NM_173765	NM_173765-103	CDS	ACCGGCTGGGAATCAATGTTTGTTATGTTAATATTCATAGCATAACAAGCATTGATTCCCAGTTTT
Aasdh	NM_173765	NM_173765-104	CDS	ACCGGCTTAGACGTTTACAACTACATGTTAATATTCATAGCATGTGGTTGTAAACGTCTAAGTTTT
Aasdh	NM_173765	NM_173765-106	UTR	ACCGGGTCAATGGGAGGGTTGGAGATGTTAATATTCATAGCATTTCCAACCCTCTCATTGACTTTT
Aass	NM_013930	NM_013930-114	3UTR	ACCGGCCGAAGTATCACACTTGTTAAGTTAATATTCATAGCTTAACAGGTGTGATGCTTCGGTTTT
Aass	NM_013930	NM_013930-118	CDS	ACCGGCCCGTAGAATATGAGAAATATGTTAATATTCATAGCATATTTCTCGTATTCTACGGGTTTT
Aass	NM_013930	NM_013930-119	UTR	ACCGGCGAAGCATCACACTTGTTAATGTTAATATTCATAGCGTTAACAGGTGTGATGCTTCGTTTT
Abat	NM_172961	NM_172961-121	CDS	ACCGGCGGAATAAACTCATCCTAATTGTTAATATTCATAGCAATTAGGATGAGTTTATTCCGTTTT
Abat	NM_172961	NM_172961-122	CDS	ACCGGCGGCATCTTAGTAGACTTTAAGTTAATATTCATAGCTTGAAGTCTGCTAAGATGCCGTTTT
Abat	NM_172961	NM_172961-124	CDS	ACCGGCGATGTGATGATGTTCAGTAAGTTAATATTCATAGCTTGCTGAACGTCATCACATCGTTTT
Abca1	NM_013454	NM_013454-126	3UTR	ACCGGCGCTAGATATACCTAGTATAAGTTAATATTCATAGCTTATGCTAGGTATATCTAGCGTTTT
Abca12	XM_001002308	XM_001002308-134	CDS	ACCGGCCCTTTACAAAGACATCATTAGTTAATATTCATAGCTAATGATGTCTTTGTAAAGGGTTTT
Abca12	XM_001002308	XM_001002308-135	CDS	ACCGGCGCTATTTAAAGAAAGCGAAAGTTAATATTCATAGCTTTCGCTTTCTTTAAATAGCGTTTT
Abca13	NM_178259	NM_178259-138	CDS	ACCGGCTTACCCAGTCATAGTTATAAGTTAATATTCATAGCTTATAACTATGACTGGGTAAGTTTT
Abca13	NM_178259	NM_178259-141	3UTR	ACCGGATCAGTATGGTGTGATATAAAGTTAATATTCATAGCTTTATATCACACCATACTGATTTTT
Abca13	NM_178259	NM_178259-142	UTR	ACCGGCCAGGTAAAGTTTAGTTCTAGGTTAATATTCATAGCCTAGAACTAAACTTTGCCTGGTTTT
Abca2	NM_007379	NM_007379-143	3UTR	ACCGGGAAAGGCAGGTTTAGGACTAAGTTAATATTCATAGCTTGGTCCTGAACCTGCCTTTCTTTT
Abca2	NM_007379	NM_007379-146	CDS	ACCGGGCGGTTCTTCAATAGGAATTTGTTAATATTCATAGCAAGTTCCTGTTGAAGAACCGCTTTT
Abca2	NM_007379	NM_007379-147	CDS	ACCGGCGCGTTATCTTCAAGGTAAATGTTAATATTCATAGCATTTGCCTTGAGGATAACGCGTTTT
Abca3	NM_001039581	NM_001039581-151	CDS	ACCGGGCACCAAGATATGGTCTATTAGTTAATATTCATAGCTAATGGACCATGTCTTGGTGCTTTT
Abca3	NM_001039581	NM_001039581-154	UTR	ACCGGCAGGAGTTAGCATGTAGGTTTGTTAATATTCATAGCAAACCTGCATGCTGACTCCTGTTTT
Abca4	NM_007378	NM_007378-155	3UTR	ACCGGCTCTTTCAGAAAGAAACCAAAGTTAATATTCATAGCTTTGGTTTCTTTCTGAAAGAGTTTT
Abca4	NM_007378	NM_007378-158	CDS	ACCGGCCCGCTTATTCTTACGATAAAGTTAATATTCATAGCTTTGTCGTAAGAATAGGCGGGTTTT
Abca4	NM_007378	NM_007378-159	CDS	ACCGGGCTGATGATATGACTAGCTTTGTTAATATTCATAGCAAAGCTGGTCATATCATCAGCTTTT
Abca5	NM_147219	NM_147219-162	CDS	ACCGGCCAGCCATTATGGTATGTAATGTTAATATTCATAGCATTGCATACCATAATGGCTGGTTTT
Abca5	NM_147219	NM_147219-163	CDS	ACCGGCCGATTATCTTCCTAAGGTTAGTTAATATTCATAGCTAACCTTGGGAAGATGATCGGTTTT
Abca6	NM_147218	NM_147218-167	CDS	ACCGGGCACAATATATCGGATGCTTTGTTAATATTCATAGCAAAGCGTCCGGTATATTGTGCTTTT
Abca6	NM_147218	NM_147218-169	CDS	ACCGGCCTCAGGAGAATCTTATGTAAGTTAATATTCATAGCTTACATAGGATTCTCCTGAGGTTTT
Abca6	NM_147218	NM_147218-170	CDS	ACCGGGCTTGATGAGTTATGAAGTTTGTTAATATTCATAGCAAACTTCATAACTCATCAAGCTTTT
Abca6	NM_147218	NM_147218-172	UTR	ACCGGCAGACCTGATCATTTGGTTATGTTAATATTCATAGCATAACCGAATGATCAGGTCTGTTTT
Abca7	NM_013850	NM_013850-175	CDS	ACCGGGCTAGGGAATATCCTTCTTTAGTTAATATTCATAGCTAAGGAAGGATGTTCCCTAGCTTTT
Abca7	NM_013850	NM_013850-177	CDS	ACCGGGCCAACAATGGATTCCTATATGTTAATATTCATAGCATGTAGGAGTCCATTGTTGGCTTTT
Abca7	NM_013850	NM_013850-178	UTR	ACCGGCTCAGATAGAGGATCTTTGTAGTTAATATTCATAGCTACAGAGATCCTCTGTCTGAGTTTT
Abca8b	NM_013851	NM_013851-179	3UTR	ACCGGCCTTCATAAGATTGTGTTGTTGTTAATATTCATAGCAACAACACAGTCTTATGAAGGTTTT
Abca8b	NM_013851	NM_013851-181	CDS	ACCGGCCAGCATGACACAATAGATAAGTTAATATTCATAGCTTATCTGTTGTGTCATGCTGGTTTT
Abca8b	NM_013851	NM_013851-183	CDS	ACCGGGCTCATGTGGTTCTTGAAGGTGTTAATATTCATAGCATCTTCAAGAATCACATGAGCTTTT
Abca8b	NM_013851	NM_013851-184	UTR	ACCGGCTCTCCTCTTCCTTTATAAGAGTTAATATTCATAGCTCTTATGAAGGAAGAGGAGAGTTTT
Abca9	NM_147220	NM_147220-185	3UTR	ACCGGCGGTGTGTAAACAGTTTAGAAGTTAATATTCATAGCTTCTAAGCTGTTTGCACACCGTTTT
Abcb10	NM_019552	NM_019552-193	CDS	ACCGGGCCATGACATTTGTCAGTTAAGTTAATATTCATAGCTTAGCTGACGAATGTCATGGCTTTT
Abcb11	NM_021022	NM_021022-197	CDS	ACCGGCCCAGAGAAATATGAAACTAAGTTAATATTCATAGCTTAGTTTCATATTTCTCTGGGTTTT
Abcb11	NM_021022	NM_021022-198	3UTR	ACCGGCCAGAGTCATTGTGAGTTTAAGTTAATATTCATAGCTTGAACTCACAGTGACTCTGGTTTT
Abcb11	NM_021022	NM_021022-199	CDS	ACCGGCCCATGAAGAATTGTTAGAAAGTTAATATTCATAGCTTTCTAACAGTTCTTCATGGGTTTT
Abcb1a	NM_011076	NM_011076-203	3UTR	ACCGGGCACACATTAACCAATGACTAGTTAATATTCATAGCTAGTCGTTGGTTAATGTGTGCTTTT
Abcb1a	NM_011076	NM_011076-205	CDS	ACCGGGCCGAATGTGTTGGAAGGGAAGTTAATATTCATAGCTTTCCTTCCAACATATTCGGCTTTT
Abcb1a	NM_011076	NM_011076-206	CDS	ACCGGCCCACTTATGATGTTGATCTTGTTAATATTCATAGCAAGATCAGCATCATAAGTGGGTTTT
Abcb4	NM_008830	NM_008830-209	CDS	ACCGGGCATACTTGTTCAGCTTGTTTGTTAATATTCATAGCAAACAGGCTGAACAAGTATGCTTTT
Abcb4	NM_008830	NM_008830-211	CDS	ACCGGGCTGGAAAGCACGTATATTTAGTTAATATTCATAGCTAAATATGCGTGCTTTCCAGCTTTT
Abcb4	NM_008830	NM_008830-212	CDS	ACCGGCCACATTAGAATAGGTTGGATGTTAATATTCATAGCATCCAGCCTATTCTGATGTGGTTTT
Abcb5	XM_001002680	XM_001002680-215	CDS	ACCGGTCATTGTGTTGACTCTATATTGTTAATATTCATAGCAATATAGAGTCAACACAATGATTTT
Abcb5	XM_001002680	XM_001002680-218	CDS	ACCGGTAATGGATGCCTAGTATAAACGTTAATATTCATAGCGTTTGTACTAGGCATCCATTATTTT
Abcb6	NM_023732	NM_023732-221	CDS	ACCGGCCAGACTAACTTCATTGATATGTTAATATTCATAGCATGTCAATGAAGTTAGTCTGGTTTT
Abcb6	NM_023732	NM_023732-222	CDS	ACCGGCAACTTTGAAACGGTGAAATAGTTAATATTCATAGCTATTTCACCGTTTCAAAGTTGTTTT
Abcb7	XM_907304	XM_907304-226	3UTR	ACCGGCCATTCCTTTAATCCTATTAAGTTAATATTCATAGCTTAATAGGATTAAAGGAATGGTTTT
Abcb7	XM_907304	XM_907304-227	CDS	ACCGGCAAGGTAGACACATGGATTAAGTTAATATTCATAGCTTAATCCGTGTGTCTACCTTGTTTT
Abcb7	XM_907304	XM_907304-229	CDS	ACCGGCTAACTCTAGCAGTATCTATTGTTAATATTCATAGCAATAGATACTGCTAGAGTTAGTTTT
Abcb8	NM_029020	NM_029020-233	CDS	ACCGGGCCTCTGCTTTATAGCATTATGTTAATATTCATAGCATAGTGCTATAAGGCAGAGGCTTTT
Abcb8	NM_029020	NM_029020-235	CDS	ACCGGCGGCAAGATATTGCTTTCTTTGTTAATATTCATAGCAAAGAAAGCAATGTCTTGCCGTTTT
Abcb8	NM_029020	NM_029020-236	UTR	ACCGGGTCATGGGATGTACATAGTGAGTTAATATTCATAGCTCACTGTGTACATCCCGTGACTTTT
Abcb9	NM_019875	NM_019875-239	CDS	ACCGGCCAGGTCAGTATTCTTTACTAGTTAATATTCATAGCTAGTAGAGAATACTGACCTGGTTTT
Abcb9	NM_019875	NM_019875-241	CDS	ACCGGCCTCGTATTTGTCAGATTGAAGTTAATATTCATAGCTTCAGTCTGGCAAATACGAGGTTTT
Abcb9	NM_019875	NM_019875-242	UTR	ACCGGCACTCCTGTTTCCTGTATCTTGTTAATATTCATAGCAAGATGCAGGAAGCAGGAGTGTTTT
Abcc1	NM_008576	NM_008576-247	CDS	ACCGGCGGAGAGATTGTTAACCTTATGTTAATATTCATAGCATGAGGTTGACAATCTCTCCGTTTT
Abcc1	NM_008576	NM_008576-248	UTR	ACCGGCTGGTCTCTGGTATATCTAATGTTAATATTCATAGCATTGGATATGCCAGAGACCAGTTTT
Abcc2	NM_013806	NM_013806-250	CDS	ACCGGCGGCTTTGTTTCTGGTTATTTGTTAATATTCATAGCAAATAACCAGAAGCAAGGCCGTTTT
Abcc2	NM_013806	NM_013806-251	CDS	ACCGGCCCATCAGCTATAGCTTTATTGTTAATATTCATAGCAATGAAGCTGTAGCTGATGGGTTTT
Abcc2	NM_013806	NM_013806-253	UTR	ACCGGCTCGTTGCCTTGCTTTGATTAGTTAATATTCATAGCTGATCAAGGCAAGGCAACGAGTTTT
Abcc3	NM_029600	NM_029600-255	3UTR	ACCGGGCAAATTGTCTCATAGTGGAAGTTAATATTCATAGCTTCCACTGTGAGACAATTTGCTTTT
Abcc3	NM_029600	NM_029600-256	CDS	ACCGGCCGGAGAATCTTGACATAAATGTTAATATTCATAGCATTTGTGTCAAGATTCTCCGGTTTT
Abcc3	NM_029600	NM_029600-257	CDS	ACCGGCGTATGAACTTAGATCTCTTTGTTAATATTCATAGCAAAGGGATCTAAGTTCATACGTTTT
Abcc3	NM_029600	NM_029600-259	UTR	ACCGGCCTGGTTTAGTCCACTATGATGTTAATATTCATAGCATCATGGTGGACTAGACCAGGTTTT
Abcc3	NM_029600	NM_029600-260	UTR	ACCGGCCAAGGGTTTCTTTCTTGTTAGTTAATATTCATAGCTGACAAGGAAGAAACCCTTGGTTTT
Abcc4	NM_001033336	NM_001033336-263	CDS	ACCGGTTCTTGTCACTGTGGAGTAAAGTTAATATTCATAGCTTTACTCCGCAGTGACGAGAATTTT
Abcc4	NM_001033336	NM_001033336-265	CDS	ACCGGCCTTAACAAAGGCAATCATAAGTTAATATTCATAGCTTATGATTGCCTTTGTTAAGGTTTT
Abcc4	NM_001033336	NM_001033336-266	UTR	ACCGGCAGCATACTTGGTTTCCTTTCGTTAATATTCATAGCGAAAGGAAACCAGGTGTGCTGTTTT
Abcc5	NM_176839	NM_176839-268	CDS	ACCGGCGAGGAGTATTCTAAGGGAAGGTTAATATTCATAGCTTTCCCTTAGAATGCTCCTCGTTTT
Abcc5	NM_176839	NM_176839-269	CDS	ACCGGCGAAGGGTTGTGTGGGTCTTTGTTAATATTCATAGCAAAGATCCACACAACCCTTCGTTTT
Abcc5	NM_176839	NM_176839-270	CDS	ACCGGGCTGTATTCTGTGGTTAGAATGTTAATATTCATAGCATTCTGACCGCAGAATACAGCTTTT
Abcc5	NM_176839	NM_176839-271	CDS	ACCGGCGGAGAATAAGATTGTTGGAAGTTAATATTCATAGCTTCCAACGATCTTGTTCTCCGTTTT
Abcc6	NM_018795	NM_018795-274	CDS	ACCGGCCATGTTCAGAATTGTGAGAAGTTAATATTCATAGCTTCTCACAGTTCTGAGCATGGTTTT
Abcc6	NM_018795	NM_018795-275	CDS	ACCGGCTACCTCTTATGGTCCTTTATGTTAATATTCATAGCATAGAGGACCATGAGAGGTAGTTTT
Abcc6	NM_018795	NM_018795-276	CDS	ACCGGCGATGTTCTTATGGATGAGAAGTTAATATTCATAGCTTCTCATCCATGAGAGCATCGTTTT
Abcc6	NM_018795	NM_018795-277	CDS	ACCGGCCCTGGTTGTAGAAAGTTCTGGTTAATATTCATAGCTAGAACTTTCTGCAACCAGGGTTTT
Abcc8	NM_011510	NM_011510-281	CDS	ACCGGGCCTATGTCTTGGTTGTATTTGTTAATATTCATAGCAAGTACAGCCAAGACATAGGCTTTT
Abcc8	NM_011510	NM_011510-283	CDS	ACCGGCTTCGTGAATCTGCTGTTAAAGTTAATATTCATAGCTTTGACAGCAGATTCACGAAGTTTT
Abcd1	NM_007435	NM_007435-288	CDS	ACCGGCCGAACTTTCTTGTTTGTGTAGTTAATATTCATAGCTACACAGACAGGAAAGTTCGGTTTT
Abcd1	NM_007435	NM_007435-289	CDS	ACCGGGCAAGAGTTCTTTGTTCTGAAGTTAATATTCATAGCTTCGGAACAGAGAACTCTTGCTTTT
Abcd2	NM_011994	NM_011994-294	CDS	ACCGGCGCTTAGTAGATCATGCTTATGTTAATATTCATAGCATAGGCATGGTCTACTAAGCGTTTT
Abcd2	NM_011994	NM_011994-295	CDS	ACCGGGCAGGTTATACTGTTAGAGTAGTTAATATTCATAGCTACTCTAGCAGTATAACCTGCTTTT
Abcd3	NM_008991	NM_008991-300	CDS	ACCGGCCATTGGTAAGATGACAATTAGTTAATATTCATAGCTAATTGTCATCTTACCAATGGTTTT
Abcd3	NM_008991	NM_008991-301	CDS	ACCGGCTCTTATCTCTCTGGTTAATAGTTAATATTCATAGCTATTAACCAGAGAGATAAGAGTTTT
Abcg2	NM_011920	NM_011920-303	CDS	ACCGGGCCTCGGTATTCTATCTTTAAGTTAATATTCATAGCTTAAAGATGGAATACCGAGGCTTTT
Abcg2	NM_011920	NM_011920-305	CDS	ACCGGCCAAAGGGATTATTTGGAGATGTTAATATTCATAGCATCTCCAGATAATCCCTTTGGTTTT
Abcg2	NM_011920	NM_011920-308	CDS	ACCGGCTGCCCATTTCAAATGTTGTTGTTAATATTCATAGCAACAGCATTTGAAATGGGCAGTTTT
Abcg5	NM_031884	NM_031884-309	3UTR	ACCGGACTGTCTACAACCATTAGGATGTTAATATTCATAGCATCCTGATGGTTGTAGACAGTTTTT
Abcg5	NM_031884	NM_031884-310	CDS	ACCGGCCTCACTTAATTGGAGAATTTGTTAATATTCATAGCAAATTCTCCAATTAAGTGAGGTTTT
Abcg8	NM_026180	NM_026180-315	3UTR	ACCGGGCTGAGAGTTAATTGAGTATTGTTAATATTCATAGCAATGCTCAATTAACTCTCAGCTTTT
Abcg8	NM_026180	NM_026180-316	CDS	ACCGGCCTGTACTATCTATCTTTGAAGTTAATATTCATAGCTTCAAGGATAGATAGTACAGGTTTT
Abcg8	NM_026180	NM_026180-318	CDS	ACCGGCCTGGCTTTCGTTGCCTAGATGTTAATATTCATAGCATCTGGGCAATGAAAGCCAGGTTTT
Abcg8	NM_026180	NM_026180-319	CDS	ACCGGGCATCCACTTTATGCGATTTAGTTAATATTCATAGCTAGATCGCATAGAGTGGATGCTTTT
Abcg8	NM_026180	NM_026180-320	UTR	ACCGGGCGTGGATTTATGGACTCTAAGTTAATATTCATAGCTTGGAGTCCATGAATCCACGCTTTT
Abi2	NM_198127	NM_198127-322	CDS	ACCGGCCTCCTTCTATAACGTCATAAGTTAATATTCATAGCTTGTGACGTTATGGAAGGAGGTTTT
Abi2	NM_198127	NM_198127-324	CDS	ACCGGACCTAGCTCAACCTGTAATATGTTAATATTCATAGCATATTACGGGTTGGGCTAGGTTTTT
Abi2	NR_001463	NR_001463-327	CDS	ACCGGCTCCAGCTATGTTTGCTTGTTGTTAATATTCATAGCAACGAGCAAACATGGCTGGAGTTTT
Abl1	NM_009594	NM_009594-330	CDS	ACCGGGTACACTTTCTGTGTGAGTTAGTTAATATTCATAGCTAGCTCACACAGAAAGTGTACTTTT
Abl2	NM_009595	NM_009595-338	CDS	ACCGGGATGCCAAAGAGATATGCTTTGTTAATATTCATAGCAAAGCATGTCTCTTTGGCATCTTTT
Abl2	NM_009595	NM_009595-339	UTR	ACCGGCTGCGAAACAGGTCTTGATTTGTTAATATTCATAGCAAGTCAAGGCCTGTTTCGCAGTTTT
Ablim1	NM_178688	NM_178688-341	CDS	ACCGGGCCCAATATGTTGGAACTAAAGTTAATATTCATAGCTTTGGTTCCAACATGTTGGGCTTTT
Ablim1	NM_178688	NM_178688-343	CDS	ACCGGGCCTTTCTACATATCAGGTTAGTTAATATTCATAGCTAGCCTGATGTGTAGAAAGGCTTTT
Ablim1	NM_178688	NM_178688-344	CDS	ACCGGGCTTCAAGAAGAATAGTTGATGTTAATATTCATAGCATCAACTGTTCTTCTTGAAGCTTTT
Ablim2	NM_177678	NM_177678-346	3UTR	ACCGGCCCGTTAATGCTTTGTGTATTGTTAATATTCATAGCAATACACAGAGCATTAGCGGGTTTT
Ablim2	NM_177678	NM_177678-347	CDS	ACCGGGCTGATTATCACAGTAAGTTTGTTAATATTCATAGCAAACTTGCTGTGATAATCAGCTTTT
Ablim3	NM_198649	NM_198649-351	3UTR	ACCGGCGCAGTATAATCTTCTTGTATGTTAATATTCATAGCATACAAGAGGATTATACTGCGTTTT
Ablim3	NM_198649	NM_198649-352	CDS	ACCGGGCCTTTCCTTATTGGAGATAAGTTAATATTCATAGCTTATCTCCAATAGGGAAAGGCTTTT
Ablim3	NM_198649	NM_198649-354	CDS	ACCGGGCGGACATTTGAAACTTCTATGTTAATATTCATAGCATGGAAGTTTCAGATGTCCGCTTTT
Ablim3	NM_198649	NM_198649-355	CDS	ACCGGCTGGAAGAGGAATGAATTGAAGTTAATATTCATAGCTTCAGTTCGTTCCTCTTCCAGTTTT
Ablim3	NM_198649	NM_198649-356	UTR	ACCGGCCCAAGAATTGGCTCTTCTTTGTTAATATTCATAGCAAAGGAGAGCCAGTTCTTGGGTTTT
Abo	NM_030718	NM_030718-360	3UTR	ACCGGGCCCATAACTTCTGCTTATTTGTTAATATTCATAGCAAATGAGCAGAGGTTATGGGCTTTT
Abo	NM_030718	NM_030718-361	CDS	ACCGGCCCTTCGTAGTGTTTGTCTTGGTTAATATTCATAGCTAAGACAAACACTGCGAAGGGTTTT
Abo	NM_030718	NM_030718-362	UTR	ACCGGGTGCCCATAACTTCTGCTTATGTTAATATTCATAGCATGAGCAGAGGTTATGGGCACTTTT
Abp1	NM_029638	NM_029638-365	CDS	ACCGGGCCACTTTGACTTAAACTTTAGTTAATATTCATAGCTAAAGTTTGAGTCAAAGTGGCTTTT
Abp1	NM_029638	NM_029638-368	UTR	ACCGGCCTGCCAAAGACTTTCATGATGTTAATATTCATAGCGTCATGGAAGTCTTTGGCAGGTTTT
Acaa1b	NM_130864	NM_130864-371	CDS	ACCGGGGCTGATTGTGAATGATATAGGTTAATATTCATAGCCTATGTCATTCACAGTCAGCCTTTT
Acaa1b	NM_130864	NM_130864-372	CDS	ACCGGGGCATTAGAAATGGGTCTTATGTTAATATTCATAGCATAAGACCCATTTCTGATGCCTTTT
Acaa1b	NM_130864	NM_130864-374	UTR	ACCGGGTGTGTCACAGCACTTTATTTGTTAATATTCATAGCAAGTAAAGTGCTGTGACACACTTTT
Acad8	NM_025862	NM_025862-382	CDS	ACCGGGCATAGTTGTTGAGGAAGGGAGTTAATATTCATAGCTTCCTTTCTCAACAACTATGCTTTT
Acad8	NM_025862	NM_025862-383	CDS	ACCGGGCTAAACAACAAGGAGATTATGTTAATATTCATAGCATGATCTCCTTGTTGTTTAGCTTTT
Acad8	NM_025862	NM_025862-384	CDS	ACCGGCCAGATCTTAGAAGGTAGTAAGTTAATATTCATAGCTTGCTACCTTCTAGGATCTGGTTTT
Acad8	NM_025862	NM_025862-386	UTR	ACCGGGTGTGCAGTTGGAATCAGTTTGTTAATATTCATAGCAGACTGATTCCAGCTGCACACTTTT
Acad9	NM_172678	NM_172678-388	CDS	ACCGGGCCCGTATTCTCTTAATCTTTGTTAATATTCATAGCAAAGATTAGGAGAATGCGGGCTTTT
Acad9	NM_172678	NM_172678-389	CDS	ACCGGCCCAGTTGATACTTTAGAGAAGTTAATATTCATAGCTTCTCTAAGGTGTCAACTGGGTTTT
Acad9	NM_172678	NM_172678-390	CDS	ACCGGCCTCATCAACTTGTATGGTATGTTAATATTCATAGCATGCCATACAAGTTGATGAGGTTTT
Acad9	NM_172678	NM_172678-392	UTR	ACCGGCGGGTTAACATCATTCATAAGGTTAATATTCATAGCCTTGTGAATGATGTTAACCCGTTTT
Acadl	NM_007381	NM_007381-393	CDS	ACCGGGAAGTGACTTATAAGGAGTAAGTTAATATTCATAGCTTACTCCTTGTAAGTCACTTCTTTT
Acadl	NM_007381	NM_007381-395	CDS	ACCGGCATGCCCTATATTGTGAATTAGTTAATATTCATAGCTAATTCGCAATATAGGGCATGTTTT
Acadl	NM_007381	NM_007381-396	CDS	ACCGGGTAGCTTATGAATGTGTGTAAGTTAATATTCATAGCTTGCACACATTCATAAGCTACTTTT
Acadm	NM_007382	NM_007382-399	CDS	ACCGGGCAAACTGCTATTGAAGTAAAGTTAATATTCATAGCTTTGCTTCAATAGCAGTTTGCTTTT
Acadm	NM_007382	NM_007382-401	CDS	ACCGGCGATGAAGGTTGAATTCGTTAGTTAATATTCATAGCTAGCGAGTTCAACCTTCATCGTTTT
Acads	NM_007383	NM_007383-405	CDS	ACCGGCGTCAACAATTCTCTTTACTTGTTAATATTCATAGCAAGTAGAGAGAATTGTTGACGTTTT
Acads	NM_007383	NM_007383-406	CDS	ACCGGGCGATGGTTACACATTGTTTAGTTAATATTCATAGCTAAACAGTGTGTAACCGTCGCTTTT
Acads	NM_007383	NM_007383-407	CDS	ACCGGCCTTTCACCAATGGTGATAAAGTTAATATTCATAGCTTTGTCACCATTGGTGAAAGGTTTT
Acads	NM_007383	NM_007383-408	CDS	ACCGGCGCATCATTGAGATCTATGAAGTTAATATTCATAGCTTCGTAGATCTCAGTGATGCGTTTT
Acads	NM_007383	NM_007383-409	CDS	ACCGGCCTGGATTGTGTTGTGAAGTGGTTAATATTCATAGCTACTTCACAGCACAATCCAGGTTTT
Acadsb	NM_025826	NM_025826-414	CDS	ACCGGGAAGTCTTAATGAAGGTAGAAGTTAATATTCATAGCTTCTACCTTCATTAAGACTTCTTTT
Acadvl	NM_017366	NM_017366-416	CDS	ACCGGGCGGTTGATCATGCTATTAATGTTAATATTCATAGCATTAGTAGCATGATCAACCGCTTTT
Acadvl	NM_017366	NM_017366-417	CDS	ACCGGCGGATGGTTATTCTGTAGTATGTTAATATTCATAGCATACTGCAGAATAGCCATCCGTTTT
Acadvl	NM_017366	NM_017366-420	CDS	ACCGGCTTTGCCAAGACGCTAATTAAGTTAATATTCATAGCTTAATTGGCGTCTTGGCAAAGTTTT
Acan	NM_007424	NM_007424-423	CDS	ACCGGCGGAAGTGGGTGGAGAATTTAGTTAATATTCATAGCTAGATTCTCCACTCACTTCCGTTTT
Acan	NM_007424	NM_007424-425	CDS	ACCGGGAGGTTATAGTGAAAGGTATTGTTAATATTCATAGCAATACCTTTCACTATGACCTCTTTT
Acan	NM_007424	NM_007424-426	CDS	ACCGGCTGGATTTGGTGGTGAGTGTTGTTAATATTCATAGCAATACTCACCACTAAATCCAGTTTT
Acan	NM_007424	NM_007424-427	UTR	ACCGGCGCATCACCCAAATTGCATTTGTTAATATTCATAGCAGATGCAGTTTGGGTGATGCGTTTT
Acat2	NM_009338	NM_009338-430	CDS	ACCGGGCTGACAGTATACTTTGTGATGTTAATATTCATAGCATCACAGAGTATGCTGTCAGCTTTT
Acat2	NM_009338	NM_009338-432	3UTR	ACCGGGTTAAATCAGTGCAACACTAAGTTAATATTCATAGCTTAGTGTTGCACTGATTTAACTTTT
Accn1	NM_007384	NM_007384-433	CDS	ACCGGGCGCTCAATTACGAGATAATTGTTAATATTCATAGCAATTGTCTCGTAATTGAGCGCTTTT
Accn1	NM_007384	NM_007384-434	CDS	ACCGGCCTGCTCTATTGGCTTAGTTTGTTAATATTCATAGCAAACTGAGCCAGTAGAGCAGGTTTT
Accn1	NM_007384	NM_007384-436	CDS	ACCGGCGTCCTTGAGTCGCATTAAATGTTAATATTCATAGCATTTAGTGCGACTCAGGGACGTTTT
Accn2	NM_009597	NM_009597-439	CDS	ACCGGCCTGCTGGATTGATTGTGAAGGTTAATATTCATAGCTTTCACAATCAATCCGGCAGGTTTT
Accn2	NM_009597	NM_009597-441	3UTR	ACCGGCCTCAAGCATATGGAATCTTTGTTAATATTCATAGCAAAGATTCCGTATGCTTGAGGTTTT
Accn2	NM_009597	NM_009597-442	CDS	ACCGGGTTTGAGGACTTTACTTGCTAGTTAATATTCATAGCTAGCAGGTAAAGTCCTCAAACTTTT
Accn2	NM_009597	NM_009597-444	UTR	ACCGGGCTTCTCTAGCTTTAAGAGATGTTAATATTCATAGCATCTCTTAAGGCTAGGGAAGCTTTT
Accn3	NM_183000	NM_183000-445	CDS	ACCGGCGGATGTCGAATGATGTATATGTTAATATTCATAGCATATGCATCATTCGACATCCGTTTT
Accn3	NM_183000	NM_183000-447	CDS	ACCGGCATCTGTGGGTCCTGACTTTGGTTAATATTCATAGCCAAAGTCGGGATCCACAGATGTTTT
Accn3	NM_183000	NM_183000-448	CDS	ACCGGAGACTTACATCATGGAGAATGGTTAATATTCATAGCCATTCTCCGTGATGTAAGTCTTTTT
Accn4	NM_183022	NM_183022-454	CDS	ACCGGGCAAGGAAGTATAACCGTAATGTTAATATTCATAGCATTGCGGTTGTACTTCCTTGCTTTT
Accn4	NM_183022	NM_183022-455	UTR	ACCGGCCTTGCATAAGGGTCTTTCTTGTTAATATTCATAGCAAGAAGGACCCTTGTGCAAGGTTTT
Accn4	NM_183022	NM_183022-456	UTR	ACCGGGCACAAGGGTCTTTCTTGTTTGTTAATATTCATAGCAGACAAGAAGGACCCTTGTGCTTTT
Accn5	NM_021370	NM_021370-457	CDS	ACCGGGCTGAGAAACTTCATTATCTAGTTAATATTCATAGCTAGGTAATGAAGTTTCTCAGCTTTT
Accn5	NM_021370	NM_021370-459	CDS	ACCGGCCTGAGTTACTTGTAGATGTTGTTAATATTCATAGCAACATCTGCAAGTAACTCAGGTTTT
Accn5	NM_021370	NM_021370-461	CDS	ACCGGCTTTGTTATTCACTCACCAAAGTTAATATTCATAGCTTTGGTGAGTGAATAACAAAGTTTT
Accn5	NM_021370	NM_021370-462	UTR	ACCGGGTCACAGTTTGGAAAGTTTAAGTTAATATTCATAGCTTAGACTTTCCAAACTGTGACTTTT
Ace	NM_207624	NM_207624-463	CDS	ACCGGCCAGTATTTCATGCAGTATAAGTTAATATTCATAGCTTGTACTGCATGAAATACTGGTTTT
Ace	NM_207624	NM_207624-464	CDS	ACCGGCCCAATATAGATGTCATGGAAGTTAATATTCATAGCTTCCGTGGCATCTATATTGGGTTTT
Ace	NM_207624	NM_207624-467	CDS	ACCGGCGCCATGATGAATTATTTCAAGTTAATATTCATAGCTTGAAGTAATTCATCATGGCGTTTT
Ace2	NM_027286	NM_027286-470	CDS	ACCGGGCTCAATTACTTCCAATCGTTGTTAATATTCATAGCAACGGTTGGAAGTAATTGAGCTTTT
Ace2	NM_027286	NM_027286-472	CDS	ACCGGCCAAACATAGATGTTACTGATGTTAATATTCATAGCATCAGTAACATCTATGTTTGGTTTT
Ace2	NM_027286	NM_027286-474	UTR	ACCGGGTGGCTTCTGCTTTCACATTTGTTAATATTCATAGCAAGTGTGAAGGCAGAAGCCACTTTT
Acer2	NM_139306	NM_139306-475	3UTR	ACCGGCTCGGGAGTTGCCTTTATATAGTTAATATTCATAGCTATATAAGGGCAGCTCCCGAGTTTT
Acer2	NM_139306	NM_139306-477	CDS	ACCGGTGCACTGTGTGTGGTATATTTGTTAATATTCATAGCGAATATGCCACACACAGTGCATTTT
Acer3	NM_025408	NM_025408-482	CDS	ACCGGGCGGTACATTGTTGCTTATTTGTTAATATTCATAGCAAGTAAGCAGCAATGTACCGCTTTT
Acer3	NM_025408	NM_025408-485	CDS	ACCGGCCATCAGGTTATGTATGGAATGTTAATATTCATAGCATTCCATACATGACCTGATGGTTTT
Ache	NM_009599	NM_009599-487	CDS	ACCGGCCTGTCCTCATTTGGATTTATGTTAATATTCATAGCATAGATCCAGATGAGGACAGGTTTT
Ache	NM_009599	NM_009599-488	CDS	ACCGGCGGGTTTATGCCTATATCTTTGTTAATATTCATAGCAAAGATGTAGGCATAGACCCGTTTT
Ache	NM_009599	NM_009599-490	CDS	ACCGGCCTGCCTTAAGAAAGTATCTTGTTAATATTCATAGCAAGATACTTTCTTGAGGCAGGTTTT
Acin1	NM_019567	NM_019567-493	3UTR	ACCGGCCCTCTTCTTTCTTCTTGTTAGTTAATATTCATAGCTAACAGGAAGAAAGGAGAGGGTTTT
Acin1	NM_019567	NM_019567-496	CDS	ACCGGCAAGATCAAATCTCATTGCTTGTTAATATTCATAGCAAGCAATGAGATTTGATCTTGTTTT
Acin1	NM_019567	NM_019567-497	CDS	ACCGGAGGATGAGATAGAGTGTAATGGTTAATATTCATAGCCATTACGCTCTGTCTCATCCTTTTT
Acly	NM_134037	NM_134037-502	CDS	ACCGGCCCTGGGATGATATTTCTTATGTTAATATTCATAGCATAGGAAATGTCATCCCAGGGTTTT
Acly	NM_134037	NM_134037-503	UTR	ACCGGGAGCGGAGATAGCTATTGATGGTTAATATTCATAGCCATCAATGGCTATTTCCGCTCTTTT
Acmsd	NM_001033041	NM_001033041-505	CDS	ACCGGCATGTTTAGCTATTGGGCTAAGTTAATATTCATAGCTTGGCCCAGTAGCTAAACATGTTTT
Acmsd	NM_001033041	NM_001033041-509	UTR	ACCGGGTCTGGGCTATTTGAGATTGTGTTAATATTCATAGCACAGTCTCAAGTAGCCCAGACTTTT
Aco1	NM_007386	NM_007386-515	UTR	ACCGGGCACTTGGTGTTAGACCTAATGTTAATATTCATAGCATTGGGTCTAGCACCAAGTGCTTTT
Acot11	NM_025590	NM_025590-522	3UTR	ACCGGCCAAAGTTTCAGATTCCTAATGTTAATATTCATAGCATTAGGAATCTGAAACTTTGGTTTT
Acot11	NM_025590	NM_025590-523	CDS	ACCGGCTATGTTCTCTAATCGTACATGTTAATATTCATAGCATGTGCGATTAGAGAACATAGTTTT
Acot11	NM_025590	NM_025590-525	CDS	ACCGGGACACCATCAAAGATCTTCTAGTTAATATTCATAGCTAGGAGATCTTTGATGGTGTCTTTT
Acot12	NM_028790	NM_028790-528	3UTR	ACCGGTACGATATCACATGATCTATAGTTAATATTCATAGCTATAGATCATGTGATATCGTATTTT
Acox1	NM_015729	NM_015729-534	CDS	ACCGGCCACCTTCAATCTAGAGTTAAGTTAATATTCATAGCTTAACTCTGGATTGAAGGTGGTTTT
Acox2	NM_053115	NM_053115-545	UTR	ACCGGGCGAGTAAACTGGTATATGAAGTTAATATTCATAGCTTCATGTACCAGTTTACTCGCTTTT
Acox3	NM_030721	NM_030721-547	CDS	ACCGGCCAGGATGTAATCCATTTCAAGTTAATATTCATAGCTTGAAGTGGATTACATCCTGGTTTT
Acox3	NM_030721	NM_030721-549	CDS	ACCGGCGGAGATATTGCTAAGAGAAAGTTAATATTCATAGCTTTCTCTTGGCAGTATCTCCGTTTT
Acp1	NM_021330	NM_021330-552	CDS	ACCGGCTATGTATGGATGAAAGCAATGTTAATATTCATAGCATTGCTTTCATCCATACATAGTTTT
Acp1	NM_021330	NM_021330-553	CDS	ACCGGCCACAGAAACAGCTCATTATTGTTAATATTCATAGCAATGATGAGCTGTTTCTGTGGTTTT
Acp1	NM_021330	NM_021330-555	CDS	ACCGGAGCATATTGCACGGTAGATTAGTTAATATTCATAGCTAATCTGCCGTGCAATGTGCTTTTT
Acp2	NM_007387	NM_007387-558	3UTR	ACCGGGCTCCAAATGAGAATATGATAGTTAATATTCATAGCTATCATATTCTCATTTGGAGCTTTT
Acp2	NM_007387	NM_007387-561	CDS	ACCGGCACCAGAGTATCAGAATAGAAGTTAATATTCATAGCTTCTGTTCTGATACTCTGGTGTTTT
Acp2	NM_007387	NM_007387-562	CDS	ACCGGTCAGCACTTCAACCCTAATATGTTAATATTCATAGCATGTTAGGGTTGAAGTGCTGATTTT
Acp2	NM_007387	NM_007387-563	UTR	ACCGGGAGTGTTGGTTCTGTGTCTTTGTTAATATTCATAGCAAAGGCACAGAACCAGCACTCTTTT
Acp6	NM_019800	NM_019800-564	CDS	ACCGGGCCCGAAACCTTATTCTTATTGTTAATATTCATAGCAATGAGAATGAGGTTTCGGGCTTTT
Acp6	NM_019800	NM_019800-565	CDS	ACCGGGCAGGTATACAGCTTTCTAAAGTTAATATTCATAGCTTTAGAAGGCTGTGTACCTGCTTTT
Acp6	NM_019800	NM_019800-566	CDS	ACCGGCCACCTTAAACTTGGTTTGATGTTAATATTCATAGCATCAAACCGAGTTTGAGGTGGTTTT
Acp6	NM_019800	NM_019800-567	CDS	ACCGGCCAAGAATTTAAGGAGTGGTTGTTAATATTCATAGCAACCACTCCTTAGATTCTTGGTTTT
Acpp	NM_207668	NM_207668-570	CDS	ACCGGCAGGACTTTGATGAGTGTTATGTTAATATTCATAGCATAGCACTCATCAAAGTCCTGTTTT
Acpp	NM_207668	NM_207668-571	CDS	ACCGGGACGCTATGATTAAGTTGAAAGTTAATATTCATAGCTTTCAACTTAATCATGGCGTCTTTT
Acpp	NM_207668	NM_207668-572	CDS	ACCGGCACTACGAATTTGGAAGTTATGTTAATATTCATAGCATAACTTCCAAGTTCGTAGTGTTTT
Acpp	NM_207668	NM_207668-574	UTR	ACCGGGCTGTTTACAGGGTTAAGATAGTTAATATTCATAGCTATCTTAGCCCTGTGAACAGCTTTT
Acpp	NM_207668	NM_207668-575	UTR	ACCGGCAGGGTTAAGATAGGATTCTTGTTAATATTCATAGCAAGAGTCCTATCTTAGCCCTGTTTT
Acsl1	NM_007981	NM_007981-583	CDS	ACCGGGCTGATTGATATTCGGTAGTAGTTAATATTCATAGCTACTGCCGAATGTCAATCAGCTTTT
Acsl1	NM_007981	NM_007981-584	CDS	ACCGGCGACTTGTTGAAATTTGGGAAGTTAATATTCATAGCTTCCCAAGTTTCAACAAGTCGTTTT
Acsl3	NM_028817	NM_028817-587	CDS	ACCGGGCCCTCAGATATTGTAGTAATGTTAATATTCATAGCATTACTGCAATATCTGAGGGCTTTT
Acsl3	NM_028817	NM_028817-592	UTR	ACCGGCGAGGCAAACTCTATTCCTTAGTTAATATTCATAGCTGAGGAATGGAGTTTGCCTCGTTTT
Acsl4	NM_001033600	NM_001033600-598	UTR	ACCGGCACCAGGCTTTGAAATTCTTTGTTAATATTCATAGCAGAGGATTTCAAAGCCTGGTGTTTT
Acsl5	NM_027976	NM_027976-599	3UTR	ACCGGCAGTAAATGAAGCAAGTACTAGTTAATATTCATAGCTAGTGCTTGCTTCATTTACTGTTTT
Acsl5	NM_027976	NM_027976-601	CDS	ACCGGCCAGATTCACTTCCCTTATTTGTTAATATTCATAGCAAATGAGGGAAGTGAATCTGGTTTT
Acsl6	NM_001033597	NM_001033597-608	CDS	ACCGGCTTACCCATTACTATGATGATGTTAATATTCATAGCATCGTCATAGTAATGGGTAAGTTTT
Acsm1	NM_054094	NM_054094-612	CDS	ACCGGCCCAGACCATATTTGTATTAAGTTAATATTCATAGCTTAATACAAGTATGGTCTGGGTTTT
Acsm1	NM_054094	NM_054094-614	CDS	ACCGGGCTTGATTTCTGTTCATTGATGTTAATATTCATAGCATCAGTGAACAGAAATCAAGCTTTT
Acss1	NM_080575	NM_080575-620	CDS	ACCGGGCATGGATGATGTCATTAATAGTTAATATTCATAGCTATTGATGACATCATCCATGCTTTT
Acss1	NM_080575	NM_080575-622	UTR	ACCGGGACCCATTTACTGCCTTATTTGTTAATATTCATAGCAAATAGGGCAGTAGATGGGTCTTTT
Acss2	NM_019811	NM_019811-623	3UTR	ACCGGCCTTAACCAAAGTCAGTTCTTGTTAATATTCATAGCAAGAGCTGACTTTGGTTAAGGTTTT
Acss2	NM_019811	NM_019811-624	CDS	ACCGGCGGTTTGAGATCACTTACTTTGTTAATATTCATAGCAAAGTAGGTGGTCTCAAACCGTTTT
Acss2	NM_019811	NM_019811-625	CDS	ACCGGGATCGAAATGTCTATGAGAAAGTTAATATTCATAGCTTTCTCATGGACATTTCGATCTTTT
Acss2	NM_019811	NM_019811-626	CDS	ACCGGGTGTGTCAGTTCAGTAATGTTGTTAATATTCATAGCAACATTGCTGAACTGACACACTTTT
Acss2	NM_019811	NM_019811-627	CDS	ACCGGCCATGAAACTTGGTTCTGTTTGTTAATATTCATAGCAAGCAGAACCAGGTTTCATGGTTTT
Acss2	NM_019811	NM_019811-628	UTR	ACCGGGTGCTTGGTTCTCTAAATTTCGTTAATATTCATAGCGAAATTTGGAGAGCCAAGCACTTTT
Acta1	NM_009606	NM_009606-631	CDS	ACCGGCCACTGGCATTGTGTTGGATTGTTAATATTCATAGCAATCCAACACGATGCCGGTGGTTTT
Acta1	NM_009606	NM_009606-632	CDS	ACCGGGACCACCTACAATAGCATTATGTTAATATTCATAGCATGATGCTGTTGTAGGTGGTCTTTT
Acta1	NM_009606	NM_009606-634	UTR	ACCGGCTCAGGACGATAATCGATAATGTTAATATTCATAGCATTGTCGATTGTCGTCCTGAGTTTT
Acta2	NM_007392	NM_007392-635	3UTR	ACCGGGCCTAGCAACACTGATTTAATGTTAATATTCATAGCATTGAATCAGTGTTGCTAGGCTTTT
Acta2	NM_007392	NM_007392-636	CDS	ACCGGGCATCCATGAAACCACTTATAGTTAATATTCATAGCTATAGGTGGTTTCGTGGATGCTTTT
Acta2	NM_007392	NM_007392-639	CDS	ACCGGTCAGGGAGTAGTGGTTGGGATGTTAATATTCATAGCATTCCAACCATTACTCCCTGATTTT
Actg2	NM_009610	NM_009610-644	CDS	ACCGGAGAAATTGTACGAGACATCAAGTTAATATTCATAGCTTGATGTCTCGTACAATTTCTTTTT
Actn1	NM_134156	NM_134156-648	CDS	ACCGGCCTCAGGAGATTAATGGTAAAGTTAATATTCATAGCTTTGCCATTGATCTCCTGAGGTTTT
Actn1	NM_134156	NM_134156-649	3UTR	ACCGGCCACAAAGTGACAGTTTATAAGTTAATATTCATAGCTTGTAAACTGTCACTTTGTGGTTTT
Actn1	NM_134156	NM_134156-650	CDS	ACCGGCCAGGAACAGATGAATGAATTGTTAATATTCATAGCAATTCGTTCATCTGTTCCTGGTTTT
Actn1	NM_134156	NM_134156-653	UTR	ACCGGCCTGTTCTGTCTGTTGTATTTGTTAATATTCATAGCGAATACAGCAGACAGAACAGGTTTT
Actn2	NM_033268	NM_033268-657	CDS	ACCGGCCGACCTTATTGACTACTTAAGTTAATATTCATAGCTTGAGTAGTCAATGAGGTCGGTTTT
Actn2	NM_033268	NM_033268-658	CDS	ACCGGGCTAACAGAATATGTAAGGTTGTTAATATTCATAGCAACCTTACATATTCTGTTAGCTTTT
Actn2	NM_033268	NM_033268-659	UTR	ACCGGCCCTACCCTATTAGAATGTAAGTTAATATTCATAGCTTGCATTCTGATAGGGTAGGGTTTT
Actn3	NM_013456	NM_013456-660	CDS	ACCGGCCAGAAGATTTGCCAAATATAGTTAATATTCATAGCTATGTTTGGCAAATCTTCTGGTTTT
Actn3	NM_013456	NM_013456-664	CDS	ACCGGGAGCCTAGTCTTTGATAACAAGTTAATATTCATAGCTTGTTGTCAAAGACTAGGCTCTTTT
Actn3	NM_013456	NM_013456-665	UTR	ACCGGGCACTTCTTGTGGTGGATTTAGTTAATATTCATAGCTGAATCCACCACAGGAAGTGCTTTT
Actn4	NM_021895	NM_021895-666	3UTR	ACCGGCCTCTCTTTCTTAGTCTTGTAGTTAATATTCATAGCTACAAGACTGAGAAAGAGAGGTTTT
Actn4	NM_021895	NM_021895-667	CDS	ACCGGGCACAAGATCAACAATGTAAAGTTAATATTCATAGCTTTACATTGTTGATCTTGTGCTTTT
Actn4	NM_021895	NM_021895-669	CDS	ACCGGCGCTGAGAGTAATCACATTAAGTTAATATTCATAGCTTGATGTGATTGCTCTCAGCGTTTT
Actr2	NM_146243	NM_146243-673	CDS	ACCGGCCTTATAAGGAGGTTGGATATGTTAATATTCATAGCATATCCAGCCTCCTTGTAAGGTTTT
Actr2	NM_146243	NM_146243-674	CDS	ACCGGCCTTCAACCATTCTGTTGATTGTTAATATTCATAGCAATCAGCAGAATGGTTGAAGGTTTT
Actr2	NM_146243	NM_146243-677	UTR	ACCGGGTGCTAGGTTTGAGTCCTTTAGTTAATATTCATAGCTGAAGGACTCAAACCTGGCACTTTT
Actr3	NM_023735	NM_023735-680	CDS	ACCGGGCCATCTTAAAGAAAGAGTTTGTTAATATTCATAGCAAACTCTTTCTTTGAGATGGCTTTT
Actr3	NM_023735	NM_023735-683	UTR	ACCGGCCCTGCTTTCTGGTTATTTATGTTAATATTCATAGCGTAAGTAACCAGAAAGCAGGGTTTT
Acvr1	NM_007394	NM_007394-684	CDS	ACCGGCATCACACATTACCATGAAATGTTAATATTCATAGCATTTCATGGTAATGTGTGATGTTTT
Acvr1	NM_007394	NM_007394-686	CDS	ACCGGAGGAAGTTTAAGAGACGTAATGTTAATATTCATAGCATTGCGTCTCTTAAACTTCCTTTTT
Acvr1	NM_007394	NM_007394-688	CDS	ACCGGGACATTAACTTCTCTGGTGAAGTTAATATTCATAGCTTCGCCAGAGAAGTTAATGTCTTTT
Acvr1	NM_007394	NM_007394-689	UTR	ACCGGGCCTGATTGGTTGTCAGAATAGTTAATATTCATAGCTGTTCTGACAACCAGTCAGGCTTTT
Acvr1b	NM_007395	NM_007395-694	3UTR	ACCGGGTCAGCATATCTTAGGTATATGTTAATATTCATAGCATATACCTAAGATATGCTGACTTTT
Acvr1c	NM_001033369	NM_001033369-699	CDS	ACCGGCCAGTTGCCTTACTATGATATGTTAATATTCATAGCATGTCATAGTAAGGCAACTGGTTTT
Acvr2a	NM_007396	NM_007396-704	CDS	ACCGGCAGGAAGTTGTTGTGTATAAAGTTAATATTCATAGCTTTATGCACAACAACTTCCTGTTTT
Acvr2b	NM_007397	NM_007397-708	CDS	ACCGGCTGCTGGTTAGATGACTTTAAGTTAATATTCATAGCTTGAAGTCATCTAGCCAGCAGTTTT
Acvr2b	NM_007397	NM_007397-710	CDS	ACCGGGCAGAGTGAATGGGAAGTCTTGTTAATATTCATAGCAAGATTTCCCGTTCACTCTGCTTTT
Acvr2b	NM_007397	NM_007397-712	CDS	ACCGGGCTGTGAAGATCTTTCCATTTGTTAATATTCATAGCAAGTGGGAAGATCTTCACAGCTTTT
Acvr2b	NM_007397	NM_007397-713	UTR	ACCGGGACTCAGTGGATTTGAAGAAAGTTAATATTCATAGCTTTCTTCAGATCCACTGAGTCTTTT
Acvrl1	NM_009612	NM_009612-715	CDS	ACCGGGCACTCATAAAGCAGTGATTAGTTAATATTCATAGCTAATCGCTGCTTTGTGAGTGCTTTT
Acvrl1	NM_009612	NM_009612-717	CDS	ACCGGGAAGCCCAAAGTGATTTACTAGTTAATATTCATAGCTAGTGAATCACTTTGGGCTTCTTTT
Acvrl1	NM_009612	NM_009612-718	CDS	ACCGGCTGCTATAGATCCTTCTGTAAGTTAATATTCATAGCTTGCAGAAGGATCTATAGCAGTTTT
Acy1	NM_025371	NM_025371-720	CDS	ACCGGGTCCTGCTACATGACTATAATGTTAATATTCATAGCATTATGGTCATGTAGCAGGACTTTT
Acy1	NM_025371	NM_025371-721	CDS	ACCGGGCATAAGGTTATAAGCTTCATGTTAATATTCATAGCATGGAGCTTATAACCTTATGCTTTT
Acy1	NM_025371	NM_025371-722	CDS	ACCGGCGGCTGTATGAGGATATATTTGTTAATATTCATAGCAAATATATCCTCATGCAGCCGTTTT
Acy1	NM_025371	NM_025371-723	CDS	ACCGGGAAGAGTGTTAGCATCTAGTAGTTAATATTCATAGCTACTGGATGCTGACACTCTTCTTTT
Acy3	NM_027857	NM_027857-726	3UTR	ACCGGCCAAATCATATCTGGCTTGATGTTAATATTCATAGCATCAGGCCAGGTATGATTTGGTTTT
Acy3	NM_027857	NM_027857-731	UTR	ACCGGCTCTGGACACTATATCTCTTTGTTAATATTCATAGCAAAGGGATATGGTGTCCAGAGTTTT
Acyp1	NM_025421	NM_025421-732	CDS	ACCGGGCAAACTTCAACAATGAGAAAGTTAATATTCATAGCTTTCTCATTGTTGAAGTTTGCTTTT
Acyp1	NM_025421	NM_025421-733	CDS	ACCGGGTCATCGCAAATTTGGATTATGTTAATATTCATAGCATAATCCAAGTTTGCGATGACTTTT
Acyp1	NM_025421	NM_025421-737	CDS	ACCGGCTCGGATTATCTAAGTGTTTGGTTAATATTCATAGCCAAACACTTGGATGATCCGAGTTTT
Acyp2	NM_029344	NM_029344-741	CDS	ACCGGGCTGCTCAAGTTTGTGGATTAGTTAATATTCATAGCTAGTCCACAGACTTGAGCAGCTTTT
Ada	NM_007398	NM_007398-743	3UTR	ACCGGGCTGGTTAGGATGTTAAGAAAGTTAATATTCATAGCTTTCTTAGCATCCTAGCCAGCTTTT
Ada	NM_007398	NM_007398-745	CDS	ACCGGCAAGCCAGAAACTATCTTATAGTTAATATTCATAGCTATAAGATGGTTTCTGGCTTGTTTT
Ada	NM_007398	NM_007398-746	CDS	ACCGGGACTACTACATGCTTGTGATTGTTAATATTCATAGCAATCACAGGCATGTAGTAGTCTTTT
Ada	NM_007398	NM_007398-747	CDS	ACCGGCGAGGATGAAGTTCTCTATAAGTTAATATTCATAGCTTGTAGAGAGCTTCATCCTCGTTTT
Ada	NM_007398	NM_007398-748	UTR	ACCGGCTGAGCTTCATCTTGTGGATAGTTAATATTCATAGCTATCCACAGGATGAGGCTCAGTTTT
Adam10	NM_007399	NM_007399-750	CDS	ACCGGGCAGAGAGATACATTAAAGATGTTAATATTCATAGCATCTTTAATGTATCTCTCTGCTTTT
Adam10	NM_007399	NM_007399-752	CDS	ACCGGGAGTTATCAAATGGGATACATGTTAATATTCATAGCATGTGTCCCATTTGATAACTCTTTT
Adam10	NM_007399	NM_007399-753	CDS	ACCGGCAGCTCTATATCCAGATAGATGTTAATATTCATAGCATCTGTCTGGATATAGAGCTGTTTT
Adam12	NM_007400	NM_007400-755	CDS	ACCGGGCCAATGTGTACCTATATGATGTTAATATTCATAGCATCATGTAGGTACACATTGGCTTTT
Adam12	NM_007400	NM_007400-756	CDS	ACCGGCCTTATGGTAACTGTGGTAAAGTTAATATTCATAGCTTTGCCACAGTTACCATAAGGTTTT
Adam12	NM_007400	NM_007400-759	UTR	ACCGGCTGTGTTGTGGTGCTTTGTGTGTTAATATTCATAGCACACAAAGCACCACAGCACAGTTTT
Adam17	NM_009615	NM_009615-760	CDS	ACCGGCGCGATTTGAGAAGTTTGATTGTTAATATTCATAGCAATCAAGCTTCTCAAGTCGCGTTTT
Adam17	NM_009615	NM_009615-762	CDS	ACCGGCCCTTGAAGAATACTTGTAAAGTTAATATTCATAGCTTTACAAGTATTCTTCAAGGGTTTT
Adam17	NM_009615	NM_009615-763	CDS	ACCGGGCGACACACTTAGAAATATTAGTTAATATTCATAGCTAATGTTTCTAAGTGTGTCGCTTTT
Adam17	NM_009615	NM_009615-765	UTR	ACCGGGCCCTTTGAAGGGGTGAGGTGGTTAATATTCATAGCTACCTCACCTCTTCAAAGGGCTTTT
Adam8	NM_007403	NM_007403-766	CDS	ACCGGCCTAGAGTCATTCGTGATAAAGTTAATATTCATAGCTTTGTCACGAATGACTCTAGGTTTT
Adam8	NM_007403	NM_007403-767	CDS	ACCGGCCCAAAGATACCAAATTAGTTGTTAATATTCATAGCAACTGATTTGGTATCTTTGGGTTTT
Adam8	NM_007403	NM_007403-768	CDS	ACCGGGCCTCGGGTATTAGAAATATAGTTAATATTCATAGCTATATTTCTAATGCCCGAGGCTTTT
Adam8	NM_007403	NM_007403-769	CDS	ACCGGGCAGATGTATCAGATGAATAAGTTAATATTCATAGCTTGTTCATCTGATACATCTGCTTTT
Adam8	NM_007403	NM_007403-770	CDS	ACCGGGTGAAATAGTATGAAGTGGTTGTTAATATTCATAGCAACCACTTCATACTGTTTCACTTTT
Adam8	NM_007403	NM_007403-771	UTR	ACCGGCGCTGTTCTTACCTTAGGAATGTTAATATTCATAGCATTCCTGAGGTAGGAACAGCGTTTT
Adam9	NM_007404	NM_007404-772	CDS	ACCGGCCTTGGAGATTAATTAGAGAAGTTAATATTCATAGCTTCTCTAGTTAATCTCCAAGGTTTT
Adam9	NM_007404	NM_007404-773	CDS	ACCGGCCTGAATTATGACTGTGATATGTTAATATTCATAGCATGTCACAGTCATAATTCAGGTTTT
Adam9	NM_007404	NM_007404-775	CDS	ACCGGGCTTAGCAAACTACTTGGATAGTTAATATTCATAGCTATCCAGGTAGTTTGCTAAGCTTTT
Adam9	NM_007404	NM_007404-777	UTR	ACCGGGCGCTAAATGTAATCCTGATTGTTAATATTCATAGCAGTCAGGATTACGTTTAGCGCTTTT
Adamts13	NM_001001322	NM_001001322-780	CDS	ACCGGCAATGAGGTGAATGAAACTTTGTTAATATTCATAGCAAAGTTTCATTCACCTCATTGTTTT
Adamts13	NM_001001322	NM_001001322-782	UTR	ACCGGGCTAGCTTTAGGGAACTTCTTGTTAATATTCATAGCAAGAGGTTCCCTAAGGCTAGCTTTT
Adamts13	NM_001001322	NM_001001322-783	UTR	ACCGGCCCAGTGGTTAATGAAGGGTAGTTAATATTCATAGCTATCCTTTATTAACCACTGGGTTTT
Adap1	NM_172723	NM_172723-784	3UTR	ACCGGCCACCTCAACAAGTATTTATTGTTAATATTCATAGCAATAAATACTTGTTGAGGTGGTTTT
Adap1	NM_172723	NM_172723-786	CDS	ACCGGCCGAAGGCTTATGTACTTTAAGTTAATATTCATAGCTTGAAGTACATGAGCCTTCGGTTTT
Adap1	NM_172723	NM_172723-787	CDS	ACCGGCGGAAGTTTGTGTTGATAGAAGTTAATATTCATAGCTTCTGTCAGCACAAACTTCCGTTTT
Adar	NM_001038587	NM_001038587-789	CDS	ACCGGCCCAGATAACTTGAATAGTATGTTAATATTCATAGCATACTATTCAAGTTATCTGGGTTTT
Adar	NM_001038587	NM_001038587-790	CDS	ACCGGGCCGAGTTAGTGTTTATGATTGTTAATATTCATAGCAATCATAAACACTGACTCGGCTTTT
Adar	NM_001038587	NM_001038587-793	CDS	ACCGGACTGCCAAGAACAGTATATTTGTTAATATTCATAGCAAATATGCTGTTCTTGGCAGTTTTT
Adar	NM_001038587	NM_001038587-794	UTR	ACCGGCGGTCATGGCATTTCTCATTAGTTAATATTCATAGCTGATGAGGAATGCCATGACCGTTTT
Adarb1	NM_001024838	NM_001024838-796	CDS	ACCGGCCAGTAGATAGACATCTGAATGTTAATATTCATAGCATTCGGATGTCTATCTGCTGGTTTT
Adarb1	NM_001024838	NM_001024838-798	CDS	ACCGGAGATCACTAAGCCTACTACATGTTAATATTCATAGCATGTGGTAGGCTTAGTGATCTTTTT
Adarb1	NM_001024838	NM_001024838-800	UTR	ACCGGCAGTGACCGCTTTATATTTCAGTTAATATTCATAGCTGAGATATAAAGCGGTCACTGTTTT
Adc	NM_172875	NM_172875-801	CDS	ACCGGCCCTAAGAGCATTGTGTATTAGTTAATATTCATAGCTAGTACACGATGCTCTTAGGGTTTT
Adc	NM_172875	NM_172875-803	CDS	ACCGGCAGTAAGATCATCTGTGTCAAGTTAATATTCATAGCTTGGCACAGATGATCTTACTGTTTT
Adc	NM_172875	NM_172875-804	CDS	ACCGGGCGGATGTTAGGTTGGTGTTTGTTAATATTCATAGCAAACACCAGCCTAGCATCCGCTTTT
Adc	NM_172875	NM_172875-805	CDS	ACCGGACTACTTTGATGAGGGTGTTTGTTAATATTCATAGCAAACGCCCTCATCAAGGTAGTTTTT
Adc	NM_172875	NM_172875-806	UTR	ACCGGCGCTGTAGTTCAAGTATGTAAGTTAATATTCATAGCTTGCATACTTGAACTACAGCGTTTT
Adcy1	NM_009622	NM_009622-807	3UTR	ACCGGCATCTACCCTTCATGTAATAGGTTAATATTCATAGCCTATTACGTGAAGGGTAGATGTTTT
Adcy2	NM_153534	NM_153534-813	3UTR	ACCGGCCTAAGTAGAAGGAGAAGGAGGTTAATATTCATAGCTTCCTTCTCCTTCTGCTTAGGTTTT
Adcy2	NM_153534	NM_153534-816	CDS	ACCGGCGAAGTTTAGTGGTGTTGAAAGTTAATATTCATAGCTTTCAACGCCACTGAACTTCGTTTT
Adcy3	NM_138305	NM_138305-820	CDS	ACCGGGCCATCTTTCTCAGGTTATTTGTTAATATTCATAGCAAATGACCTGGGAAAGATGGCTTTT
Adcy3	NM_138305	NM_138305-821	CDS	ACCGGCCTCTACTTGTGTGCTATTATGTTAATATTCATAGCATGATAGCACACAGGTAGAGGTTTT
Adcy3	NM_138305	NM_138305-822	CDS	ACCGGCCAGTCATTCAACAATTTCATGTTAATATTCATAGCATGAAGTTGTTGAATGACTGGTTTT
Adcy3	NM_138305	NM_138305-824	UTR	ACCGGGCTTTGGGAAAGGATAAATGAGTTAATATTCATAGCTCATTTGTCCTTTCCCAAAGCTTTT
Adcy4	NM_080435	NM_080435-827	CDS	ACCGGCCTACATACCTGGTTATTGATGTTAATATTCATAGCATCAATGACCAGGTATGTAGGTTTT
Adcy4	NM_080435	NM_080435-829	CDS	ACCGGCCTGGTATTCATTATGGCTATGTTAATATTCATAGCATGGCCATAGTGAATACCAGGTTTT
Adcy4	NM_080435	NM_080435-830	UTR	ACCGGCCCTCTTTGAAGATCCTTAATGTTAATATTCATAGCATTGAGGATCTTCGAAGAGGGTTTT
Adcy5	NM_001012765	NM_001012765-831	CDS	ACCGGCCAGGTTACTATAGATATGTAGTTAATATTCATAGCTACATATCTGTAGTAACCTGGTTTT
Adcy5	NM_001012765	NM_001012765-832	CDS	ACCGGCCAGATGAAGGTTGGGCTTAAGTTAATATTCATAGCTTGAGCCCAATCTTCATCTGGTTTT
Adcy5	NM_001012765	NM_001012765-833	CDS	ACCGGGCTGTAGATATTCCGCTTTAAGTTAATATTCATAGCTTAGAGCGGAATATCTGCAGCTTTT
Adcy5	NM_001012765	NM_001012765-836	UTR	ACCGGCGAGTTGACTAAAGATGTTTCGTTAATATTCATAGCGAAACATCTTTGGTCAGCTCGTTTT
Adcy6	NM_007405	NM_007405-840	CDS	ACCGGCGTGAATGTTTCCAGTTGTATGTTAATATTCATAGCATACGACTGGAAACATTCACGTTTT
Adcy6	NM_007405	NM_007405-841	CDS	ACCGGCGCCAACATGTTTACTTGTAAGTTAATATTCATAGCTTACAGGTAAACATGTTGGCGTTTT
Adcy6	NM_007405	NM_007405-842	UTR	ACCGGCTGGGTTCTTTCTTTCCTTATGTTAATATTCATAGCATAGGGAAAGAAAGGACCCAGTTTT
Adcy7	NM_007406	NM_007406-843	3UTR	ACCGGCCAGGTTTATTAGTATGGGTTGTTAATATTCATAGCAACCCATGCTAATAAGCCTGGTTTT
Adcy7	NM_007406	NM_007406-844	CDS	ACCGGGCCATTATTGAGCGCCTTAAAGTTAATATTCATAGCTTTGAGGCGCTCAATGATGGCTTTT
Adcy7	NM_007406	NM_007406-846	CDS	ACCGGGCACATCATAGAGGCAATATTGTTAATATTCATAGCAATGTTGCCTCTGTGATGTGCTTTT
Adcy7	NM_007406	NM_007406-847	CDS	ACCGGGACTCGGATATTTGTGTGAATGTTAATATTCATAGCATTCACACGAATATCCGAGTCTTTT
Adcy7	NM_007406	NM_007406-848	UTR	ACCGGGCAGTGGTTTCTTTGGATTTGGTTAATATTCATAGCCAAGTCCAAAGAAGCCACTGCTTTT
Adcy8	NM_009623	NM_009623-849	CDS	ACCGGCGCAATATCTTATCCAGCTATGTTAATATTCATAGCATGGCTGGGTAAGATATTGCGTTTT
Adcy8	NM_009623	NM_009623-850	CDS	ACCGGCGCTATGAGAACGTTAGTATTGTTAATATTCATAGCAATACTGACGTTCTCATAGCGTTTT
Adcy8	NM_009623	NM_009623-852	CDS	ACCGGCACGATGTTGACATGTGAATTGTTAATATTCATAGCAATTCGCATGTCAACATCGTGTTTT
Adcy8	NM_009623	NM_009623-854	CDS	ACCGGCTCCTGTGGTTTCTCTTTGAAGTTAATATTCATAGCTTCGAAGAGAAGCCACAGGAGTTTT
Adcy9	NM_009624	NM_009624-855	3UTR	ACCGGGCACAGTTATTCAGGGTTTATGTTAATATTCATAGCATGAACCCTGAATAACTGTGCTTTT
Adcy9	NM_009624	NM_009624-856	CDS	ACCGGCCCTTTAAGATGCAGTAGATTGTTAATATTCATAGCAATCTGCTGCATCTTAAAGGGTTTT
Adcy9	NM_009624	NM_009624-859	CDS	ACCGGCCCTTCTTGTGGAATCATATTGTTAATATTCATAGCAATGTGATTCCACAAGAAGGGTTTT
Adcyap1	NM_009625	NM_009625-863	CDS	ACCGGCGGCATCTTCATAGATAGTTAGTTAATATTCATAGCTAGCTATCTGTGAAGATGCCGTTTT
Adcyap1	NM_009625	NM_009625-864	UTR	ACCGGCCAGCCTAATTAACTTAAGTGGTTAATATTCATAGCCACTTGAGTTAGTTAGGCTGGTTTT
Adcyap1r1	NM_007407	NM_007407-867	CDS	ACCGGGCCTGCTTAAATAGGTGAGGTGTTAATATTCATAGCATCTCACCTATTTGAGCAGGCTTTT
Adcyap1r1	NM_007407	NM_007407-868	CDS	ACCGGCCGTTACTTCACTATGGATTTGTTAATATTCATAGCAAGTCCATAGTGAAGTAACGGTTTT
Adcyap1r1	NM_007407	NM_007407-870	CDS	ACCGGCGTGCAGAAATGTTACTGTAAGTTAATATTCATAGCTTGCAGTAGCATTTCTGCACGTTTT
Add1	NM_001024458	NM_001024458-872	3UTR	ACCGGCCCTTCCTTTATCCCATATATGTTAATATTCATAGCATATGTGGGATAAAGGAAGGGTTTT
Add1	NM_001024458	NM_001024458-873	CDS	ACCGGCCAGCTTATCTACAATCATATGTTAATATTCATAGCATATGATTGTAGATAAGCTGGTTTT
Add1	NM_001024458	NM_001024458-874	CDS	ACCGGCCTGAATATGAGTCTTGGTATGTTAATATTCATAGCATACCAAGACTCATGTTCAGGTTTT
Adh1	NM_007409	NM_007409-879	CDS	ACCGGCCCTAAATTTGTGGCTGATTTGTTAATATTCATAGCAAGTCAGCCACAAGTTTAGGGTTTT
Adh1	NM_007409	NM_007409-881	CDS	ACCGGGCCGCCTTGACATCATGATTTGTTAATATTCATAGCAAGTCATGGTGTCAAGGCGGCTTTT
Adh1	NM_007409	NM_007409-882	CDS	ACCGGACTGGACAAAGTTTGCCTTATGTTAATATTCATAGCATGAGGCAGACTTTGTCCAGTTTTT
Adh4	NM_011996	NM_011996-884	3UTR	ACCGGCATCCGAACAATTCTGACTTTGTTAATATTCATAGCAAGGTCAGGATTGTTCGGATGTTTT
Adh4	NM_011996	NM_011996-888	CDS	ACCGGCCTGCAAAGGAAGATTAATTTGTTAATATTCATAGCAAATTGATCTTCCTTTGCAGGTTTT
Adh4	NM_011996	NM_011996-889	UTR	ACCGGCCTCATATGATGAGCTAAAGAGTTAATATTCATAGCTCTTTGGCTCATCATGTGAGGTTTT
Adh5	NM_007410	NM_007410-893	CDS	ACCGGCCAAGACTTCAGTAAATTCATGTTAATATTCATAGCATGGATTTACTGAAGTCTTGGTTTT
Adh5	NM_007410	NM_007410-894	CDS	ACCGGCCTCTTTCTATAGAGGAGATAGTTAATATTCATAGCTATCTCCTCTATGGAGAGAGGTTTT
Adh5	NM_007410	NM_007410-895	UTR	ACCGGGCTAGAAACAGATAGGATTTAGTTAATATTCATAGCTAAATCCTGTCTGTTTCTAGCTTTT
Adh7	NM_009626	NM_009626-898	CDS	ACCGGCCTCTCATCTTGCTATATGAAGTTAATATTCATAGCTTCATATGGCAAGATGAGAGGTTTT
Adh7	NM_009626	NM_009626-899	CDS	ACCGGCCAGTTGATAACTCACACTTTGTTAATATTCATAGCAAGGTGTGGGTTATCAACTGGTTTT
Adh7	NM_009626	NM_009626-900	CDS	ACCGGGCAACACCATACAGTATATTTGTTAATATTCATAGCAAGTATACTGTATGGTGTTGCTTTT
Adh7	NM_009626	NM_009626-901	UTR	ACCGGCCTTGTTCCTGATAGTGTTCTGTTAATATTCATAGCAGAACACTGTCAGGAGCAAGGTTTT
Adhfe1	NM_175236	NM_175236-903	CDS	ACCGGCCCAATTTCGGGTTTAGTGGAGTTAATATTCATAGCTTCACTAAACCTGAAATTGGGTTTT
Adhfe1	NM_175236	NM_175236-906	CDS	ACCGGCCAGTAACTGTGCTTCTTAAAGTTAATATTCATAGCTTTAAGAGGCACAGTTACTGGTTTT
Adipoq	NM_009605	NM_009605-910	CDS	ACCGGCCCAATGTATCCATTTGCTTTGTTAATATTCATAGCAAAGCGAATGGGTACATTGGGTTTT
Adipoq	NM_009605	NM_009605-912	CDS	ACCGGCGGGACTTTACTATTTCTCTTGTTAATATTCATAGCAAGAGAAGTAGTAGAGTCCCGTTTT
Adipoq	NM_009605	NM_009605-913	UTR	ACCGGCCCATACACTAGGAGAATTATGTTAATATTCATAGCATGATTCTCCTGGTGTATGGGTTTT
Adipor1	NM_028320	NM_028320-918	3UTR	ACCGGGTACGTCCAGGCTTTAAATAAGTTAATATTCATAGCTTATTTGAAGCCTGGACGTACTTTT
Adipor1	NM_028320	NM_028320-919	UTR	ACCGGCTGCTGCTTCTTCATAGATAGGTTAATATTCATAGCCTATCTGTGAAGGAGCAGCAGTTTT
Adk	NM_134079	NM_134079-922	CDS	ACCGGCCTTGATAAGTATTCTCTGAAGTTAATATTCATAGCTTCAGAGAATACTTATCAAGGTTTT
Adk	NM_134079	NM_134079-923	CDS	ACCGGGTATTGAAAGTGGCTCGTTATGTTAATATTCATAGCATAGCGAGCCACTTTCAATACTTTT
Adm	NM_009627	NM_009627-925	3UTR	ACCGGCCTCATTACTACTTGAACTTTGTTAATATTCATAGCAAAGTTCAAGTAGTAATGAGGTTTT
Adm	NM_009627	NM_009627-926	CDS	ACCGGGCAGTTCTGAAAGAAGTGGAGGTTAATATTCATAGCTTCCACTTCTTTCGGAACTGCTTTT
Adm	NM_009627	NM_009627-927	CDS	ACCGGGAAGCCCATATTCGTGTTAAAGTTAATATTCATAGCTTTGACACGAATGTGGGCTTCTTTT
Adm	NM_009627	NM_009627-929	CDS	ACCGGAGAAACAAGATCAGCCTTCAAGTTAATATTCATAGCTTGAGGGCTGATCTTGTTTCTTTTT
Adora1	NM_001008533	NM_001008533-931	CDS	ACCGGCATGGAGTACATGGTTTACTTGTTAATATTCATAGCAAGTAGACCATGTACTCCATGTTTT
Adora1	NM_001008533	NM_001008533-934	CDS	ACCGGCCCGGAAATGTATTGGTGGTTGTTAATATTCATAGCAATCACCAGTACATTTCCGGGTTTT
Adora2a	NM_009630	NM_009630-939	CDS	ACCGGCATCGACAGATATATCGCTATGTTAATATTCATAGCATGGCGATGTATCTGTCGATGTTTT
Adora2a	NM_009630	NM_009630-941	CDS	ACCGGCGAAGGGTATCATTGTGATTTGTTAATATTCATAGCAAATCGCAATGATGCCCTTCGTTTT
Adora2a	NM_009630	NM_009630-942	UTR	ACCGGCCTCCTGTTAATACACTATTCGTTAATATTCATAGCGAGTAGTGTATTAGCAGGAGGTTTT
Adora2b	NM_007413	NM_007413-945	CDS	ACCGGCCGCTATAGTTTCCATAAGATGTTAATATTCATAGCATCTTGTGGAAACTGTAGCGGTTTT
Adora2b	NM_007413	NM_007413-946	CDS	ACCGGCCCATGAGTTATATGGTGTATGTTAATATTCATAGCATACACCATGTAGCTCATGGGTTTT
Adora2b	NM_007413	NM_007413-948	UTR	ACCGGGTGGCAGTTTGAATTGATTTCGTTAATATTCATAGCGGAATCAATTCAAGCTGCCACTTTT
Adora3	NM_027025	NM_027025-949	UTR	ACCGGGTGTCTTGACTTAAGGGAATGGTTAATATTCATAGCCATTCCCTTGAGTCAGGACACTTTT
Adora3	NM_027025	NM_027025-951	UTR	ACCGGCTCAAGGGAATGGTTTGAATTGTTAATATTCATAGCAGTTCAAGCCATTCCCTTGAGTTTT
Adora3	NM_027025	NM_027025-952	UTR	ACCGGGACTTAAGGGAATGGTTTGAAGTTAATATTCATAGCTTCAAGCCATTCCCTTGAGTCTTTT
Adora3	NM_027025	NM_027025-953	CDS	ACCGGCTCCTGAATGTCTATTCTGATGTTAATATTCATAGCATCAGAATGGACATTCGGGAGTTTT
Adra1a	NM_013461	NM_013461-955	CDS	ACCGGCCTTTCAGAATGTGTTGTGAAGTTAATATTCATAGCTTCGCAGCACATTCTGAAAGGTTTT
Adra1a	NM_013461	NM_013461-956	CDS	ACCGGCGAATTTCAAGTCACTGGAAAGTTAATATTCATAGCTTTCCGGTGGCTTGAAATTCGTTTT
Adra1b	NM_007416	NM_007416-961	CDS	ACCGGGCGCCTAATGACGATAAAGAAGTTAATATTCATAGCTTCTTTGTCGTCATTGGGCGCTTTT
Adra1b	NM_007416	NM_007416-962	CDS	ACCGGCCTCTCTTTGGATGGAAAGAGGTTAATATTCATAGCTTCTTTCCATCCAAGGAGAGGTTTT
Adra1d	NM_013460	NM_013460-967	CDS	ACCGGGCAGACGGTTACCAATTATTTGTTAATATTCATAGCAAATAGTTGGTGACCGTCTGCTTTT
Adra1d	NM_013460	NM_013460-969	CDS	ACCGGAGCCATTATGACAGAATGCAAGTTAATATTCATAGCTTGCGTTCTGTCATAATGGCTTTTT
Adra1d	NM_013460	NM_013460-970	CDS	ACCGGGAAGCAGTGTCCTTAAATGTTGTTAATATTCATAGCAACATTTAGGGACACTGCTTCTTTT
Adra2a	NM_007417	NM_007417-972	UTR	ACCGGCACGCTTCTTTGCAATGTAAGGTTAATATTCATAGCCTTGCATTGCAAAGGAGCGTGTTTT
Adra2b	NM_007417	NM_007417-973	CDS	ACCGGCCCTGTTATCTACACTATCTTGTTAATATTCATAGCAAGATGGTGTAGATAACAGGGTTTT
Adra2b	NM_007417	NM_007417-974	CDS	ACCGGGCTGGTTGTTATCGTGGTGTTGTTAATATTCATAGCAACACCGCGATAATAACCAGCTTTT
Adra2b	NM_007417	NM_007417-975	CDS	ACCGGGCCACTTATCTCTATAGAGAAGTTAATATTCATAGCTTCTCTATGGAGATGAGTGGCTTTT
Adra2b	NM_007417	NM_007417-976	CDS	ACCGGCGACTAGAAGTGGTATGTTATGTTAATATTCATAGCATGACATACCACTTCTGGTCGTTTT
Adra2b	NM_007417	NM_007417-977	CDS	ACCGGGCTCATGCTGTTCATAGTATTGTTAATATTCATAGCAATACTGTGAACAGCATGAGCTTTT
Adra2b	NM_009633	NM_009633-980	CDS	ACCGGCCTAGTGGCTACTCTTATTATGTTAATATTCATAGCATGATAAGAGTAGCCACTAGGTTTT
Adra2b	NM_009633	NM_009633-981	CDS	ACCGGGCTGGTAGTTCTGGTTGTGTTGTTAATATTCATAGCAACACAGCCAGAATTACCAGCTTTT
Adra2b	NM_009633	NM_009633-982	UTR	ACCGGCCAGCTTTGATCTTCCTTATGGTTAATATTCATAGCCATGAGGAAGATCAAGGCTGGTTTT
Adra2c	NM_007418	NM_007418-987	CDS	ACCGGAGTTGCTAGAACCGTTCTTTAGTTAATATTCATAGCTAAAGAGCGGTTCTGGCAACTTTTT
Adrb1	NM_007419	NM_007419-991	CDS	ACCGGGCTCAAGACATTGGGCATTATGTTAATATTCATAGCATGATGCCCAGTGTCTTGAGCTTTT
Adrb1	NM_007419	NM_007419-993	CDS	ACCGGGTGCTGTGATTTCGTCACTAAGTTAATATTCATAGCTTGGTGACGAAATCGCAGCACTTTT
Adrb1	NM_007419	NM_007419-994	CDS	ACCGGTCTGTTCATTGTGGTGGGTAAGTTAATATTCATAGCTTACCCACCACGATGAGCAGATTTT
Adrb1	NM_007419	NM_007419-995	CDS	ACCGGCGCTGATTTGGTTATGGGATTGTTAATATTCATAGCAATCCCATGACCAGATCAGCGTTTT
Adrb2	NM_007420	NM_007420-1001	UTR	ACCGGGAGGCACATCTTTCTGTCTTTGTTAATATTCATAGCAAAGGCAGAAGGATGTGCCTCTTTT
Adrb3	NM_013462	NM_013462-1003	CDS	ACCGGGCTCTGTGTAATTGCTAGTATGTTAATATTCATAGCATGCTAGCAGTTACACAGAGCTTTT
Adrb3	NM_013462	NM_013462-1004	CDS	ACCGGCCTGCTGGTAATTATAGCTATGTTAATATTCATAGCATGGCTATGATTACCAGCAGGTTTT
Adrb3	NM_013462	NM_013462-1006	CDS	ACCGGACAGACCATAACCAATGTGTTGTTAATATTCATAGCAACACGTTGGTTATGGTCTGTTTTT
Adrb3	NM_013462	NM_013462-1007	UTR	ACCGGGCAACGGTTATGGATGCAATAGTTAATATTCATAGCTGTTGCATCCATAGCCGTTGCTTTT
Adrbk1	NM_130863	NM_130863-1009	CDS	ACCGGCCAGTCATATATTGAGGAGATGTTAATATTCATAGCATCTCCTCAATGTATGGCTGGTTTT
Adrbk1	NM_130863	NM_130863-1012	CDS	ACCGGGCAGTGTGATGGTGATCTAGAGTTAATATTCATAGCTCTGGATCACTATCACACTGCTTTT
Adrbk2	NM_177078	NM_177078-1015	CDS	ACCGGCCAGCCATATATAGAAGAAATGTTAATATTCATAGCATTTCTTCTATGTATGGCTGGTTTT
Adrbk2	NM_177078	NM_177078-1017	CDS	ACCGGCGAAATAACCTTTGACAAGATGTTAATATTCATAGCATCTTGTCAAAGGTTATTTCGTTTT
Adrbk2	NM_177078	NM_177078-1018	CDS	ACCGGGCAGTATGTGTACTTATGGAAGTTAATATTCATAGCTTCCGTAAGTACACATGCTGCTTTT
Adsl	NM_011195	NM_011195-1023	CDS	ACCGGCAAACTGTTTCTGCTTGATGTGTTAATATTCATAGCACATCGAGCAGAAGCAGTTTGTTTT
Adss	NM_007422	NM_007422-1030	UTR	ACCGGCCCGATTAGGTGGTGAGAATAGTTAATATTCATAGCTGTTCTCACCATCTAATCGGGTTTT
Adssl1	NM_007421	NM_007421-1031	3UTR	ACCGGCGAAACAGTCTGAAGTTATTTGTTAATATTCATAGCAAATAGCTTCAGACTGTTTCGTTTT
Adssl1	NM_007421	NM_007421-1036	UTR	ACCGGGAGGCCTTTACTGATTGATTGGTTAATATTCATAGCCAATCAGTCAGTGAAGGCCTCTTTT
Aes	NM_010347	NM_010347-1037	3UTR	ACCGGCCCAGAATGTATACAACGTTAGTTAATATTCATAGCTAGCGTTGTGTACATTCTGGGTTTT
Aes	NM_010347	NM_010347-1040	CDS	ACCGGAGGCATTACGTCATGTATTATGTTAATATTCATAGCATAGTACATGACGTAATGCCTTTTT
Aes	NM_010347	NM_010347-1042	UTR	ACCGGCAGCACACAGCTTTGTCATTAGTTAATATTCATAGCTAGTGACAGAGCTGTGTGCTGTTTT
Afmid	NM_027827	NM_027827-1043	CDS	ACCGGCTGGACATTTACTTTCCTGATGTTAATATTCATAGCATCGGGAAAGTAGATGTCCAGTTTT
Afmid	NM_027827	NM_027827-1044	CDS	ACCGGCTATCCAAGTAATGAGGGAATGTTAATATTCATAGCATTCCCTCATTGCTTGGATAGTTTT
Afp	NM_007423	NM_007423-1049	CDS	ACCGGCCAGGCAACAACTATTATTAAGTTAATATTCATAGCTTAATAATGGTTGTTGCCTGGTTTT
Afp	NM_007423	NM_007423-1051	CDS	ACCGGCGTCCAAAGTATTGCATGAAAGTTAATATTCATAGCTTTCGTGCAATGCTTTGGACGTTTT
Afp	NM_007423	NM_007423-1052	CDS	ACCGGGCGTCAAACTTGAAGGTTTATGTTAATATTCATAGCATAAGCCTTCAGGTTTGACGCTTTT
Afp	NM_007423	NM_007423-1053	CDS	ACCGGCCAGACTTTAGGAGACTATAAGTTAATATTCATAGCTTGTAGTCTCCTAAGGTCTGGTTTT
Afp	NM_007423	NM_007423-1054	UTR	ACCGGCCAGAAGGAAGGGTGGATAAAGTTAATATTCATAGCTTTGTCCACTCTTCCTTCTGGTTTT
Aga	NM_001005847	NM_001005847-1055	CDS	ACCGGGCCAGTGTGAATGGAAGTTGTGTTAATATTCATAGCATAACTTCCGTTCACACTGGCTTTT
Aga	NM_001005847	NM_001005847-1058	CDS	ACCGGGCTACCAAGTTGTAGAATATAGTTAATATTCATAGCTATATTCTACAGCTTGGTAGCTTTT
Aga	NM_001005847	NM_001005847-1060	UTR	ACCGGGTCAATGTGTGTATTTGAAGAGTTAATATTCATAGCTCTTCAAATACACACGTTGACTTTT
Ager	NM_007425	NM_007425-1061	CDS	ACCGGGCAGCTAGAATGGAAATTGAAGTTAATATTCATAGCTTCAGTTTCCATTCTAGCTGCTTTT
Ager	NM_007425	NM_007425-1064	CDS	ACCGGCGAGTCTGAGTCTACTAGATTGTTAATATTCATAGCAATCTGGTAGACTCGGACTCGTTTT
Agfg1	NM_010472	NM_010472-1068	CDS	ACCGGGCAGATAAATATGCGGCATTTGTTAATATTCATAGCAAGTGCCGCATATTTGTCTGCTTTT
Agfg1	NM_010472	NM_010472-1069	CDS	ACCGGGCAAACAGATATGGTTAGGATGTTAATATTCATAGCATCCTAGCCATATCTGTTTGCTTTT
Agfg1	NM_010472	NM_010472-1071	3UTR	ACCGGGTACTGGAACGAATGTTTATGGTTAATATTCATAGCCATAAACGTTCGTTCCGGTACTTTT
Agfg1	NM_010472	NM_010472-1072	UTR	ACCGGCTGTCTGTGGAATAAAGTTGAGTTAATATTCATAGCTCAGCTTTATTCCGCAGACAGTTTT
Agk	NM_023538	NM_023538-1073	CDS	ACCGGCGTCTTTGTATAGGAGAATATGTTAATATTCATAGCATATTCTCCTATACAGAGACGTTTT
Agk	NM_023538	NM_023538-1074	CDS	ACCGGCTTTGCTGAAAGTGGAAATAAGTTAATATTCATAGCTTGTTTCCACTTTCAGCAAAGTTTT
Agk	NM_023538	NM_023538-1075	CDS	ACCGGCCCAATGCATAAGTGAAGAAAGTTAATATTCATAGCTTTCTTCACTTGTGCATTGGGTTTT
Agk	NM_023538	NM_023538-1077	CDS	ACCGGCAGGAGGTTGTTATTGGAGTGGTTAATATTCATAGCTACTCCAGTAACAACCTCCTGTTTT
Agl	XM_901354	XM_901354-1083	UTR	ACCGGCTCCTCTGTTGTTTCTTTCTTGTTAATATTCATAGCAAGAAGGAAACAGCAGAGGAGTTTT
Agmat	NM_001081408	NM_001081408-1086	CDS	ACCGGAGGAATAGGGACACTGGAAATGTTAATATTCATAGCATTTCCGGTGTCCCTGTTCCTTTTT
Agmat	NM_001081408	NM_001081408-1087	CDS	ACCGGACACCAACACCATGGACAAATGTTAATATTCATAGCGTTTGTCCGTGGTGTTGGTGTTTTT
Agmat	NM_001081408	NM_001081408-1090	UTR	ACCGGCAGAGCCTTAAGGATTTGTGAGTTAATATTCATAGCTCACAAGTCCTTGAGGCTCTGTTTT
Agpat1	NM_018862	NM_018862-1092	CDS	ACCGGCAGCTCTAGTGCTAAGTATTTGTTAATATTCATAGCAAATACTTGGCACTGGAGCTGTTTT
Agpat1	NM_018862	NM_018862-1093	CDS	ACCGGCCAGTGCTAAGTATTTCTTTAGTTAATATTCATAGCTAAAGAAATACTTGGCACTGGTTTT
Agpat1	NM_018862	NM_018862-1094	CDS	ACCGGCTTTAAGATGGCCTTCTATAAGTTAATATTCATAGCTTGTAGAAGGCCATCTTAAAGTTTT
Agpat1	NM_018862	NM_018862-1096	UTR	ACCGGCCCACTCTAGACTCATTCTTAGTTAATATTCATAGCTAGGAATGGGTCTAGAGTGGGTTTT
Agpat2	NM_026212	NM_026212-1097	CDS	ACCGGATCGCCAAGTGTGAGTTAATGGTTAATATTCATAGCCATTAGCTCACGCTTGGCGATTTTT
Agpat2	NM_026212	NM_026212-1100	CDS	ACCGGATGATGGGTCTTATGGAAATAGTTAATATTCATAGCTATTTCCATGAGACCCATCATTTTT
Agpat2	NM_026212	NM_026212-1101	CDS	ACCGGCCTGTGTCATCATCTTTAATCGTTAATATTCATAGCGATTAGAGATGATGACACAGGTTTT
Agpat2	NM_026212	NM_026212-1102	CDS	ACCGGCACCGTGGATAATATGAGTATGTTAATATTCATAGCATGCTCATGTTATCCACGGTGTTTT
Agpat3	NM_053014	NM_053014-1105	CDS	ACCGGGCTATGGCAACTAAGAGTTTAGTTAATATTCATAGCTAAGCTCTTGGTTGCCATAGCTTTT
Agpat3	NM_053014	NM_053014-1106	CDS	ACCGGGATCGTATTCTGCAAATGGAAGTTAATATTCATAGCTTCCGTTTGCAGAATACGATCTTTT
Agpat3	NM_053014	NM_053014-1107	CDS	ACCGGGTACAAGTAGAAGGGTGTATTGTTAATATTCATAGCAATACACCCTTCTGCTTGTACTTTT
Agpat3	NM_053014	NM_053014-1108	UTR	ACCGGCGAGGGAAGGAGACATTTAGAGTTAATATTCATAGCTCTAAGTGTCTCTTTCCCTCGTTTT
Agpat4	NM_026644	NM_026644-1110	3UTR	ACCGGTGTGATGTGGTTTCGGTTGTGGTTAATATTCATAGCCATAACCGAAACCATATCACATTTT
Agpat4	NM_026644	NM_026644-1112	CDS	ACCGGATGTTGTCCCAGTTGTATATGGTTAATATTCATAGCCATATACAGCTGGGACAACATTTTT
Agpat4	NM_026644	NM_026644-1113	CDS	ACCGGCAACATTGTTGGGAGTCTTAAGTTAATATTCATAGCTTAAGACTCCCAGCAGTGTTGTTTT
Agpat6	NM_018743	NM_018743-1117	CDS	ACCGGCCCTACACCAATGGAATTATTGTTAATATTCATAGCAATGATTCCGTTGGTGTAGGGTTTT
Agpat6	NM_018743	NM_018743-1120	UTR	ACCGGCCCTGAGGGGATGTTGGGTGTGTTAATATTCATAGCACACCTAACATCCTCTCAGGGTTTT
Agps	NM_172666	NM_172666-1122	CDS	ACCGGCCCAAGTAATATCTTTGGAAAGTTAATATTCATAGCTTTCCAAAGATGTTACTTGGGTTTT
Agps	NM_172666	NM_172666-1123	CDS	ACCGGCCTCTTTCTATTGTGAATGAAGTTAATATTCATAGCTTCATTCACAATAGAAGGAGGTTTT
Agps	NM_172666	NM_172666-1125	CDS	ACCGGGCTGACTTATGTCATTGTATAGTTAATATTCATAGCTATGCAATGACATAAGTCAGCTTTT
Agrn	NM_021604	NM_021604-1132	UTR	ACCGGGCAGCCTTAGGATAAACTTCTGTTAATATTCATAGCAGGAGTTTGTCCTAAGGCTGCTTTT
Agrp	NM_007427	NM_007427-1134	CDS	ACCGGCAGAAGAAGTTCTGTTGTAGAGTTAATATTCATAGCTCTGCAGCAGAACTTCTTCTGTTTT
Agrp	NM_007427	NM_007427-1136	CDS	ACCGGCTCCATTGAAGGGCATTAGAAGTTAATATTCATAGCTTCTGATGCCCTTCAGTGGAGTTTT
Agt	NM_007428	NM_007428-1139	CDS	ACCGGGCTTTCGTCTAAAGCATTCATGTTAATATTCATAGCATGAGTGCTTTAGACGAAAGCTTTT
Agtr1a	NM_177322	NM_177322-1145	3UTR	ACCGGCCCTGTTACTACATATACTTTGTTAATATTCATAGCAAAGTATGTGTAGTAACAGGGTTTT
Agtr1a	NM_177322	NM_177322-1146	CDS	ACCGGGCTCTAAAGAAGGTTTATGAAGTTAATATTCATAGCTTCATAAGCCTTCTTTAGAGCTTTT
Agtr1a	NM_177322	NM_177322-1148	CDS	ACCGGCTAATCATTCTTACCAGCTATGTTAATATTCATAGCATAGCTGGTAAGAATGATTAGTTTT
Agtr1a	NM_177322	NM_177322-1149	CDS	ACCGGCCTGTTCCCTTTCCTAATTATGTTAATATTCATAGCATGATTAGGAAAGGGAACAGGTTTT
Agtr1a	NM_177322	NM_177322-1150	UTR	ACCGGCTGAGAGAAGGCTTTGAAGGAGTTAATATTCATAGCTTCTTCAAAGCTTTCTCTCAGTTTT
Agtr2	NM_007429	NM_007429-1154	CDS	ACCGGCCAATCGGTTATCTACTCTTTGTTAATATTCATAGCAAAGGGTAGATGACCGATTGGTTTT
Agtr2	NM_007429	NM_007429-1156	UTR	ACCGGCAGCTTAGCTATTGGTTTGGAGTTAATATTCATAGCTCCAAACCAATGGCTAGGCTGTTTT
Agxt	NM_016702	NM_016702-1158	CDS	ACCGGCCTATCTACATGGACTAACAAGTTAATATTCATAGCTTGTTGGTCCATGTAGATAGGTTTT
Agxt	NM_016702	NM_016702-1160	CDS	ACCGGCCTGCAGTATTGTCTTAAGAAGTTAATATTCATAGCTTCTTAGGACAATGCTGCAGGTTTT
Agxt	NM_016702	NM_016702-1162	UTR	ACCGGGTGCTTGTGAGGAATCTCTTAGTTAATATTCATAGCTAGGAGATTCCTCGCAAGCACTTTT
Agxt2	NM_001031851	NM_001031851-1167	CDS	ACCGGGCTGTGTTTGAGGTGATTGAGGTTAATATTCATAGCTTCAATCACCTCAAGCACAGCTTTT
Agxt2	NM_001031851	NM_001031851-1168	UTR	ACCGGCGTCTCACTTGTGTATAGAGAGTTAATATTCATAGCTCTCTGTACACAGGTGAGACGTTTT
Agxt2l1	NM_027907	NM_027907-1172	CDS	ACCGGCACGACAACATTATTGAGTTTGTTAATATTCATAGCAAACTCAATGATGTTGTCGTGTTTT
Agxt2l1	NM_027907	NM_027907-1173	CDS	ACCGGCGCGAAACAGATGGAATTATTGTTAATATTCATAGCAGTAATTCCATCTGTTTCGCGTTTT
Ahcy	NM_016661	NM_016661-1176	CDS	ACCGGCCGAGTCATTATCACTGAGATGTTAATATTCATAGCATCTCGGTGATGATGACTCGGTTTT
Ahcy	NM_016661	NM_016661-1177	CDS	ACCGGGCTCTGGATATAGTTGAGAATGTTAATATTCATAGCATTCTCAGCTATATCCAGAGCTTTT
Ahcy	NM_016661	NM_016661-1180	UTR	ACCGGCTGAGGTTGGATGTTGTTAGTGTTAATATTCATAGCACTAGCAACATCCAGCCTCAGTTTT
Ahr	NM_013464	NM_013464-1181	CDS	ACCGGGCTTCTTTGATGTTGCATTAAGTTAATATTCATAGCTTAATGCAACATCAAAGAAGCTTTT
Ahr	NM_013464	NM_013464-1183	CDS	ACCGGGCACGCTTGATTTATAGAAATGTTAATATTCATAGCATTTCTGTAAATCAAGCGTGCTTTT
Ahr	NM_013464	NM_013464-1184	CDS	ACCGGGCTCAGGAATTTCCCTATAAAGTTAATATTCATAGCTTTGTAGGGAAATTCCTGAGCTTTT
Ahsg	NM_013465	NM_013465-1187	3UTR	ACCGGGCAGAGAGGTAATGGTTAAATGTTAATATTCATAGCATTTGACCATTACCTCTCTGCTTTT
Aicda	NM_009645	NM_009645-1194	CDS	ACCGGGCGAGATGTATTTCGTATGTTGTTAATATTCATAGCAACATACGAAATGCATCTCGCTTTT
Aicda	NM_009645	NM_009645-1195	CDS	ACCGGCATGACCTTCAAAGACTATTTGTTAATATTCATAGCAAATAGTCTTTGAAGGTCATGTTTT
Aicda	NM_009645	NM_009645-1196	CDS	ACCGGGAAGTTGATGACTTGTGAGATGTTAATATTCATAGCATCTCGCAAGTCATCGACTTCTTTT
Aifm1	NM_012019	NM_012019-1199	3UTR	ACCGGCGTGGAATACACAAGTACTTTGTTAATATTCATAGCAAAGTGCTTGTGTATTCCACGTTTT
Aifm1	NM_012019	NM_012019-1203	CDS	ACCGGCTCTTCAACATTCATGAAGATGTTAATATTCATAGCATCTTCATGAATGTTGAAGAGTTTT
Aifm1	NM_012019	NM_012019-1204	UTR	ACCGGCCCAATTGTGGAATACATAAGGTTAATATTCATAGCCTTGTGTATTCCACGATTGGGTTTT
Aire	NM_009646	NM_009646-1205	3UTR	ACCGGCATCGGATGAGGTACTTTGTTGTTAATATTCATAGCAACAGAGTGCCTCATCCGATGTTTT
Aire	NM_009646	NM_009646-1207	CDS	ACCGGCCGAGATACCACCTTTCTCTTGTTAATATTCATAGCAAGAGAAGGGTGGTGTCTCGGTTTT
Aire	NM_009646	NM_009646-1208	CDS	ACCGGACCTTCTTCTTGGAAATGGAAGTTAATATTCATAGCTTCCGTTTCCAAGAGGAAGGTTTTT
Aire	NM_009646	NM_009646-1209	CDS	ACCGGTGAGCACTTATTTGACGGTATGTTAATATTCATAGCATGCCGTCAAATGAGTGCTCATTTT
Ak2	NM_016895	NM_016895-1218	CDS	ACCGGGACCTTATGGAGAAGAGGAAGGTTAATATTCATAGCTTTCCTCTTCTCCATGAGGTCTTTT
Ak2	NM_016895	NM_016895-1219	CDS	ACCGGGTCATTGAGTTCAGCATTCAAGTTAATATTCATAGCTTGGATGCTGAACTCAATGACTTTT
Ak2	NM_016895	NM_016895-1221	CDS	ACCGGCTTCTCCAAAGCTACATCTTAGTTAATATTCATAGCTAGGATGTGGCTTTGGAGAAGTTTT
Ak3	NM_021299	NM_021299-1223	CDS	ACCGGGCCAAGACTTTCATTGATCAAGTTAATATTCATAGCTTGGTCAATGAAAGTCTTGGCTTTT
Ak5	NM_001081277	NM_001081277-1233	CDS	ACCGGCCTCAGAGTTAGAAAGAAGTAGTTAATATTCATAGCTGCTTCTTTCTGACTCTGAGGTTTT
Ak7	XM_994344	XM_994344-1235	UTR	ACCGGGCCAGGATTCTAGTCATTTAGGTTAATATTCATAGCCTAAGTGGCTAGAATCCTGGCTTTT
Akap1	NM_001042541	NM_001042541-1245	UTR	ACCGGGAGGACTTGTGTGTTCTTTCGGTTAATATTCATAGCTGAAAGAACACACAGGTCCTCTTTT
Akap10	NM_019921	NM_019921-1251	UTR	ACCGGGACAGTCTGAGGGTGGTTGTTGTTAATATTCATAGCAACAACCACTCTCGGACTGTCTTTT
Akap12	NM_031185	NM_031185-1259	CDS	ACCGGCCAGGAGAATACCAACATATTGTTAATATTCATAGCAATGTGTTGGTATTCTCCTGGTTTT
Akap12	NM_031185	NM_031185-1261	CDS	ACCGGGCAGAGTCCATCCTAATAATAGTTAATATTCATAGCTATTATTGGGATGGACTCTGCTTTT
Akap13	XM_907140	XM_907140-1266	CDS	ACCGGTGAGAGTGTAGAGCGTTTAAAGTTAATATTCATAGCTTTAAGCGCTCTGCACTCTCATTTT
Akap13	XM_907140	XM_907140-1267	3UTR	ACCGGACGTATTCCTCATTTCGTTTAGTTAATATTCATAGCTAAACGAAATGAGGAATACGTTTTT
Akap3	NM_009650	NM_009650-1270	CDS	ACCGGCCAACCAGTTAGACAATTGTAGTTAATATTCATAGCTACAGTTGTCTAGCTGGTTGGTTTT
Akap3	NM_009650	NM_009650-1272	CDS	ACCGGCCAGCTAGACAATTGTATGAAGTTAATATTCATAGCTTCATACAGTTGTCTAGCTGGTTTT
Akap3	NM_009650	NM_009650-1273	UTR	ACCGGCACGCCATCTAATGCTACTTAGTTAATATTCATAGCTGAGTAGCGTTAGATGGCGTGTTTT
Akap4	NM_009651	NM_009651-1277	CDS	ACCGGCAATACCATCTGACCTAACAAGTTAATATTCATAGCTTGTTGGGTCAGATGGTATTGTTTT
Akap4	NM_009651	NM_009651-1278	CDS	ACCGGCAACTAGAGAAGTTCCTTGAAGTTAATATTCATAGCTTCAGGGAGCTTCTCTAGTTGTTTT
Akap4	NM_009651	NM_009651-1279	UTR	ACCGGCTGCACAATTGGGATCATATTGTTAATATTCATAGCAATGTGATCCCAATTGTGCAGTTTT
Akap6	NM_198111	NM_198111-1281	CDS	ACCGGGCCTTTCACTACTAAATGATAGTTAATATTCATAGCTATCATTTGGTAGTGAAAGGCTTTT
Akap6	NM_198111	NM_198111-1284	CDS	ACCGGGCCTGGTCTTTGTGAAATGGTGTTAATATTCATAGCATCATTTCACAAGGACCAGGCTTTT
Akap6	NM_198111	NM_198111-1285	UTR	ACCGGCTGCCATGTTGACTTCTTGAAGTTAATATTCATAGCTTCAGGAAGTCAACGTGGCAGTTTT
Akap7	NM_018747	NM_018747-1287	CDS	ACCGGCGGCTCCTTTCATATTATCTTGTTAATATTCATAGCAAGGTAATATGAAAGGAGCCGTTTT
Akap8	NM_019774	NM_019774-1292	CDS	ACCGGCCAGTTGGTAAGGTTATGAAAGTTAATATTCATAGCTTTCATAACCTTGCCAGCTGGTTTT
Akap8	NM_019774	NM_019774-1294	CDS	ACCGGCCAAAGATATTCCCACTGAATGTTAATATTCATAGCATTCGGTGGGAATATCTTTGGTTTT
Akap8	NM_019774	NM_019774-1295	CDS	ACCGGGCCCGATAAGATAGTAGAATTGTTAATATTCATAGCAATTCTACTGTCTTGTCGGGCTTTT
Akap8	NM_019774	NM_019774-1297	UTR	ACCGGGTGGGACACATACGATTTAACGTTAATATTCATAGCGTTGAATCGTGTGTGTCCCACTTTT
Akap9	NM_194462	NM_194462-1301	CDS	ACCGGCCGGTTAAATGAGTAGTTTATGTTAATATTCATAGCATAAACTGCTCATTTAACCGGTTTT
Akap9	NM_194462	NM_194462-1302	UTR	ACCGGGTGTTCATGCACAGTAATTATGTTAATATTCATAGCATGATTACTGTGCATGAACACTTTT
Akr1a4	NM_021473	NM_021473-1305	CDS	ACCGGGCCGATGGAATTGTTAGATATGTTAATATTCATAGCATATCTGACAGTTCCATCGGCTTTT
Akr1a4	NM_021473	NM_021473-1306	CDS	ACCGGGCAGCCATTAAATATGCCTTTGTTAATATTCATAGCAAGGGCATGTTTAATGGCTGCTTTT
Akr1a4	NM_021473	NM_021473-1307	CDS	ACCGGCCCAGAGGAGATGAAATAATTGTTAATATTCATAGCAATTGTTTCATCTCCTCTGGGTTTT
Akr1a4	NM_021473	NM_021473-1308	CDS	ACCGGGCTTGAAGAACTAGTAGTCTTGTTAATATTCATAGCAAGACTACTGGTTCTTCAAGCTTTT
Akr1a4	NM_021473	NM_021473-1309	UTR	ACCGGCTCAGTTTCTCTTTCAGTTCTGTTAATATTCATAGCAGAACTGAAAGGGAAGCTGAGTTTT
Akr1b10	NM_172398	NM_172398-1312	CDS	ACCGGCAGCAGTAAATATACGTTCTTGTTAATATTCATAGCAAGAACGTATATTTACTGCTGTTTT
Akr1b10	NM_172398	NM_172398-1313	CDS	ACCGGCGCCATATTGATTGTGCTTATGTTAATATTCATAGCATAGGCACAATCAATGTGGCGTTTT
Akr1b3	NM_009658	NM_009658-1318	CDS	ACCGGGCTGAGAATTTGAAGGTCTTTGTTAATATTCATAGCAAAGACCTTCAAGTTCTCAGCTTTT
Akr1b3	NM_009658	NM_009658-1319	CDS	ACCGGCCATGATAAGAGTATGGTGAAGTTAATATTCATAGCTTCACCATGCTCTTGTCATGGTTTT
Akr1b3	NM_009658	NM_009658-1320	3UTR	ACCGGGCAAACTAGATGGTGAGGGTTGTTAATATTCATAGCAACTCTCACCATCTGGTTTGCTTTT
Akr1c18	NM_134066	NM_134066-1324	CDS	ACCGGCCTGGGAACTCAAAGATATAAGTTAATATTCATAGCTTGTATCTTTGAGTTCCCAGGTTTT
Akr1c18	NM_134066	NM_134066-1325	CDS	ACCGGCTTTCCATTCTTCGATGAATAGTTAATATTCATAGCTATTCATCGAAGAATGGAAAGTTTT
Akr1c6	NM_030611	NM_030611-1335	CDS	ACCGGCGCCAAGAGTTTCTTTGAGAGGTTAATATTCATAGCTTCTCAGAGAAACTCTTGGCGTTTT
Akr1c6	NM_030611	NM_030611-1336	CDS	ACCGGGTCCTCGATGACTTGAATAAAGTTAATATTCATAGCTTTATTCAGGTCATCGAGGACTTTT
Akr1c6	NM_030611	NM_030611-1337	CDS	ACCGGCATAAGTGGTTCTAGCTTTAAGTTAATATTCATAGCTTAAAGCTAGAACCACTTATGTTTT
Akr1c6	NM_030611	NM_030611-1339	UTR	ACCGGGCCAGATGTTACTGTATTGGAGTTAATATTCATAGCTCCAATGCAGTGACATCTGGCTTTT
Akr1d1	NM_145364	NM_145364-1340	CDS	ACCGGGCCCTCAAACTAGATTATATAGTTAATATTCATAGCTATGTAATCTAGTTTGAGGGCTTTT
Akr1d1	NM_145364	NM_145364-1341	CDS	ACCGGCCCGTATTTCATCCAGATAAAGTTAATATTCATAGCTTTGTCTGGGTGAAATACGGGTTTT
Akr1d1	NM_145364	NM_145364-1343	CDS	ACCGGCCTAAGTGATGGGAATAACATGTTAATATTCATAGCATGTTGTTCCCATCACTTAGGTTTT
Akr1d1	NM_145364	NM_145364-1344	CDS	ACCGGCATCCTGAATACCTATTTCATGTTAATATTCATAGCATGAAATGGGTATTCAGGATGTTTT
Akt1	NM_009652	NM_009652-1347	CDS	ACCGGCGTGTGACTATGAATGAGTTTGTTAATATTCATAGCAAACTCGTTCATGGTCACACGTTTT
Akt1	NM_009652	NM_009652-1348	CDS	ACCGGTGGCACCTTTATTGGTTACAAGTTAATATTCATAGCTTGTAGCCAATAAAGGTGCCATTTT
Akt1	NM_009652	NM_009652-1349	CDS	ACCGGTCTGAGATTGACACTAGGTATGTTAATATTCATAGCATACCTGGTGTCAGTCTCAGATTTT
Akt1s1	NM_026270	NM_026270-1352	CDS	ACCGGGAAGCTGAAGTGGAAATATTAGTTAATATTCATAGCTAATATTTCCGCTTCAGCTTCTTTT
Akt1s1	NM_026270	NM_026270-1354	3UTR	ACCGGCCTGATAATTGTATCCTGGTTGTTAATATTCATAGCAACCGGGATACAATTGTCAGGTTTT
Akt3	NM_011785	NM_011785-1364	3UTR	ACCGGCCTCATCTTTCTCCTTTATTAGTTAATATTCATAGCTAATGAAGGAGAAAGATGAGGTTTT
Akt3	NM_011785	NM_011785-1368	UTR	ACCGGCCTCACCATCTTTCACTCATAGTTAATATTCATAGCTGTGAGTGAAAGGTGGTGAGGTTTT
Aktip	NM_010241	NM_010241-1369	CDS	ACCGGGCTGTTTGATATTCCTGTCTTGTTAATATTCATAGCAAGACGGGAATATCAAACAGCTTTT
Aktip	NM_010241	NM_010241-1373	CDS	ACCGGGGCGGAACCATAACTATATATGTTAATATTCATAGCATATATGGTTATGGTTCCGCCTTTT
Aktip	NM_010241	NM_010241-1374	UTR	ACCGGGACTCTGGCTTAGTTAAAGTTGTTAATATTCATAGCAGCTTTAACTAGGCCAGAGTCTTTT
Alad	NM_008525	NM_008525-1377	CDS	ACCGGTCCTGATGATGTTCAGCTTATGTTAATATTCATAGCATAGGCTGGACATCATCAGGATTTT
Alad	NM_008525	NM_008525-1378	CDS	ACCGGTGATGAGCTATAGTGCTAAATGTTAATATTCATAGCATTTGGCACTATAGCTCATCATTTT
Alas1	NM_020559	NM_020559-1381	CDS	ACCGGCCAGAAAGAGTGTCTTATCTTGTTAATATTCATAGCAAGATGAGACACTCTTTCTGGTTTT
Alas1	NM_020559	NM_020559-1386	UTR	ACCGGCTCTGACTCAGTTATTTACAAGTTAATATTCATAGCTTGTGAATAACTGAGTCAGAGTTTT
Alb	NM_009654	NM_009654-1387	3UTR	ACCGGACACATCACAACCACAATCTTGTTAATATTCATAGCAAGGTTGTGGTTGTGATGTGTTTTT
Alb	NM_009654	NM_009654-1390	CDS	ACCGGCCTGTTGTTGAGACTTGTTAAGTTAATATTCATAGCTTAGCAAGTCTCAGCAACAGGTTTT
Alb	NM_009654	NM_009654-1391	CDS	ACCGGCTGCGATAAACCATTGTTGAAGTTAATATTCATAGCTTCAACAGTGGTTTATCGCAGTTTT
Alb	NM_009654	NM_009654-1392	UTR	ACCGGCACCCTAAGGAACATAAATTTGTTAATATTCATAGCAAATTTGTGTTCCTTAGGGTGTTTT
Alcam	NM_009655	NM_009655-1395	CDS	ACCGGCCAGCTATACATTGGATCATTGTTAATATTCATAGCAATGGTCCAATGTATAGCTGGTTTT
Alcam	NM_009655	NM_009655-1397	CDS	ACCGGCCTGAGGAGAATGTAATATTAGTTAATATTCATAGCTAATGTTACATTCTCCTCAGGTTTT
Alcam	NM_009655	NM_009655-1398	UTR	ACCGGCTGAGTAGGTATGGTTCTGATGTTAATATTCATAGCATCAGAACCGTACCTGCTCAGTTTT
Aldh18a1	NM_019698	NM_019698-1399	3UTR	ACCGGGCTAATGTTCACACTCTATTTGTTAATATTCATAGCAAATGGAGTGTGAACATTAGCTTTT
Aldh18a1	NM_019698	NM_019698-1400	CDS	ACCGGCGCCAAGAGAGTTGTAGTGGAGTTAATATTCATAGCTTCACTACAATTCTCTTGGCGTTTT
Aldh18a1	NM_019698	NM_019698-1402	CDS	ACCGGCCCATCGTCAATACAAATGATGTTAATATTCATAGCATCGTTTGTGTTGACGATGGGTTTT
Aldh18a1	NM_019698	NM_019698-1403	CDS	ACCGGCTCAAGTATCTTCATGAGAATGTTAATATTCATAGCATTCTCGTGAAGATACTTGAGTTTT
Aldh18a1	NM_019698	NM_019698-1404	UTR	ACCGGCTCCTCAGTGTTTCCAACTTTGTTAATATTCATAGCAAGGTTGGAAACGCTGAGGAGTTTT
Aldh1a1	NM_013467	NM_013467-1405	3UTR	ACCGGCCCAGTTCTTATCTAAGAATAGTTAATATTCATAGCTATTCTTGGATAAGAACTGGGTTTT
Aldh1a1	NM_013467	NM_013467-1409	CDS	ACCGGCGCAATGAAGATATCTTAGAAGTTAATATTCATAGCTTCTGAGATATCTTCATTGCGTTTT
Aldh1a1	NM_013467	NM_013467-1410	UTR	ACCGGCTCTCAGTAGTGGCTACATATGTTAATATTCATAGCATGTGTAGCCACTGCTGAGAGTTTT
Aldh1a2	NM_009022	NM_009022-1413	CDS	ACCGGGTCATTGATGACATGTGGATTGTTAATATTCATAGCAATCCGCATGTCATCAGTGACTTTT
Aldh1a2	NM_009022	NM_009022-1415	CDS	ACCGGTCCTGTAGATGGAGATTATTTGTTAATATTCATAGCAAATAGTCTCCATCTACAGGATTTT
Aldh1a2	NM_009022	NM_009022-1416	UTR	ACCGGCCTATAGTGCACCTATGTGAAGTTAATATTCATAGCTTCACATGGGTGCACTGTAGGTTTT
Aldh1a3	NM_053080	NM_053080-1418	CDS	ACCGGCGAATCTAAGAGTGGAAGAAAGTTAATATTCATAGCTTTCTTCCACTCTTGGATTCGTTTT
Aldh1a3	NM_053080	NM_053080-1420	CDS	ACCGGGCAGATCAACAAGATAGTCTTGTTAATATTCATAGCAAGGCTATCTTGTTGATCTGCTTTT
Aldh1a3	NM_053080	NM_053080-1421	UTR	ACCGGGACACCTGATCTATTGGAGTTGTTAATATTCATAGCAACTCCAGTAGATCGGGTGTCTTTT
Aldh1b1	NM_028270	NM_028270-1425	CDS	ACCGGCCCAGAGATTTGCTATAACAAGTTAATATTCATAGCTTGTTGTAGCAAATCTCTGGGTTTT
Aldh1b1	NM_028270	NM_028270-1427	CDS	ACCGGGCATGGTAAGATCATCCTTATGTTAATATTCATAGCATAGGGATGGTCTTACCATGCTTTT
Aldh1b1	NM_028270	NM_028270-1428	UTR	ACCGGCCTGAGTTCCTAGTGAGGTGTGTTAATATTCATAGCACACTTCACTGGGAACTCAGGTTTT
Aldh1l1	NM_027406	NM_027406-1432	CDS	ACCGGGCGGATTAAGATTGTGACTTTGTTAATATTCATAGCAAAGTCACAGTCTTGATCCGCTTTT
Aldh1l1	NM_027406	NM_027406-1433	CDS	ACCGGCGGGCTAATGCTATAGAATTTGTTAATATTCATAGCAAATTCTGTAGCATTGGCCCGTTTT
Aldh1l1	NM_027406	NM_027406-1434	UTR	ACCGGGCCAAGATTGTGATACTTCTTGTTAATATTCATAGCGAGAAGTATCACAGTCTTGGCTTTT
Aldh2	NM_009656	NM_009656-1436	CDS	ACCGGCCAGTGATGCAAATCCTTAAAGTTAATATTCATAGCTTTGAGGATTTGCATCACTGGTTTT
Aldh2	NM_009656	NM_009656-1437	CDS	ACCGGCGGACTTTCGTGTAGGAGAATGTTAATATTCATAGCATTCTCCTGCACGAAGGTCCGTTTT
Aldh2	NM_009656	NM_009656-1438	CDS	ACCGGCCTGAAATGTCTCCGTTATTAGTTAATATTCATAGCTAATAGCGGAGACATTTCAGGTTTT
Aldh2	NM_009656	NM_009656-1440	UTR	ACCGGCCCAACAAGATATATTGAGAAGTTAATATTCATAGCTTCTCAGTATATCTTGTTGGGTTTT
Aldh3a1	NM_007436	NM_007436-1441	3UTR	ACCGGGCTGTTCTGTCTTTGAAGAATGTTAATATTCATAGCATTCTTCAAGGACAGGACAGCTTTT
Aldh3a1	NM_007436	NM_007436-1444	CDS	ACCGGGCGGAATGAAGAAGCTAATAAGTTAATATTCATAGCTTGTTAGCTTCTTCATTCCGCTTTT
Aldh3a1	NM_007436	NM_007436-1445	CDS	ACCGGGCGCATGATCAATGAGAATTTGTTAATATTCATAGCAAGTTCTCGTTGATCATGCGCTTTT
Aldh3a2	NM_007437	NM_007437-1447	3UTR	ACCGGCCACCTAAAGTTTGTGTGTTTGTTAATATTCATAGCAAACACACAGACTTTGGGTGGTTTT
Aldh3a2	NM_007437	NM_007437-1448	CDS	ACCGGCGTAACAATAAGCTCATCAAAGTTAATATTCATAGCTTTGATGAGCTTATTGTTACGTTTT
Aldh3a2	NM_007437	NM_007437-1449	CDS	ACCGGCGTCACTTTAAGAGGTTATAAGTTAATATTCATAGCTTGTAACCTCTTAAAGTGACGTTTT
Aldh3a2	NM_007437	NM_007437-1451	CDS	ACCGGCCTGACTATATTCTGTGTGAAGTTAATATTCATAGCTTCGCACAGGATATAGTCAGGTTTT
Aldh3a2	NM_007437	NM_007437-1452	UTR	ACCGGCCAGTCCATGATGATGAGTTAGTTAATATTCATAGCTGACTCATCATCGTGGACTGGTTTT
Aldh3b1	NM_026316	NM_026316-1453	3UTR	ACCGGGACCATAGAATCTTTGAGAAAGTTAATATTCATAGCTTTCTCGAAGATTCTATGGTCTTTT
Aldh3b1	NM_026316	NM_026316-1455	CDS	ACCGGCCAGGTTATCAAATAGGTGTTGTTAATATTCATAGCAACACCTGTTTGATAACCTGGTTTT
Aldh3b1	NM_026316	NM_026316-1457	UTR	ACCGGCCTCTTGTGGATAGTGTTGTAGTTAATATTCATAGCTGCAACACTATCCACGAGAGGTTTT
Aldh3b1	NM_026316	NM_026316-1458	UTR	ACCGGCAGCTTATCGTTGTGGAAGTAGTTAATATTCATAGCTACTTCCACGACGATAGGCTGTTTT
Aldh3b2	XM_129134	XM_129134-1461	UTR	ACCGGCTGCTCACAACTTCATTCATAGTTAATATTCATAGCTATGGATGAAGTTGTGAGCAGTTTT
Aldh3b2	XM_129134	XM_129134-1462	UTR	ACCGGCCACCTGAAGTGATATGATTAGTTAATATTCATAGCTGATCATGTCACTTCAGGTGGTTTT
Aldh4a1	NM_175438	NM_175438-1464	3UTR	ACCGGCGGAGGATTAATGGGTTAATTGTTAATATTCATAGCAATTAGCCCATTGATCCTCCGTTTT
Aldh4a1	NM_175438	NM_175438-1465	CDS	ACCGGCGGTCTTGTGTTGATAGTATAGTTAATATTCATAGCTATACTGTCAACACAGGACCGTTTT
Aldh4a1	NM_175438	NM_175438-1466	CDS	ACCGGGCACCTTTGTGGCATTAATTTGTTAATATTCATAGCAAATTGATGCCACAAAGGTGCTTTT
Aldh4a1	NM_175438	NM_175438-1467	CDS	ACCGGGCAACTTCTACATCAATGATAGTTAATATTCATAGCTATCGTTGATGTAGAAGTTGCTTTT
Aldh4a1	NM_175438	NM_175438-1468	CDS	ACCGGGCCCTTTAACTATGCACATAAGTTAATATTCATAGCTTGTGTGCATGGTTAAAGGGCTTTT
Aldh4a1	NM_175438	NM_175438-1469	UTR	ACCGGGCCTCTATTCCATATTCTTGTGTTAATATTCATAGCACAAGAGTATGGAATGGAGGCTTTT
Aldh5a1	NM_172532	NM_172532-1472	CDS	ACCGGCTCCGTAAATGGTACGATTTAGTTAATATTCATAGCTAAGTCGTACCATTTACGGAGTTTT
Aldh5a1	NM_172532	NM_172532-1473	CDS	ACCGGCTGCTACATTACGCAGTAAATGTTAATATTCATAGCATTTGCTGCGTGATGTAGCAGTTTT
Aldh5a1	NM_172532	NM_172532-1474	UTR	ACCGGCACCTGTCAGTGTTGATGATTGTTAATATTCATAGCGATCATCAACGCTGACAGGTGTTTT
Aldh5a1	NM_172532	NM_172532-1475	UTR	ACCGGCCTGTCAGTGTTGATGATTAGGTTAATATTCATAGCCTGATCATCAACGCTGACAGGTTTT
Aldh6a1	NM_134042	NM_134042-1476	CDS	ACCGGGCAGGTTTCTTCTGAGGTGAAGTTAATATTCATAGCTTTACCTTAGAAGAAACCTGCTTTT
Aldh6a1	NM_134042	NM_134042-1477	CDS	ACCGGCCAACCATCATCTTAAATGTTGTTAATATTCATAGCAACATTTGAGATGATGGTTGGTTTT
Aldh6a1	NM_134042	NM_134042-1481	UTR	ACCGGCAGGCCTTTATTGTTCTCTATGTTAATATTCATAGCATGGAGAACAATGAAGGCCTGTTTT
Aldh7a1	NM_138600	NM_138600-1483	CDS	ACCGGCGGAGAAATAGTTAGAAAGATGTTAATATTCATAGCATCTTTCTGACTATTTCTCCGTTTT
Aldh7a1	NM_138600	NM_138600-1486	CDS	ACCGGGCTCTCATTGAAATGTGGAATGTTAATATTCATAGCATTCCACATTTCGATGAGAGCTTTT
Aldh9a1	NM_019993	NM_019993-1487	CDS	ACCGGGCGAGTTAATGACACTACTTTGTTAATATTCATAGCAAAGTGGTGTCATTAGCTCGCTTTT
Aldh9a1	NM_019993	NM_019993-1489	CDS	ACCGGGAGAATGTAAAGGCTGTCTTTGTTAATATTCATAGCAAAGGCAGCCTTTGCATTCTCTTTT
Aldh9a1	NM_019993	NM_019993-1490	CDS	ACCGGTCAGACTGTAATATGGAGAATGTTAATATTCATAGCATTCTCCATATTACAGTCTGATTTT
Aldoa	NM_007438	NM_007438-1493	3UTR	ACCGGCCACTGCCAATAAACAATTATGTTAATATTCATAGCATAGTTGTTTATTGGCAGTGGTTTT
Aldoa	NM_007438	NM_007438-1497	CDS	ACCGGGCCAGTGTTCTGGCCTGTTATGTTAATATTCATAGCATAACGGGCCAGAACATTGGCTTTT
Aldob	NM_144903	NM_144903-1499	3UTR	ACCGGCCCTGGAAATTAGATAACATTGTTAATATTCATAGCAATGTTATCTAATTTCCAGGGTTTT
Aldob	NM_144903	NM_144903-1500	CDS	ACCGGGCCAGGGAAATTTGTTTAGAAGTTAATATTCATAGCTTCTGAACAGATTTCCCTGGCTTTT
Aldob	NM_144903	NM_144903-1501	CDS	ACCGGCCAGGGAAATCTGTTTAGAAAGTTAATATTCATAGCTTTCTGAACAGATTTCCCTGGTTTT
Aldob	NM_144903	NM_144903-1503	CDS	ACCGGCAGTATAAGAAAGATGGAGTTGTTAATATTCATAGCAACTCCATCTTTCTTGTACTGTTTT
Aldoc	NM_009657	NM_009657-1506	CDS	ACCGGCCCATTAAGTATAGCCTAGAAGTTAATATTCATAGCTTCTGGGCTATACTTGATGGGTTTT
Aldoc	NM_009657	NM_009657-1508	CDS	ACCGGCAGGTCTTATTCAGTGTTGATGTTAATATTCATAGCATCAGCACTGAATAGGACCTGTTTT
Aldoc	NM_009657	NM_009657-1510	UTR	ACCGGCGCCAAGTCATTTCACATTTCGTTAATATTCATAGCGAGATGTGAGATGACTTGGCGTTTT
Alg1	NM_145362	NM_145362-1512	CDS	ACCGGGCTGGCTAAATGGTATGAGAGGTTAATATTCATAGCTTCTCATACCATTTGGCCAGCTTTT
Alg1	NM_145362	NM_145362-1514	CDS	ACCGGCGGCTTTCATTGAGAGGGATTGTTAATATTCATAGCAATCCCTCTCAGTGAAGGCCGTTTT
Alg1	NM_145362	NM_145362-1515	CDS	ACCGGCAAGCCAGTATCTTTCTTTAAGTTAATATTCATAGCTTAAAGAAAGATGCTGGCTTGTTTT
Alg1	NM_145362	NM_145362-1516	UTR	ACCGGCGACAGTTAGGAAGAGAGTGGGTTAATATTCATAGCTCACTCTCTTCCTAGCTGTCGTTTT
Alg11	NM_183142	NM_183142-1517	CDS	ACCGGGCAGTGACATAGTTATGGTTAGTTAATATTCATAGCTAACCATGACTATGTCACTGCTTTT
Alg11	NM_183142	NM_183142-1518	CDS	ACCGGCCTTGTGATGTGCAGATATTTGTTAATATTCATAGCAAATGTCTGCACATCACAAGGTTTT
Alg11	NM_183142	NM_183142-1520	CDS	ACCGGGCTGACTTTATGGCTCATATTGTTAATATTCATAGCAATGTGAGCCATAGAGTCAGCTTTT
Alg12	NM_145477	NM_145477-1523	CDS	ACCGGCCTCAGATAGATGTCTTTCTTGTTAATATTCATAGCAAGAAGGACATCTGTCTGAGGTTTT
Alg12	NM_145477	NM_145477-1524	CDS	ACCGGCCACTTGGTTATATGTCCTTAGTTAATATTCATAGCTAGGGACATATAACCAGGTGGTTTT
Alg12	NM_145477	NM_145477-1525	CDS	ACCGGACAGGGTATATCTTGGTGAATGTTAATATTCATAGCATTCACCAAGATATGCCCTGTTTTT
Alg12	NM_145477	NM_145477-1527	UTR	ACCGGCAGGGACTTCTAGCATGTTTAGTTAATATTCATAGCTAGACATGCTGGAAGTCCCTGTTTT
Alg14	NM_024178	NM_024178-1534	UTR	ACCGGCCCATCAAGTAGTTATGTTTGGTTAATATTCATAGCCAGACATAGCTACTTGATGGGTTTT
Alg2	NM_019998	NM_019998-1536	CDS	ACCGGCGGTGGTTATGATGATAGGGTGTTAATATTCATAGCATCCTATCGTCATAACCACCGTTTT
Alg2	NM_019998	NM_019998-1538	CDS	ACCGGCCTCTCTATCAATCGATATGAGTTAATATTCATAGCTCGTATCGGTTGATAGAGAGGTTTT
Alg2	NM_019998	NM_019998-1539	CDS	ACCGGGCTGTACTAGTATGTCATGAAGTTAATATTCATAGCTTCGTGACATACTGGTACAGCTTTT
Alg2	NM_019998	NM_019998-1540	UTR	ACCGGCACTGTGATCCTTATTTATGGGTTAATATTCATAGCCCATAAATAGGGATCGCAGTGTTTT
Alg3	NM_145939	NM_145939-1544	CDS	ACCGGCACACCTAACTAGATTGTTTCGTTAATATTCATAGCGAAACAATCTGGTTAGGTGTGTTTT
Alg3	NM_145939	NM_145939-1546	UTR	ACCGGGTGGAATGGACTTTGTGTTCTGTTAATATTCATAGCAGAACACAGAGTCCGTTCCACTTTT
Alg5	NM_025442	NM_025442-1547	CDS	ACCGGGCTGTCAACTGGATAGAAATTGTTAATATTCATAGCAATTTCTGTCCAGTTGACAGCTTTT
Alg5	NM_025442	NM_025442-1550	CDS	ACCGGCCTACGAAACAGCTATTTGTTGTTAATATTCATAGCAACAGATAGCTGTTTCGTAGGTTTT
Alg6	NM_001081264	NM_001081264-1557	UTR	ACCGGCAGCTGGTTGTAGTAGCTTATGTTAATATTCATAGCATGAGCTACTACGACCAGCTGTTTT
Alg8	NM_199035	NM_199035-1558	CDS	ACCGGGCACCAGAACTTCCTATTAAAGTTAATATTCATAGCTTTAATGGGAAGTTCTGGTGCTTTT
Alg9	NM_133981	NM_133981-1564	3UTR	ACCGGGCATCCTGTTAGAGTTGTAATGTTAATATTCATAGCATTACAGCTCTAACAGGATGCTTTT
Alg9	NM_133981	NM_133981-1567	CDS	ACCGGGCTGTATTTCATGCATGGATTGTTAATATTCATAGCAATCCGTGCATGAAATGCAGCTTTT
Alkbh2	NM_175016	NM_175016-1573	CDS	ACCGGAGGTCTAGGTGTTTGGAAAGTGTTAATATTCATAGCACTTTCCGAACACCTGGACCTTTTT
Alkbh2	NM_175016	NM_175016-1575	CDS	ACCGGCCGAGGGTTGGAGTAAGAAGTGTTAATATTCATAGCACTTCTTGCTCCAACTCTCGGTTTT
Alkbh3	NM_026944	NM_026944-1576	CDS	ACCGGAGCAATGTGACCGATAATTTGGTTAATATTCATAGCCAAATTGTCGGTCACATTGCTTTTT
Alkbh3	NM_026944	NM_026944-1580	UTR	ACCGGCAGCACGTCACTTTGTCAATAGTTAATATTCATAGCTGTTGACAAGGTGACGTGCTGTTTT
Alkbh3	NM_026944	NM_026944-1581	UTR	ACCGGGCACGTCACTTTGTCAATATGGTTAATATTCATAGCCATGTTGACAAGGTGACGTGCTTTT
Allc	NM_053156	NM_053156-1584	CDS	ACCGGCCAAGTTCATAGTAGATGGTTGTTAATATTCATAGCAACCATCTGCTATGGACTTGGTTTT
Allc	NM_053156	NM_053156-1586	CDS	ACCGGGCACACTTTGGACATCTAAATGTTAATATTCATAGCATTTGGATGTCCAAAGTGTGCTTTT
Allc	NM_053156	NM_053156-1587	UTR	ACCGGGAGCTCATCCACTATAGTATAGTTAATATTCATAGCTGTACTATGGTGGATGAGCTCTTTT
Alms1	NM_145223	NM_145223-1589	CDS	ACCGGCCAATGTCAGTACAAATGTTAGTTAATATTCATAGCTAACATTTGTACTGACATTGGTTTT
Alms1	NM_145223	NM_145223-1591	CDS	ACCGGGCTATGGTAGTACAGATTTATGTTAATATTCATAGCATGAATCTGTACTACCATAGCTTTT
Alms1	NM_145223	NM_145223-1592	CDS	ACCGGGCTCTGAGGAGGATTAGAGAGGTTAATATTCATAGCTTCTCTGATCCTCCTCAGAGCTTTT
Alox12	NM_007440	NM_007440-1593	CDS	ACCGGCCTCCAAATATGAGATTTCATGTTAATATTCATAGCATGGAATCTCATATTTGGAGGTTTT
Alox12	NM_007440	NM_007440-1595	CDS	ACCGGCCCTGTTTGAAGTTGACTTTAGTTAATATTCATAGCTAAAGTCAGCTTCAAACAGGGTTTT
Alox12	NM_007440	NM_007440-1596	CDS	ACCGGGCGGCCATGTTTAGTTGTTTAGTTAATATTCATAGCTAAGCAACTGAACATGGCCGCTTTT
Alox12b	NM_009659	NM_009659-1600	CDS	ACCGGGCTGATCGAATACGTCATAATGTTAATATTCATAGCATTGTGACGTATTCGATCAGCTTTT
Alox12b	NM_009659	NM_009659-1601	CDS	ACCGGCGGTACAACGTTCAGATTAATGTTAATATTCATAGCATTGATCTGGACGTTGTACCGTTTT
Alox12b	NM_009659	NM_009659-1602	CDS	ACCGGGTGACAGAGATCATCATTTATGTTAATATTCATAGCATAAGTGATGATCTCTGTCACTTTT
Alox12b	NM_009659	NM_009659-1603	CDS	ACCGGCGGATTCCCAATTCTTATCAAGTTAATATTCATAGCTTGATGAGAATTGGGAATCCGTTTT
Alox12b	NM_009659	NM_009659-1604	UTR	ACCGGCCTCCATACATTGCCTCTTATGTTAATATTCATAGCATAGGAGGCAGTGTATGGAGGTTTT
Alox15	NM_009660	NM_009660-1605	CDS	ACCGGGCTGTTTGTGGGAGTGTAGAAGTTAATATTCATAGCTTCTGCACTCTCACAAACAGCTTTT
Alox15	NM_009660	NM_009660-1607	CDS	ACCGGCACTCTGTTTGAAGTGGATTTGTTAATATTCATAGCAAATCCGCTTCAAACAGAGTGTTTT
Alox15	NM_009660	NM_009660-1608	UTR	ACCGGGTCTGCTGTAGTGAACATATTGTTAATATTCATAGCAATGTGTTCACTACAGCAGACTTTT
Alox15	NM_009660	NM_009660-1610	UTR	ACCGGCGCTTTCTATAGTCTGTTGTAGTTAATATTCATAGCTACAGCAGACTATGGAAAGCGTTTT
Alox5	NM_009662	NM_009662-1615	3UTR	ACCGGACTCGGTAGCATTAGAATAAGGTTAATATTCATAGCCTTATTCTGATGCTACCGAGTTTTT
Alox5	NM_009662	NM_009662-1616	UTR	ACCGGCCAGTGGCTTTGTTAGCTAGAGTTAATATTCATAGCTCTGGCTAATAAAGCCACTGGTTTT
Alox5ap	NM_009663	NM_009663-1617	3UTR	ACCGGGCTCTTCTTCAAGTTGTAGATGTTAATATTCATAGCATCTACAGCTTGAAGAGGAGCTTTT
Alox5ap	NM_009663	NM_009663-1618	CDS	ACCGGGCCGGATTGATGTACTTGTTTGTTAATATTCATAGCAAACAGGTACATCAGTCCGGCTTTT
Alox5ap	NM_009663	NM_009663-1619	CDS	ACCGGCGGAAGTGACTTTGAGAATTAGTTAATATTCATAGCTAGTTCTCAAAGTCGCTTCCGTTTT
Alox5ap	NM_009663	NM_009663-1622	UTR	ACCGGCTCTGTGGCATCTGTTAATTTGTTAATATTCATAGCAAGTTAACGGATGCCACAGAGTTTT
Alox8	NM_009661	NM_009661-1626	CDS	ACCGGCCAGTTCCTAAATGGTATCAAGTTAATATTCATAGCTTGATGCCATTTAGGAACTGGTTTT
Alpi	NM_001081082	NM_001081082-1629	3UTR	ACCGGCCATAGATTTCTTGAGCCTAAGTTAATATTCATAGCTTGGGCTCAGGAAATCTATGGTTTT
Alpi	NM_001081082	NM_001081082-1634	UTR	ACCGGCCCTCTTGCTATAGATTTCTTGTTAATATTCATAGCAGGAAATCTATGGCAAGAGGGTTTT
Alpl	NM_007431	NM_007431-1636	CDS	ACCGGGCAGTATGAATTGAATTGGAAGTTAATATTCATAGCTTCCGATTCAATTCATACTGCTTTT
Alpl	NM_007431	NM_007431-1637	CDS	ACCGGGCCTGGATCTCATTAGTATTTGTTAATATTCATAGCAAATACTGATGAGATCCAGGCTTTT
Alpl	NM_007431	NM_007431-1638	CDS	ACCGGCATGGTAGATTACGCTTACAAGTTAATATTCATAGCTTGTGAGCGTAATCTACCATGTTTT
Alppl2	NM_007433	NM_007433-1643	CDS	ACCGGCATCAGCTAAGAACCTTGTTAGTTAATATTCATAGCTAACGAGGTTCTTAGCTGATGTTTT
Alppl2	NM_007433	NM_007433-1644	CDS	ACCGGGCTGAGGATGGTAAATTCTTTGTTAATATTCATAGCAAAGGATTTGCCATCCTCAGCTTTT
Als2	NM_028717	NM_028717-1650	CDS	ACCGGCCCGTTATTAGTAGTTAGGATGTTAATATTCATAGCATCCTAACTGCTAATGACGGGTTTT
Amdhd1	XM_125854	XM_125854-1658	UTR	ACCGGCCTCAGTGTGATAAGTTTCTTGTTAATATTCATAGCAAGAGACTTATCGCACTGAGGTTTT
Amdhd2	NM_172935	NM_172935-1661	CDS	ACCGGGATGGGCTAATAGCGTATATTGTTAATATTCATAGCAATGTACGCTATTAGCCCATCTTTT
Amdhd2	NM_172935	NM_172935-1662	CDS	ACCGGGAGGTTTATCACAAGGTTCTTGTTAATATTCATAGCAAGGACCTTGTGATAAACCTCTTTT
Amh	NM_007445	NM_007445-1665	CDS	ACCGGCAGCAGTTGTTAGTCCTATATGTTAATATTCATAGCATGTAGGACTAGCAACTGCTGTTTT
Amh	NM_007445	NM_007445-1669	CDS	ACCGGGCTGTAAGTCTTTCTATTTGGGTTAATATTCATAGCCCAAATAGAAAGGCTTGCAGCTTTT
Amhr2	NM_144547	NM_144547-1672	CDS	ACCGGGCTGTGTTTCTCCTAGGTAATGTTAATATTCATAGCATTACCTGGGAGAAACGCAGCTTTT
Amhr2	NM_144547	NM_144547-1673	CDS	ACCGGGTTTACTCTTTGGCGCTATTAGTTAATATTCATAGCTAGTAGCGCCAGAGAGTAAACTTTT
Amhr2	NM_144547	NM_144547-1675	UTR	ACCGGCGACATGCCTATTGCTGTTATGTTAATATTCATAGCATGACAGCAGTAGGCATGTCGTTTT
Amotl1	NM_001081395	NM_001081395-1676	3UTR	ACCGGCTAAACCCAAGCCTTATATAAGTTAATATTCATAGCTTATATGAGGCTTGGGTTTAGTTTT
Amotl1	NM_001081395	NM_001081395-1677	CDS	ACCGGGGACATGGAGTACATTATTAAGTTAATATTCATAGCTTAATAGTGTACTCCATGTCCTTTT
Amotl1	NM_001081395	NM_001081395-1678	CDS	ACCGGGAACCAAGATCATGGTCTTTAGTTAATATTCATAGCTAAAGACCGTGATCTTGGTTCTTTT
Amotl1	NM_001081395	NM_001081395-1680	CDS	ACCGGCAACAGTGGATAGGCGTATAAGTTAATATTCATAGCTTATGCGCCTGTCCACTGTTGTTTT
Ampd1	NM_001033303	NM_001033303-1682	CDS	ACCGGAGCACCTGTTGCGCTTTATTAGTTAATATTCATAGCTAATGAAGCGCAGCAGGTGCTTTTT
Ampd1	NM_001033303	NM_001033303-1683	CDS	ACCGGGAGAGCTTCTACCTAGTATTTGTTAATATTCATAGCAAATACTGGGTAGAAGCTCTCTTTT
Ampd1	NM_001033303	NM_001033303-1684	CDS	ACCGGACAGTCTGTTCCTTGAATATGGTTAATATTCATAGCCATATTCGAGGAACAGACTGTTTTT
Ampd1	NM_001033303	NM_001033303-1685	CDS	ACCGGTTGTCTGCAATCGCATTTATTGTTAATATTCATAGCAATAGATGCGATTGCAGACAATTTT
Ampd1	NM_001033303	NM_001033303-1686	CDS	ACCGGCAAAGTTTCTGGGCAATAATTGTTAATATTCATAGCAATTGTTGCCCAGAAACTTTGTTTT
Ampd1	NM_001033303	NM_001033303-1687	CDS	ACCGGCTCCTTCCTTTGCTGTGTTATGTTAATATTCATAGCATAGCACAGCAGAGGAAGGAGTTTT
Ampd2	NM_028779	NM_028779-1688	CDS	ACCGGGCACGTTTATGGATGGTAAATGTTAATATTCATAGCATTTGCCATCCATAGACGTGCTTTT
Ampd3	NM_009667	NM_009667-1694	CDS	ACCGGCCCTATGTTATGCTTGAGTATGTTAATATTCATAGCATACTCAGGCATAGCATAGGGTTTT
Ampd3	NM_009667	NM_009667-1699	UTR	ACCGGCCTGGAAGTTGCCTATTTAATGTTAATATTCATAGCGTTAAATGGGCAACTTCCAGGTTTT
Amph	NM_175007	NM_175007-1700	3UTR	ACCGGGCAGTCATTATTCCTGTCTTTGTTAATATTCATAGCAAAGGCAGGAATGATGACTGCTTTT
Amph	NM_175007	NM_175007-1701	CDS	ACCGGGCCTTAATGAAGCTCATTGAAGTTAATATTCATAGCTTCAGTGAGCTTCATTGAGGCTTTT
Amph	NM_175007	NM_175007-1702	CDS	ACCGGCTGATGAACTTAACCTACAAAGTTAATATTCATAGCTTTGTAGGTTAAGTTCATCAGTTTT
Amph	NM_175007	NM_175007-1703	CDS	ACCGGGAAGAGTTCAATGTTGACTTAGTTAATATTCATAGCTAAGTCAACATTGAACTCTTCTTTT
Amt	NM_001013814	NM_001013814-1707	CDS	ACCGGCCACTCTATGATTTCCACTTAGTTAATATTCATAGCTAGGTGGAAGTCATAGAGTGGTTTT
Amy2-1	NM_001042711	NM_001042711-1717	CDS	ACCGGCCTTGGTGGGAAGGATACTAAGTTAATATTCATAGCTTGGTATCTTTCCCACCAAGGTTTT
Amy2a	NM_007446	NM_007446-1720	CDS	ACCGGCCTGGAGACATAAAGGTAATTGTTAATATTCATAGCAATTGCCTTTATGTCTCCAGGTTTT
Anapc10	NM_026904	NM_026904-1724	CDS	ACCGGCAGTCAGAGTAGGAAATAATTGTTAATATTCATAGCAATTATTTCCTACTCTGACTGTTTT
Anapc10	NM_026904	NM_026904-1725	CDS	ACCGGGACAATCATAAGAAGCTAACTGTTAATATTCATAGCAGTTGGCTTCTTATGATTGTCTTTT
Anapc10	NM_026904	NM_026904-1727	CDS	ACCGGGCAGACTATAAGTTTGATGAAGTTAATATTCATAGCTTCATCAGACTTATAGTCTGCTTTT
Anapc10	NM_026904	NM_026904-1729	UTR	ACCGGGACCTAGGTATGTTCTGTTAAGTTAATATTCATAGCTTAGCAGAACATACCTGGGTCTTTT
Anapc11	NM_025389	NM_025389-1735	UTR	ACCGGGCTTGCTTGGTTTCTTGATATGTTAATATTCATAGCATGTCAAGAAACCAGGCAAGCTTTT
Anapc2	NM_175300	NM_175300-1736	3UTR	ACCGGCCCATGAATACAAATAGGTTTGTTAATATTCATAGCAAACCTGTTTGTATTCATGGGTTTT
Anapc2	NM_175300	NM_175300-1738	CDS	ACCGGCCACGTATAGAGATTCTTCTAGTTAATATTCATAGCTAGAAGAATCTCTGTACGTGGTTTT
Anapc2	NM_175300	NM_175300-1740	3UTR	ACCGGCTAGATGGACAGTTTCTATTTGTTAATATTCATAGCAAATAGAAGCTGTCCATCTAGTTTT
Anapc2	NM_175300	NM_175300-1741	UTR	ACCGGCAGGCTCTGACTATAGCATTTGTTAATATTCATAGCGAATGCTGTAGTCAGAGCCTGTTTT
Anapc4	NM_024213	NM_024213-1743	CDS	ACCGGGCTCTGGGTTTATTGGGCTTTGTTAATATTCATAGCAAAGCTCAATAAATCCAGAGCTTTT
Anapc4	NM_024213	NM_024213-1744	CDS	ACCGGCGTAGTCATTAAAGTGGAGAAGTTAATATTCATAGCTTCTCCACTTTGATGACTACGTTTT
Anapc4	NM_024213	NM_024213-1745	CDS	ACCGGTCCAAGTTATAGACAGTAGTAGTTAATATTCATAGCTACTACTGTCTATAACTTGGATTTT
Anapc4	NM_024213	NM_024213-1746	UTR	ACCGGCCAGTTTGACAGTATTGTGTTGTTAATATTCATAGCAACACAATGCTGTCAAGCTGGTTTT
Anapc7	NM_019805	NM_019805-1749	CDS	ACCGGCCATCTGAAATTGAAGTGAAAGTTAATATTCATAGCTTTCACTTCAATTTCAGATGGTTTT
Anapc7	NM_019805	NM_019805-1750	CDS	ACCGGGCCTTAAGTAAGACTTTCAAAGTTAATATTCATAGCTTTGGAAGTCTTACTTAAGGCTTTT
Anapc7	NM_019805	NM_019805-1751	CDS	ACCGGGCTGCTCACTATGAGTAATAAGTTAATATTCATAGCTTGTTACTCATGGTGAGCAGCTTTT
Anapc7	NM_019805	NM_019805-1752	CDS	ACCGGCGAAGGTCTTATAGAGTGTTAGTTAATATTCATAGCTAACACTCTATGAGACCTTCGTTTT
Angpt1	NM_009640	NM_009640-1756	CDS	ACCGGGCTGCTATTCTGACTCATATAGTTAATATTCATAGCTATGTGAGTCAGAATGGCAGCTTTT
Angpt1	NM_009640	NM_009640-1759	UTR	ACCGGCAGCCTATTGTATAGATCTTGGTTAATATTCATAGCCAAGATCTGTACAATGGGCTGTTTT
Angpt2	NM_007426	NM_007426-1761	CDS	ACCGGGCCTTAGCCTATAGTAACTTTGTTAATATTCATAGCAAAGTTACTGTAGGCTGAGGCTTTT
Angpt2	NM_007426	NM_007426-1764	CDS	ACCGGCCAATAGAATGTGGTGTAGAAGTTAATATTCATAGCTTCTGCACCACATTCTGTTGGTTTT
Angptl2	NM_011923	NM_011923-1766	CDS	ACCGGGCTCAACAATGAGCTGTTTAAGTTAATATTCATAGCTTAAGCAGCTCATTGTTGAGCTTTT
Angptl2	NM_011923	NM_011923-1769	CDS	ACCGGCGTAAAGTCTTTGTTGAGTATGTTAATATTCATAGCATACTCAGCAAAGACTTTACGTTTT
Angptl2	NM_011923	NM_011923-1770	UTR	ACCGGCTCTGTCCTTACTGTGTTCTTGTTAATATTCATAGCAAGAACGCAGTAGGGACAGAGTTTT
Angptl3	NM_013913	NM_013913-1772	CDS	ACCGGCCCAGAAGTAACATCATTCAAGTTAATATTCATAGCTTGAGTGATGTTACTTCTGGGTTTT
Angptl3	NM_013913	NM_013913-1773	CDS	ACCGGCCAGAAGTAACATCACTTAAAGTTAATATTCATAGCTTTGAGTGATGTTACTTCTGGTTTT
Angptl3	NM_013913	NM_013913-1776	UTR	ACCGGCCCGATCATTGTAGTAATTTGGTTAATATTCATAGCCAGATTACTACAGTGATCGGGTTTT
Angptl4	NM_020581	NM_020581-1780	CDS	ACCGGCATTCCAATCTCAATGGATAAGTTAATATTCATAGCTTGTCCATTGAGATTGGAATGTTTT
Ank2	NM_178655	NM_178655-1786	CDS	ACCGGCGACAGATTTAGGAGTTTGTTGTTAATATTCATAGCAACAGACTCCTGAATCTGTCGTTTT
Ank2	NM_178655	NM_178655-1787	CDS	ACCGGCGTTCCTGATTCTCTTTGTAAGTTAATATTCATAGCTTACAGAGAGAGTCAGGAACGTTTT
Ankfy1	NM_009671	NM_009671-1790	CDS	ACCGGGCTTAACGAAACAGATCATAAGTTAATATTCATAGCTTATGATCTGTTTCGTTAAGCTTTT
Ankfy1	NM_009671	NM_009671-1791	CDS	ACCGGGCCTGAGTGCTTAGTTGTTGTGTTAATATTCATAGCATAACAACTGAGCACTCAGGCTTTT
Ankfy1	NM_009671	NM_009671-1792	CDS	ACCGGGCAAGAGCAGTATAGTGATTTGTTAATATTCATAGCAAATCACTGTACTGCTCTTGCTTTT
Ankfy1	NM_009671	NM_009671-1794	3UTR	ACCGGCCAGAGTTTAAATCCCAGTAAGTTAATATTCATAGCTTGCTGGGATTTGAACTCTGGTTTT
Ankfy1	NM_009671	NM_009671-1795	UTR	ACCGGCGTAGCGTTCATCTTAGAGAAGTTAATATTCATAGCTTCTCTGAGATGGACGCTACGTTTT
Ankrd1	NM_013468	NM_013468-1797	CDS	ACCGGGCCTACAAGAATTCTCGTATAGTTAATATTCATAGCTATGCGAGAGTTCTTGTAGGCTTTT
Ankrd1	NM_013468	NM_013468-1798	CDS	ACCGGCCCAGATTGAATTCTGAGATAGTTAATATTCATAGCTATCTCGGAATTCAATCTGGGTTTT
Ankrd1	NM_013468	NM_013468-1799	CDS	ACCGGGCAGAGTGGAATCAAAGTAATGTTAATATTCATAGCATTGCTTTGGTTCCACTCTGCTTTT
Ankrd1	NM_013468	NM_013468-1800	CDS	ACCGGGCCAGTTGTAGAGAAATTTCTGTTAATATTCATAGCAGGAATTTCTCTACAACTGGCTTTT
Ankrd1	NM_013468	NM_013468-1801	UTR	ACCGGCAGCCCTTCTTTGAATTCTTAGTTAATATTCATAGCTGAGAATTCAGAGAAGGGCTGTTTT
Ankrd6	NM_001012450	NM_001012450-1803	CDS	ACCGGGCAGGATAAGGTGAACGTGAAGTTAATATTCATAGCTTCGCGTTCACTTTATCCTGCTTTT
Ankrd6	NM_001012450	NM_001012450-1804	CDS	ACCGGGCCCTAAATCATAAGAAGGTAGTTAATATTCATAGCTACCTTCTTGTGATTTAGGGCTTTT
Ankrd6	NM_001012450	NM_001012450-1807	UTR	ACCGGCGGCTTGATAATAGCTAAGTAGTTAATATTCATAGCTACTTGGCTGTTATCAAGCCGTTTT
Anp32a	NM_009672	NM_009672-1808	3UTR	ACCGGCCTATTGTGATTTGACTGTTTGTTAATATTCATAGCAAACAGTCAAATCACAATAGGTTTT
Anp32a	NM_009672	NM_009672-1809	3UTR	ACCGGCCGGTTTGTAAATAGTAACCAGTTAATATTCATAGCTGGTTGCTATTTACAAACCGGTTTT
Anp32a	NM_009672	NM_009672-1811	CDS	ACCGGGAGGATGAGGAAGGTTATAATGTTAATATTCATAGCATTGTAACCTTCCTCATCCTCTTTT
Anp32a	NM_009672	NM_009672-1813	UTR	ACCGGCCCTCTTTCAGATTGCTTTAGGTTAATATTCATAGCCTAAAGCGATCTGGAAGAGGGTTTT
Anp32b	NM_130889	NM_130889-1818	CDS	ACCGGCTTGTCTTGGACAATTGTAAAGTTAATATTCATAGCTTTGCAATTGTCCAAGACAAGTTTT
Anp32b	NM_130889	NM_130889-1819	UTR	ACCGGGACCCGAAATAACCTGTAAGAGTTAATATTCATAGCTCTTGCAGGTTGTTTCGGGTCTTTT
Anp32e	NM_023210	NM_023210-1821	CDS	ACCGGCCTACTTCAATTTGAGTGGAAGTTAATATTCATAGCTTCCACTCAGATTGAGGTAGGTTTT
Anp32e	NM_023210	NM_023210-1824	CDS	ACCGGCCAAATCTTACCTACCTTAATGTTAATATTCATAGCATTGAGGTAGGTAAGATTTGGTTTT
Anpep	NM_008486	NM_008486-1826	CDS	ACCGGCGCTTGCCTAAGATTCTTATAGTTAATATTCATAGCTATAAGAGTCTTAGGCAAGCGTTTT
Anpep	NM_008486	NM_008486-1828	CDS	ACCGGCGGTCTACTGTTTACTGTAATGTTAATATTCATAGCATTGCAGTAGACAGTAGACCGTTTT
Anxa1	NM_010730	NM_010730-1837	UTR	ACCGGGCATGGGTTTAAGTAGGAAGGGTTAATATTCATAGCCTTTCCTACTTAAGCCCATGCTTTT
Anxa2	NM_007585	NM_007585-1838	CDS	ACCGGGTTATTGACTACGAGTTGATTGTTAATATTCATAGCAATCAGCTCGTAGTCAATAACTTTT
Anxa2	NM_007585	NM_007585-1839	CDS	ACCGGGTATGATGCTTCGGAATTAAAGTTAATATTCATAGCTTTAGTTCCGAAGCATCATACTTTT
Anxa2	NM_007585	NM_007585-1840	CDS	ACCGGAGTTATTGACTACGAGTTGATGTTAATATTCATAGCATCAGCTCGTAGTCAATAACTTTTT
Anxa2	NM_007585	NM_007585-1841	CDS	ACCGGGAGCATCAAGAAAGAGGTTAAGTTAATATTCATAGCTTGACCTCTTTCTTGATGCTCTTTT
Anxa2	NM_007585	NM_007585-1842	CDS	ACCGGCGAGATAAGGTCTTGATTAGAGTTAATATTCATAGCTCTAATCAGGACCTTGTCTCGTTTT
Anxa2	NM_007585	NM_007585-1843	UTR	ACCGGCTCCTTGTGAGGATGATGATAGTTAATATTCATAGCTGTCATCATCCTCACAGGGAGTTTT
Anxa3	NM_013470	NM_013470-1845	CDS	ACCGGCGGCCATCCAATTAGATATTTGTTAATATTCATAGCAAGTATCTGATTGGATGGCCGTTTT
Anxa3	NM_013470	NM_013470-1848	CDS	ACCGGGAAAGCCTTAAAGTGGATGAAGTTAATATTCATAGCTTCATCCACTTTGAGGCTTTCTTTT
Anxa4	NM_013471	NM_013471-1854	CDS	ACCGGCGGGAAGTCTTTGTATTCTTTGTTAATATTCATAGCAAAGAGTACAAAGACTTCCCGTTTT
Anxa4	NM_013471	NM_013471-1855	UTR	ACCGGCGCAGATAGAAGGTTTCTGAAGTTAATATTCATAGCTTCAGAAGCCTTCTGTCTGCGTTTT
Anxa5	NM_009673	NM_009673-1857	CDS	ACCGGCGAGAAAGTATTGACTGAGATGTTAATATTCATAGCATCTCGGTCAATACTTTCTCGTTTT
Anxa5	NM_009673	NM_009673-1858	CDS	ACCGGCGTGAAGTTTATTCGGAGTATGTTAATATTCATAGCATGCTCCGAATAGACTTCACGTTTT
Anxa5	NM_009673	NM_009673-1859	CDS	ACCGGGAGAAAGTATTGACTGAGATTGTTAATATTCATAGCAATCTCGGTCAATACTTTCTCTTTT
Anxa5	NM_009673	NM_009673-1860	CDS	ACCGGGCAGTGTGTCTTATTTAAGAAGTTAATATTCATAGCTTCTTAAATGAGACACACTGCTTTT
Anxa6	NM_013472	NM_013472-1865	CDS	ACCGGCGACTGGTGTTTGGTGAGTGTGTTAATATTCATAGCATACTCATCAAACACCAGTCGTTTT
Anxa8	NM_013473	NM_013473-1868	UTR	ACCGGGCTCTGACCTATCTATTGAGTGTTAATATTCATAGCACTCAGTAGATGGGTCAGAGCTTTT
Anxa8l2	NM_013473	NM_013473-1870	3UTR	ACCGGCCATCCTAATAGCACGTATTAGTTAATATTCATAGCTAATGCGTGCTATTAGGATGGTTTT
Anxa8l2	NM_013473	NM_013473-1871	CDS	ACCGGCGCTGATAAGGAATATTGTTTGTTAATATTCATAGCAAACAATGTTCCTTATCAGCGTTTT
Anxa8l2	NM_013473	NM_013473-1872	CDS	ACCGGCGTGAAGGGTAGTTCTTATTTGTTAATATTCATAGCAAATGAGAACTACCCTTCACGTTTT
Anxa8l2	NM_013473	NM_013473-1873	CDS	ACCGGAGGAGTGAGATTGACTTAAATGTTAATATTCATAGCATTTAAGTCAATCTCACTCCTTTTT
Aoc2	NM_178932	NM_178932-1876	CDS	ACCGGCCTTGATGTAGTAGGTTTGAAGTTAATATTCATAGCTTCAAACCTGCTACATCAAGGTTTT
Aoc2	NM_178932	NM_178932-1877	CDS	ACCGGCCAGGAGTGTTTGATAGTTTAGTTAATATTCATAGCTAAACTGTCAGACACTCCTGGTTTT
Aoc3	NM_009675	NM_009675-1884	UTR	ACCGGCAGGACAGCTATAGCTATATAGTTAATATTCATAGCTGTATAGCTATGGCTGTCCTGTTTT
Aox1	NM_009676	NM_009676-1888	CDS	ACCGGCCTGTGGGTGTTGGATTAGTAGTTAATATTCATAGCTACTGATCCAATACCCACAGGTTTT
Aox1	NM_009676	NM_009676-1890	CDS	ACCGGGCTGTTTGGATCAAGAAATAAGTTAATATTCATAGCTTATTTCTTGATCCAAACAGCTTTT
Ap2a1	NM_001077264	NM_001077264-1893	CDS	ACCGGCCAGGACTACACTTATTACTTGTTAATATTCATAGCAAGTAGTAAGTGTAGTCCTGGTTTT
Ap2a1	NM_001077264	NM_001077264-1894	CDS	ACCGGGAACCTGCTAAGCTCTAATAAGTTAATATTCATAGCTTGTTAGAGCTTAGCAGGTTCTTTT
Ap2a1	NM_001077264	NM_001077264-1895	CDS	ACCGGCAAGAAGAATCCGGATGATTTGTTAATATTCATAGCAAGTCATCCGGATTCTTCTTGTTTT
Ap2a1	NM_001077264	NM_001077264-1896	CDS	ACCGGGGCCCAAATGTACTGTCTAATGTTAATATTCATAGCGTTAGACGGTACATTTGGGCCTTTT
Ap2b1	NM_001035854	NM_001035854-1898	3UTR	ACCGGCCAGTTATCTTGTGCTGATATGTTAATATTCATAGCATGTCAGCACAAGATGACTGGTTTT
Ap2b1	NM_001035854	NM_001035854-1899	CDS	ACCGGCCCAACAAGTATGAAAGTATTGTTAATATTCATAGCAATACTTTCATACTTGTTGGGTTTT
Ap2m1	NM_009679	NM_009679-1904	3UTR	ACCGGCCACTTTGCTTTGGGATAGTGGTTAATATTCATAGCTACTATCCCAAAGCAGAGTGGTTTT
Ap2m1	NM_009679	NM_009679-1905	CDS	ACCGGCCCACCAATGATAAGAAGAAAGTTAATATTCATAGCTTTCTTCTTATCGTTGGTGGGTTTT
Ap2m1	NM_009679	NM_009679-1906	CDS	ACCGGCCGTACTACTAAGGACATTATGTTAATATTCATAGCATGATGTCCTTGGTAGTACGGTTTT
Ap2m1	NM_009679	NM_009679-1909	UTR	ACCGGGCTGTCTTTCCTTTCTAATAGGTTAATATTCATAGCCTATTGGAAAGGAAAGGCAGCTTTT
Ap3b1	NM_009680	NM_009680-1911	CDS	ACCGGCGGTTCGTAATGTAGAAGTAAGTTAATATTCATAGCTTACTTCTACATTGCGAACCGTTTT
Ap3b1	NM_009680	NM_009680-1915	UTR	ACCGGCCTCGCTTTGTTAACTAAAGAGTTAATATTCATAGCTCTTTGGTTAGCAAAGCGAGGTTTT
Apaf1	NM_001042558	NM_001042558-1916	3UTR	ACCGGCATGCTTATTTGCACTCTTTAGTTAATATTCATAGCTAAAGAGTGCAAATAAGCATGTTTT
Apaf1	NM_001042558	NM_001042558-1917	CDS	ACCGGCGGAAGAATAGAAAGAGATTTGTTAATATTCATAGCAAGTCTCTTTCTATTCTTCCGTTTT
Apaf1	NM_001042558	NM_001042558-1919	CDS	ACCGGGCGGATAAGAGGGTTAAGGTTGTTAATATTCATAGCAATCTTAACCTTCTTATCCGCTTTT
Apaf1	NM_001042558	NM_001042558-1920	CDS	ACCGGCCGAAGTTTATCGACAAGTAAGTTAATATTCATAGCTTGCTTGTCGATAAACTTCGGTTTT
Apba1	NM_177034	NM_177034-1922	3UTR	ACCGGGCCCATATCTTTAAGGATGTTGTTAATATTCATAGCAACATCCTTAAAGATGTGGGCTTTT
Apba1	NM_177034	NM_177034-1924	CDS	ACCGGCCAGAGCATTATTAAGGGTTTGTTAATATTCATAGCAAGCCCTTAATGATGCTCTGGTTTT
Apba1	NM_177034	NM_177034-1925	CDS	ACCGGGAGCATCATTAAGGGTTTAAAGTTAATATTCATAGCTTTAAGCCCTTAATGATGCTCTTTT
Apba2	NM_007461	NM_007461-1930	CDS	ACCGGGCCCACTGACAATAATAACATGTTAATATTCATAGCATGTTGTTATTGTCAGTGGGCTTTT
Apba2	NM_007461	NM_007461-1931	CDS	ACCGGGAAGGAATATAGCGATATCATGTTAATATTCATAGCATGATGTCGCTATATTCCTTCTTTT
Apba2	NM_007461	NM_007461-1933	UTR	ACCGGCAGGGCAATTCTTTGTGAAATGTTAATATTCATAGCGTTTCACAAAGGATTGCCCTGTTTT
Apba3	NM_018758	NM_018758-1937	CDS	ACCGGGGACAGGAACAACTAGTATATGTTAATATTCATAGCGTATACTGGTTGTTCCTGTCCTTTT
Apbb1	NM_009685	NM_009685-1941	CDS	ACCGGCCTCTTATTTGGCATGTGAAAGTTAATATTCATAGCTTTCGCATGCCAAATAGGAGGTTTT
Apbb1	NM_009685	NM_009685-1942	CDS	ACCGGCCAAAGGCTTAATGCATTTATGTTAATATTCATAGCATAGATGCATTAAGCCTTTGGTTTT
Apbb1	NM_009685	NM_009685-1943	UTR	ACCGGGCTGTGGATGTTCTTTCTATAGTTAATATTCATAGCTGTAGGAAGAACATCCACAGCTTTT
Apbb1	NM_009685	NM_009685-1944	UTR	ACCGGGAGAGGATTGGTCTTATGGATGTTAATATTCATAGCATCCATGAGACCAGTCCTCTCTTTT
Apbb1	NM_009685	NM_009685-1945	UTR	ACCGGCCTTCACAGAAGTCATTATACGTTAATATTCATAGCGTGTAATGACTTCTGTGAAGGTTTT
Apbb2	NM_009686	NM_009686-1946	3UTR	ACCGGGCCAACTAACATTGCATCTTTGTTAATATTCATAGCAAGGATGCAGTGTTAGTTGGCTTTT
Apbb2	NM_009686	NM_009686-1947	CDS	ACCGGGCCAACATCAAGTTGGTTAAAGTTAATATTCATAGCTTTAACCAGCTTGATGTTGGCTTTT
Apbb2	NM_009686	NM_009686-1948	CDS	ACCGGCCACGAAATTTGCTCTAAGATGTTAATATTCATAGCATCTTGGAGCAGATTTCGTGGTTTT
Apbb2	NM_009686	NM_009686-1949	CDS	ACCGGCGATGATTCTTGTAGTATCAAGTTAATATTCATAGCTTGATACTACAAGAATCATCGTTTT
Apbb2	NM_009686	NM_009686-1950	UTR	ACCGGCACACCCTTCTTAGCCAATTAGTTAATATTCATAGCTAGTTGGCTAGGAAGGGTGTGTTTT
Apbb3	NM_146085	NM_146085-1952	3UTR	ACCGGCCTTGCCTACTTTGTATTTATGTTAATATTCATAGCATAAATACAGAGTAGGCAAGGTTTT
Apbb3	NM_146085	NM_146085-1954	CDS	ACCGGCAGTTCATTGAACTGGAGTAAGTTAATATTCATAGCTTACTCCGGTTCAATGAACTGTTTT
Apc	NM_007462	NM_007462-1958	CDS	ACCGGCCGATGACAAACACCTTAAATGTTAATATTCATAGCATTTGAGGTGTTTGTCATCGGTTTT
Apc	NM_007462	NM_007462-1960	CDS	ACCGGGCTTTGACAAACTTGATCTTTGTTAATATTCATAGCAAAGGTCAAGTTTGTCAAAGCTTTT
Apc	NM_007462	NM_007462-1962	CDS	ACCGGCGGAGTGAAATTACGCTTAAAGTTAATATTCATAGCTTTGAGCGTAGTTTCACTCCGTTTT
Apc2	NM_011789	NM_011789-1964	CDS	ACCGGCCACTGAGATAACCTAGAAATGTTAATATTCATAGCATTTCTGGGTTATCTCAGTGGTTTT
Apc2	NM_011789	NM_011789-1966	CDS	ACCGGGCTGTCATTTGATGAAGAATAGTTAATATTCATAGCTATTCTTCGTCAAATGACAGCTTTT
Apc2	NM_011789	NM_011789-1969	UTR	ACCGGGTCACAGCTTGGAATCATAATGTTAATATTCATAGCATTGTGATTCCAGGCTGTGACTTTT
Apcs	NM_011318	NM_011318-1974	CDS	ACCGGGACCTTAAGAGGAAAGTATTTGTTAATATTCATAGCAAATACTTTCCTCTTGAGGTCTTTT
Apex1	NM_009687	NM_009687-1976	3UTR	ACCGGGTAGTTTCCTGCTTGGGAGATGTTAATATTCATAGCATCTCCCAGGCAGGAAGCTACTTTT
Apex1	NM_009687	NM_009687-1978	CDS	ACCGGCCCGCTTTAAGAGTGTTGGTTGTTAATATTCATAGCAACCAACATTCTTAGAGCGGGTTTT
Aph1a	NM_146104	NM_146104-1983	CDS	ACCGGCGGTATTATTAGTGGTGTCTTGTTAATATTCATAGCAAGACACCACTGATGATACCGTTTT
Aph1b	NM_177583	NM_177583-1989	CDS	ACCGGGCTCGCATATTATAAGTTGTTGTTAATATTCATAGCAACAGCTTATAATATGCGAGCTTTT
Aph1b	NM_177583	NM_177583-1992	CDS	ACCGGGCTCTGTCAAGATAAGGATTTGTTAATATTCATAGCAAATCCTTGTCTTGGCAGAGCTTTT
Api5	NM_007466	NM_007466-1994	CDS	ACCGGCCAGACTTCTTAACAGTCAAAGTTAATATTCATAGCTTTGGCTGTTAAGAAGTCTGGTTTT
Api5	NM_007466	NM_007466-1997	CDS	ACCGGCAGCAATCTGAGTAACTTTAAGTTAATATTCATAGCTTAAAGTTGCTCAGATTGCTGTTTT
Api5	NM_007466	NM_007466-1998	UTR	ACCGGCTGCTCAACATATGGAGAAGAGTTAATATTCATAGCTCTTCTCCATGTGTTGGGCAGTTTT
Apln	NM_013912	NM_013912-1999	3UTR	ACCGGCCTTACTCTTTGAGGTTATATGTTAATATTCATAGCATATGACCTCAAAGAGTAAGGTTTT
Apln	NM_013912	NM_013912-2000	CDS	ACCGGCCAGATGGAATAGGATTAGAAGTTAATATTCATAGCTTCTAGTCCTGTTCCATCTGGTTTT
Apln	NM_013912	NM_013912-2001	CDS	ACCGGCCACTGATGTTGTCTCTAGATGTTAATATTCATAGCATCTGGAGGCAACATCAGTGGTTTT
Apln	NM_013912	NM_013912-2002	CDS	ACCGGAGAAGAAGGAAGTATGCGTTAGTTAATATTCATAGCTAGCGCATGCTTCCTTCTTCTTTTT
Apln	NM_013912	NM_013912-2004	UTR	ACCGGGCTCTTCTTACCCACTAAGTTGTTAATATTCATAGCAACTTGGTGGGTGAGAAGAGCTTTT
Aplp2	NM_009691	NM_009691-2005	CDS	ACCGGCCAATGATGTTGATGTGTATTGTTAATATTCATAGCAATACACATCAACATCATTGGTTTT
Aplp2	NM_009691	NM_009691-2006	CDS	ACCGGCCTGGAGTAGATGTAGATTTAGTTAATATTCATAGCTAAATCTGCATCTGCTCCAGGTTTT
Aplp2	NM_009691	NM_009691-2008	CDS	ACCGGCGAGTGGATATGGACTAATTTGTTAATATTCATAGCAAATTGGTCCATATCCGCTCGTTTT
Apoa1	NM_009692	NM_009692-2013	CDS	ACCGGCAGAGATTATGTGTCCTAGTTGTTAATATTCATAGCAACTGGGACACATAGTCTCTGTTTT
Apoa1	NM_009692	NM_009692-2015	CDS	ACCGGGCAGCCCTATCTGGATGAATTGTTAATATTCATAGCAATTCGTCCAGGTAGGGCTGCTTTT
Apoa2	NM_013474	NM_013474-2019	CDS	ACCGGTGACTGAATATGGCAAAGATTGTTAATATTCATAGCAATCTTTGCCATATTCAGTCATTTT
Apoa2	NM_013474	NM_013474-2020	CDS	ACCGGCAGCAGTTTAATGAACTTCGAGTTAATATTCATAGCTCGAGGTTCATTAAACTGCTGTTTT
Apoa2	NM_013474	NM_013474-2021	CDS	ACCGGGCACTGTTGGTAACCATTTGTGTTAATATTCATAGCACAGATGGTTACCAGCAGTGCTTTT
Apoa4	NM_007468	NM_007468-2024	CDS	ACCGGCCAGCTAAGCAATAATGCTAAGTTAATATTCATAGCTTGGCATTGTTGCTTAGCTGGTTTT
Apoa4	NM_007468	NM_007468-2025	CDS	ACCGGCAACAAAGTAACCCAGATGTTGTTAATATTCATAGCAACGTCTGGGTTACTTTGTTGTTTT
Apoa4	NM_007468	NM_007468-2027	UTR	ACCGGCCATCACAGCAGTAGACATCTGTTAATATTCATAGCAGGTGTCTGCTGCTGTGATGGTTTT
Apoa5	NM_080434	NM_080434-2029	3UTR	ACCGGGCTGTCTTGTTCTACAGTTTAGTTAATATTCATAGCTAGACTGTGGAACAAGACAGCTTTT
Apoa5	NM_080434	NM_080434-2030	CDS	ACCGGGCTGCATTTATTCAGGCTATTGTTAATATTCATAGCAATGGCCTGAGTAAATGCAGCTTTT
Apoa5	NM_080434	NM_080434-2033	CDS	ACCGGGTCCCACAAATTCACATGTAAGTTAATATTCATAGCTTACGTGTGAGTTTGTGGGACTTTT
Apob	NM_009693	NM_009693-2035	CDS	ACCGGTAGCATGCTTACTGATATAAAGTTAATATTCATAGCTTTATATCAGTAAGCATGCTATTTT
Apob	NM_009693	NM_009693-2038	UTR	ACCGGGCAACTAAGCTGGTATAAGAAGTTAATATTCATAGCTTCTTATGCCAGCTTGGTTGCTTTT
Apob	NM_009693	NM_009693-2039	UTR	ACCGGCCAAGCTGGTATAAGAACTAAGTTAATATTCATAGCTTGGTTCTTATGCCAGCTTGGTTTT
Apob	NM_009693	NM_009693-2040	UTR	ACCGGCAGACCTGCAGTTAACAGTAAGTTAATATTCATAGCTTGCTGTTGACTGCAGGTCTGTTTT
Apobec1	NM_031159	NM_031159-2041	CDS	ACCGGCGGTGTGACTATTCAGATTATGTTAATATTCATAGCATGATCTGGATAGTCACACCGTTTT
Apobec1	NM_031159	NM_031159-2043	CDS	ACCGGCAAGGACTTAGGGACTTTATTGTTAATATTCATAGCAATAAGGTCCCTGAGTCCTTGTTTT
Apobec1	NM_031159	NM_031159-2046	UTR	ACCGGGAGCTGGGAGTGGTTATATACGTTAATATTCATAGCGTGTATAACCATTCCCAGCTCTTTT
Apobec3	NM_030255	NM_030255-2047	3UTR	ACCGGCGCCATCAATAGGTATTTAATGTTAATATTCATAGCATTAAGTACCTATTGATGGCGTTTT
Apobec3	NM_030255	NM_030255-2048	CDS	ACCGGGAAACCTGATATCTCAAGAAAGTTAATATTCATAGCTTTCTTGAGATATCAGGTTTCTTTT
Apobec3	NM_030255	NM_030255-2049	CDS	ACCGGGTGCTATGAAGTGATTAGAAAGTTAATATTCATAGCTTTCTAGTCACTTCATAGCACTTTT
Apobec3	NM_030255	NM_030255-2052	UTR	ACCGGGCTACTCTGGAATTCACTATTGTTAATATTCATAGCAGTAGTGAGTTCCAGAGTAGCTTTT
Apobec4	NM_001081197	NM_001081197-2055	CDS	ACCGGCCAACTGCCCTTACTACATTTGTTAATATTCATAGCGAATGTGGTAAGGGCAGTTGGTTTT
Apobec4	NM_001081197	NM_001081197-2058	UTR	ACCGGGTCTGATTAAGATGGAGATAAGTTAATATTCATAGCTTATCTCCATCTTAGTCAGACTTTT
Apoc1	NM_007469	NM_007469-2059	CDS	ACCGGCCGGATAAATTGAAGGAGTTTGTTAATATTCATAGCAAACTCCTTCAGTTTATCCGGTTTT
Apoc1	NM_007469	NM_007469-2060	CDS	ACCGGGCAGCCATTGAACATATTAAAGTTAATATTCATAGCTTTGATATGTTCAATGGCTGCTTTT
Apoc1	NM_007469	NM_007469-2061	CDS	ACCGGCCCGGATTTGTTCGGAATATTGTTAATATTCATAGCAATGTTCCGGACAAATCCGGGTTTT
Apoc1	NM_007469	NM_007469-2062	CDS	ACCGGGAACATATCAAACAGAAGGAAGTTAATATTCATAGCTTCCTTCTGTTTGATATGTTCTTTT
Apoc1	NM_007469	NM_007469-2064	UTR	ACCGGCCCTCTTCATTACAGACTAATGTTAATATTCATAGCATTGGTCTGTGATGAAGAGGGTTTT
Apoc2	NM_009695	NM_009695-2067	CDS	ACCGGCATGAGCACTTATGCAGGTATGTTAATATTCATAGCATGCCTGCGTAAGTGCTCATGTTTT
Apoc2	NM_009695	NM_009695-2069	UTR	ACCGGCAGACTAGGATGGTCCTATACGTTAATATTCATAGCGTGTAGGACCATCCTGGTCTGTTTT
Apoc3	NM_023114	NM_023114-2071	CDS	ACCGGGTACAGGGCTATATGGAATAAGTTAATATTCATAGCTTGTTCCATGTAGCCCTGTACTTTT
Apoc3	NM_023114	NM_023114-2073	CDS	ACCGGCGGTCTAGGATGCGTTAAGTAGTTAATATTCATAGCTACTTAGCGCATCCTGGACCGTTTT
Apoc3	NM_023114	NM_023114-2074	CDS	ACCGGCACCGGTTTCTGGGATTCTAGGTTAATATTCATAGCTTAGAATCCCAGAAGCCGGTGTTTT
Apoe	NM_009696	NM_009696-2078	CDS	ACCGGGAGGACATTATGATGGAAGTAGTTAATATTCATAGCTACTTCCGTCATAGTGTCCTCTTTT
Apoe	NM_009696	NM_009696-2082	UTR	ACCGGCCTTCTCCTGTCTTGCAATAAGTTAATATTCATAGCTTGTTGCAGGACAGGAGAAGGTTTT
Apol2	XM_911496	XM_911496-2083	UTR	ACCGGGCCAGAGGAGGAATCTTGGATGTTAATATTCATAGCATCCAGGATTCTTCCTCTGGCTTTT
Apol2	XM_911496	XM_911496-2086	UTR	ACCGGCCAGAGTGAGGGTCCTAAAGTGTTAATATTCATAGCACTTTGGGACCTTCACTCTGGTTTT
App	NM_007471	NM_007471-2090	CDS	ACCGGGCTGAGGAGATTTAAGATGAAGTTAATATTCATAGCTTCATCTTGAATCTCCTCAGCTTTT
App	NM_007471	NM_007471-2091	CDS	ACCGGGCTGATGTTGAGGGAGAGGGAGTTAATATTCATAGCTTCCTCTTCCTCAACATCAGCTTTT
App	NM_007471	NM_007471-2093	UTR	ACCGGCCCTTCCGTTTATTTATTCACGTTAATATTCATAGCGTGAGTAAATAAACGGAAGGGTTTT
Appl1	NM_145221	NM_145221-2094	CDS	ACCGGGCAGTACTTTCAACTTAACTTGTTAATATTCATAGCAAGTTGAGTTGAAAGTACTGCTTTT
Appl1	NM_145221	NM_145221-2095	CDS	ACCGGGAATCAAATAATGAGGGAGAAGTTAATATTCATAGCTTCTCCCTCATTGTTTGATTCTTTT
Appl1	NM_145221	NM_145221-2096	CDS	ACCGGCGTGTGTAGTTCTGTATGTTAGTTAATATTCATAGCTAGCATACAGAACTACACACGTTTT
Appl1	NM_145221	NM_145221-2097	CDS	ACCGGCGAAGAGAAATGGGTGGTGGTGTTAATATTCATAGCATCACCATCCATTTCTCTTCGTTTT
Appl1	NM_145221	NM_145221-2098	UTR	ACCGGGCACAGTGTATCCATGTTGAAGTTAATATTCATAGCTTCAGCATGGATACGCTGTGCTTTT
Appl2	NM_145220	NM_145220-2100	3UTR	ACCGGGCGTGCCTATACTCTATAAATGTTAATATTCATAGCATTTGTAGAGTGTAGGCACGCTTTT
Appl2	NM_145220	NM_145220-2104	CDS	ACCGGGCGATGAAGAAGTAATTTCAAGTTAATATTCATAGCTTGAAATTACTTCTTCATCGCTTTT
Appl2	NM_145220	NM_145220-2105	UTR	ACCGGGAGAGCCACTCTTTAAGTAGTGTTAATATTCATAGCACTGCTTAAGGAGTGGCTCTCTTTT
Aqp1	NM_007472	NM_007472-2106	3UTR	ACCGGGCCACATTCTTTAGGTGTTTAGTTAATATTCATAGCTAAGCACCTGAAGAATGTGGCTTTT
Aqp1	NM_007472	NM_007472-2107	CDS	ACCGGCCTTTGGTTTGAGTATCGTTAGTTAATATTCATAGCTAGCGATGCTCAAACCAAAGGTTTT
Aqp1	NM_007472	NM_007472-2108	CDS	ACCGGCAACTTCTCAAACCATTGGATGTTAATATTCATAGCATCCAGTGGTTTGAGAAGTTGTTTT
Aqp7	NM_007473	NM_007473-2112	3UTR	ACCGGGCCTTGTGTATGTTAGGTAATGTTAATATTCATAGCATTACCTAGCATACACAAGGCTTTT
Aqp7	NM_007473	NM_007473-2116	CDS	ACCGGGCTAGGTATGAACTCTGGATAGTTAATATTCATAGCTATCCGGAGTTCATGCCTAGCTTTT
Aqr	NM_009702	NM_009702-2119	CDS	ACCGGGCCGATTGAAATGGTGGATTGGTTAATATTCATAGCTAATCCACCGTTTCAATCGGCTTTT
Aqr	NM_009702	NM_009702-2122	CDS	ACCGGCCACTGCATTTGCATATTATTGTTAATATTCATAGCAATGATATGCAAATGCAGTGGTTTT
Ar	NM_013476	NM_013476-2124	CDS	ACCGGGAAATGTTATGAAGTAGGGATGTTAATATTCATAGCATCCCTGCTTCATAACATTTCTTTT
Ar	NM_013476	NM_013476-2125	CDS	ACCGGCCGCCGACATTAAAGATATTTGTTAATATTCATAGCAAATGTCTTTAATGTCGGCGGTTTT
Ar	NM_013476	NM_013476-2128	CDS	ACCGGCCTCTCTGTCTTTGTATAAATGTTAATATTCATAGCATTTATACAGAGACAGAGAGGTTTT
Ar	NM_013476	NM_013476-2129	UTR	ACCGGCAGGTTCCTTAGTTCTATTTCGTTAATATTCATAGCGAAATAGAACTGAGGAACCTGTTTT
Araf	NM_009703	NM_009703-2130	CDS	ACCGGCACGCCAAGAACATCATTTATGTTAATATTCATAGCATGAATGATGTTCTTGGCGTGTTTT
Araf	NM_009703	NM_009703-2132	CDS	ACCGGCAGTCGGATGTTTATGCTTATGTTAATATTCATAGCATAGGCATAGACATCCGACTGTTTT
Araf	NM_009703	NM_009703-2133	CDS	ACCGGGCATGAGTGTCTATGATTCTTGTTAATATTCATAGCAAGAGTCATAGACACTCATGCTTTT
Araf	NM_009703	NM_009703-2134	CDS	ACCGGGCAGTTTACTGTTCAGAGTTTGTTAATATTCATAGCAAGCTCTGAGCAGTAAACTGCTTTT
Arap1	NM_198096	NM_198096-2139	3UTR	ACCGGGCATGTTTACTGAGCTATTTAGTTAATATTCATAGCTAAATAGCTCAGTAAACATGCTTTT
Arap1	NM_198096	NM_198096-2140	UTR	ACCGGGCCATACCCACATCTCATATTGTTAATATTCATAGCGATATGGGATGTGGGTATGGCTTTT
Arap2	XM_001001363	XM_001001363-2142	CDS	ACCGGATGAGCTCATTGAGCTATTTAGTTAATATTCATAGCTAAATAGCTCAATGAGCTCATTTTT
Arap2	XM_001001363	XM_001001363-2146	CDS	ACCGGGGAGCCAGATTGTAGTATTATGTTAATATTCATAGCATAATACTACAGTCTGGCTCCTTTT
Arap2	XM_001001363	XM_001001363-2147	UTR	ACCGGGCCCTTTGAAGGTAGGTGTGTGTTAATATTCATAGCACACATCTACTTTCAAAGGGCTTTT
Arap3	NM_139206	NM_139206-2153	UTR	ACCGGCCTGGATGGGTGACTTTGGAAGTTAATATTCATAGCTTCCAGAGTCATCCATCCAGGTTTT
Ard1a	NM_019870	NM_019870-2156	CDS	ACCGGCTCAACTTTCAGATCAGTGAAGTTAATATTCATAGCTTCGCTGATCTGAAAGTTGAGTTTT
Areg	NM_009704	NM_009704-2160	3UTR	ACCGGCTGAGGATAATGTAGGGTAAAGTTAATATTCATAGCTTTACCCTGCATTGTCCTCAGTTTT
Areg	NM_009704	NM_009704-2163	CDS	ACCGGGAAACGATACTTTAGGGAATAGTTAATATTCATAGCTATTCCCTGAAGTATCGTTTCTTTT
Areg	NM_009704	NM_009704-2164	CDS	ACCGGCCACAAATATCCGGTTATATTGTTAATATTCATAGCAATATAGCCGGATATTTGTGGTTTT
Areg	NM_009704	NM_009704-2165	UTR	ACCGGCACACTGGAAATGATATTGGTGTTAATATTCATAGCACCAATGTCATTTCCGGTGTGTTTT
Arf3	NM_007478	NM_007478-2166	3UTR	ACCGGCCTCAGTATTAACTCCTTGTTGTTAATATTCATAGCAACAGGGAGTTGATACTGAGGTTTT
Arf3	NM_007478	NM_007478-2168	CDS	ACCGGCAAGGTTTGATATTTGTGGTTGTTAATATTCATAGCAACCACAAATATCAAGCCTTGTTTT
Arf3	NM_007478	NM_007478-2169	CDS	ACCGGGAAGAGCTTAATCGGTAAGAAGTTAATATTCATAGCTTCTTGCCGATTAGGCTCTTCTTTT
Arf3	NM_007478	NM_007478-2170	CDS	ACCGGCGTCACCGTAATTGGTATATTGTTAATATTCATAGCAATGTACCAATTGCGGTGACGTTTT
Arf3	NM_007478	NM_007478-2171	UTR	ACCGGCACACACCTGTTGTCTCTTTAGTTAATATTCATAGCTAAGGAGACAGCAGGTGTGTGTTTT
Arf4	NM_007479	NM_007479-2172	3UTR	ACCGGGCCCAGTATATGATGGTTCTGGTTAATATTCATAGCTAGAACTATCATATACTGGGCTTTT
Arf4	NM_007479	NM_007479-2175	CDS	ACCGGGTAGATAGCAATGATTGTGAAGTTAATATTCATAGCTTCACGATCATTGCTATCTACTTTT
Arf4	NM_007479	NM_007479-2176	CDS	ACCGGTCTCCGAAACAGAATATGGTAGTTAATATTCATAGCTACCATGTTCTGTTTCGGAGATTTT
Arf5	NM_007480	NM_007480-2179	CDS	ACCGGCGGGTCTAGGAGTCTGTTGATGTTAATATTCATAGCATCAGCAGACTCCTGGACCCGTTTT
Arf5	NM_007480	NM_007480-2180	CDS	ACCGGCAATGTGGAAATAGTGGAATAGTTAATATTCATAGCTATTCCACTGTTTCCACATTGTTTT
Arf5	NM_007480	NM_007480-2181	CDS	ACCGGGCGGATCTTTATGGTTGGTTTGTTAATATTCATAGCAAGCCAACCATAAGGATCCGCTTTT
Arf5	NM_007480	NM_007480-2182	CDS	ACCGGCCACGAGCTGTTAAAGCGTTAGTTAATATTCATAGCTAGCGCTTTGACAGCTCGTGGTTTT
Arf5	NM_007480	NM_007480-2183	UTR	ACCGGCTGCATGCTCTTTCTTGTTGTGTTAATATTCATAGCACGACAAGAGAGAGCATGCAGTTTT
Arf6	NM_007481	NM_007481-2186	CDS	ACCGGCGGGAATAAGGAAATGTGGATGTTAATATTCATAGCATCCGCATTTCCTTGTTCCCGTTTT
Arfgap1	NM_145760	NM_145760-2189	CDS	ACCGGGAATGCTAAGTTCTGAGAGTTGTTAATATTCATAGCAACTCTCGGAACTTAGCATTCTTTT
Arfgap1	NM_145760	NM_145760-2192	CDS	ACCGGGCGTGATGTCATTACTTTCTTGTTAATATTCATAGCAAGAAAGTAGTGACATCACGCTTTT
Arfgap1	NM_145760	NM_145760-2194	UTR	ACCGGCCTCCTGTATTTGACCTTAGTGTTAATATTCATAGCACTGAGGTCAAATGCAGGAGGTTTT
Arfgap3	NM_025445	NM_025445-2196	3UTR	ACCGGCCCACACAACACACATTTAAAGTTAATATTCATAGCTTTAAGTGTGTGTTGTGTGGGTTTT
Arfgap3	NM_025445	NM_025445-2197	CDS	ACCGGGCCGATTTCTATTGGAAGAAAGTTAATATTCATAGCTTTCTTCCAGTAGGAATCGGCTTTT
Arfgap3	NM_025445	NM_025445-2198	CDS	ACCGGCCAGAGGTTTCATTGATTATAGTTAATATTCATAGCTATAATCGATGAAACCTCTGGTTTT
Arfgef2	NM_001085495	NM_001085495-2201	CDS	ACCGGGTCGCTATTCTCCGTAGATAAGTTAATATTCATAGCTTATCTGCGGAGGATAGCGACTTTT
Arfgef2	NM_001085495	NM_001085495-2204	CDS	ACCGGCATTGAAGCTGACAAGTATTTGTTAATATTCATAGCAAATACTTGTCAGCTTCAATGTTTT
Arfip2	NM_029802	NM_029802-2207	CDS	ACCGGGCAGACTCTTTAGCAGTTTAAGTTAATATTCATAGCTTGAACTGCTGAAGAGTCTGCTTTT
Arfip2	NM_029802	NM_029802-2208	CDS	ACCGGGAACTTCTTTGTCTCTAGTATGTTAATATTCATAGCATGCTAGAGACAAAGAAGTTCTTTT
Arfip2	NM_029802	NM_029802-2210	UTR	ACCGGCACTGGGCTTTATTCCTAGATGTTAATATTCATAGCATCTGGGAATGAAGCCCAGTGTTTT
Arg1	NM_007482	NM_007482-2211	3UTR	ACCGGGCAGTTTCTTTCTGGTATGAAGTTAATATTCATAGCTTCATACCAGAAAGGAACTGCTTTT
Arg1	NM_007482	NM_007482-2213	CDS	ACCGGCCAGGGATTGACTACTTTAAAGTTAATATTCATAGCTTTAAGGTAGTCAGTCCCTGGTTTT
Arg1	NM_007482	NM_007482-2216	UTR	ACCGGCTGTGAATGTGCCATATGAAAGTTAATATTCATAGCTTTCATGTGGCGCATTCACAGTTTT
Arg2	NM_009705	NM_009705-2217	3UTR	ACCGGGCACCTTTCACAACAGTATTAGTTAATATTCATAGCTAATGCTGTTGTGAAAGGTGCTTTT
Arg2	NM_009705	NM_009705-2220	CDS	ACCGGCAGACATTTGATCGGTTGATTGTTAATATTCATAGCAATCAGCCGATCAAATGTCTGTTTT
Arg2	NM_009705	NM_009705-2221	CDS	ACCGGCACAAGATGATCCCTATAATAGTTAATATTCATAGCTATTGTAGGGATCATCTTGTGTTTT
Arg2	NM_009705	NM_009705-2222	UTR	ACCGGCTCTGGCATCTTTCACAATAGGTTAATATTCATAGCCTGTTGTGAAAGGTGCCAGAGTTTT
Arhgap1	NM_146124	NM_146124-2227	CDS	ACCGGCAAGATGACCAACACTAATTTGTTAATATTCATAGCAAGTTAGTGTTGGTCATCTTGTTTT
Arhgap1	NM_146124	NM_146124-2228	UTR	ACCGGGACTTGTGTTCCTGGTATTAAGTTAATATTCATAGCTTAATGCCAGGAGGACAAGTCTTTT
Arhgap4	NM_138630	NM_138630-2229	3UTR	ACCGGGCTCCTCTTATGTCTTTGTTTGTTAATATTCATAGCAAGCAAAGGCATAAGAGGAGCTTTT
Arhgap4	NM_138630	NM_138630-2231	CDS	ACCGGCATCCTAGATTCCAGTATAATGTTAATATTCATAGCATTATACTGGAATCTAGGATGTTTT
Arhgap5	NM_009706	NM_009706-2237	CDS	ACCGGCCCTATAACAACTACCTTGATGTTAATATTCATAGCATCAGGGTAGTTGTTATAGGGTTTT
Arhgap5	NM_009706	NM_009706-2238	CDS	ACCGGGCAAGCTTTAAGAGGAGTATTGTTAATATTCATAGCAATACTCCTCTTAGAGCTTGCTTTT
Arhgap6	NM_178754	NM_178754-2246	UTR	ACCGGCCTCCCTTTAATGCTTAAGGAGTTAATATTCATAGCTCCTTAGGCATTGAAGGGAGGTTTT
Arhgdib	NM_007486	NM_007486-2248	CDS	ACCGGCGAGAGTCTAACCAAGTATAAGTTAATATTCATAGCTTGTACTTGGTTAGACTCTCGTTTT
Arhgef1	NM_008488	NM_008488-2255	CDS	ACCGGCCTACAGTTAAAGGATATGATGTTAATATTCATAGCATCATGTCCTTTAACTGTAGGTTTT
Arhgef1	NM_008488	NM_008488-2256	CDS	ACCGGCCTGATTTGATCTTTGAGGATGTTAATATTCATAGCATCCTCAGAGATCAGATCAGGTTTT
Arhgef1	NM_008488	NM_008488-2258	UTR	ACCGGCAGAGGGAGATTGGTTGAATTGTTAATATTCATAGCAGTTCAGCCAATCTCCCTCTGTTTT
Arhgef2	NM_008487	NM_008487-2259	CDS	ACCGGGCAGGAGATTTACAACTGAATGTTAATATTCATAGCATTCGGTTGTAAATCTCCTGCTTTT
Arhgef2	NM_008487	NM_008487-2260	CDS	ACCGGCCTGAGATGTATGAGGTATATGTTAATATTCATAGCATGTACCTCATACATCTCAGGTTTT
Arhgef2	NM_008487	NM_008487-2261	CDS	ACCGGCGACGCTTTATACTTGAGTTTGTTAATATTCATAGCAAGCTCAAGTATAAAGCGTCGTTTT
Arhgef2	NM_008487	NM_008487-2263	CDS	ACCGGTCAGTGACATTCACACATGTTGTTAATATTCATAGCAACGTGTGTGAATGTCACTGATTTT
Arhgef2	NM_008487	NM_008487-2264	UTR	ACCGGCGGACTGAAGAATATTAGTAAGTTAATATTCATAGCTTACTAATGTTCTTCAGTCCGTTTT
Arhgef4	NM_183019	NM_183019-2266	3UTR	ACCGGGCTCTGGATATTCTTTGGAAAGTTAATATTCATAGCTTTCCAAAGAATGTCCAGAGCTTTT
Arhgef6	NM_152801	NM_152801-2271	3UTR	ACCGGCCACTGTTTGATTTAGAGTTTGTTAATATTCATAGCAAACTCTGAATCAAACAGTGGTTTT
Arhgef6	NM_152801	NM_152801-2273	CDS	ACCGGCCGTGGAGTTTAGGTTGCTTAGTTAATATTCATAGCTAGGCAACTTAAACTCCACGGTTTT
Arhgef6	NM_152801	NM_152801-2275	CDS	ACCGGCCTAAGGCTATTAAAGGATTTGTTAATATTCATAGCAAATCCTTTGATAGCCTTAGGTTTT
Arhgef6	NM_152801	NM_152801-2276	UTR	ACCGGCAGTGCCTTTAGCACTCTTTAGTTAATATTCATAGCTAAGGAGTGCTGAAGGCACTGTTTT
Arhgef7	NM_017402	NM_017402-2277	CDS	ACCGGCCTGGGATGAGATCAATTTATGTTAATATTCATAGCATAGATTGGTCTCATCCCAGGTTTT
Arhgef7	NM_017402	NM_017402-2278	3UTR	ACCGGGCGAGAATAAAGCAATACAAAGTTAATATTCATAGCTTTGTATTGCTTTATTCTCGCTTTT
Arhgef7	NM_017402	NM_017402-2279	CDS	ACCGGCCTGAAGGTTATCGAAGTTTAGTTAATATTCATAGCTAAGCTTCGATAACCTTCAGGTTTT
Arhgef7	NM_017402	NM_017402-2280	CDS	ACCGGGAAGTCTATGATGGCCTTTAAGTTAATATTCATAGCTTGAAGGCCGTCATAGACTTCTTTT
Arl4d	NM_031160	NM_031160-2283	3UTR	ACCGGGCATTTGGGATAAGTGGAGAGGTTAATATTCATAGCTTCTCCGCTTATCCCAAATGCTTTT
Arl4d	NM_031160	NM_031160-2285	CDS	ACCGGCAACATTGAGAAGATCTGAGTGTTAATATTCATAGCACTCGGATCTTCTCAGTGTTGTTTT
Arl4d	NM_031160	NM_031160-2286	CDS	ACCGGTGAGATGATTCTTAAGAGGAAGTTAATATTCATAGCTTCCTCTTGAGAATCATCTCATTTT
Arl4d	NM_031160	NM_031160-2287	CDS	ACCGGCGCCTTAAGTTTAAGGAGTTTGTTAATATTCATAGCAAACTCCTTGAACTTGAGGCGTTTT
Arnt	NM_009709	NM_009709-2289	CDS	ACCGGCCAGACAAGCTAACTATCTTAGTTAATATTCATAGCTAAGATGGTTAGCTTGTCTGGTTTT
Arnt	NM_009709	NM_009709-2290	CDS	ACCGGCCGATACAATATTGAAGGGATGTTAATATTCATAGCATCCCTTCAATGTTGTGTCGGTTTT
Arnt	NM_009709	NM_009709-2292	CDS	ACCGGCTGTAACTATTGTCCAGCTATGTTAATATTCATAGCATGGCTGGACAATGGTTACAGTTTT
Arnt	NM_009709	NM_009709-2294	UTR	ACCGGGCCTGAGAGAGAGTATGAATAGTTAATATTCATAGCTGTTCATGCTCTCTCTCAGGCTTTT
Arnt2	NM_007488	NM_007488-2296	CDS	ACCGGCCACCTGTCTTTGAATAGAATGTTAATATTCATAGCATTCTGTTCAAAGGCAGGTGGTTTT
Arnt2	NM_007488	NM_007488-2298	CDS	ACCGGCCTACTTTGATGAGATTGAGTGTTAATATTCATAGCACTCGATCTCATCAGAGTAGGTTTT
Arnt2	NM_007488	NM_007488-2299	CDS	ACCGGGATGGTGAAGGTCCTAGTAAGGTTAATATTCATAGCTTTACTGGGACCTTCACCATCTTTT
Arntl	NM_007489	NM_007489-2301	3UTR	ACCGGCCATTGATACAAGTCAATCTAGTTAATATTCATAGCTAGATTGACTTGTATCAATGGTTTT
Arntl	NM_007489	NM_007489-2304	CDS	ACCGGGCCAAAGTTAAGGAATAGCTAGTTAATATTCATAGCTAGCTGTTCCTTAACTTTGGCTTTT
Arpc1a	NM_019767	NM_019767-2308	3UTR	ACCGGCTGAAGTAACTAGTGTGTGTTGTTAATATTCATAGCAACACACGCTAGTTGCTTCAGTTTT
Arpc1a	NM_019767	NM_019767-2309	CDS	ACCGGCCGATGCTCTTTAACTATGATGTTAATATTCATAGCATCGTAGTTAAAGAGCATCGGTTTT
Arpc1a	NM_019767	NM_019767-2310	CDS	ACCGGCAAGCAAGATTGTCGTAAATTGTTAATATTCATAGCAATTTGCGACAATCTTGCTTGTTTT
Arpc1a	NM_019767	NM_019767-2311	CDS	ACCGGGCCTATGTTTGGAGTTAGAAAGTTAATATTCATAGCTTTCTGACTCCAGACATAGGCTTTT
Arpc1a	NM_019767	NM_019767-2312	UTR	ACCGGCCAGGGAAACATTGTCACATTGTTAATATTCATAGCAGTGTGACAGTGTTTCCCTGGTTTT
Arpc2	NM_029711	NM_029711-2313	CDS	ACCGGGCAGTTATCTATTATAGGGATGTTAATATTCATAGCATCCCTATAATGGATAACTGCTTTT
Arpc2	NM_029711	NM_029711-2314	CDS	ACCGGTCAAATCCTAATGGAGACAAAGTTAATATTCATAGCTTTGTCTCCATTAGGATTTGATTTT
Arpc2	NM_029711	NM_029711-2317	CDS	ACCGGCTTTGCTATATGACTTGGAAAGTTAATATTCATAGCTTTCCAGGTCATATAGCAAAGTTTT
Arpc3	NM_019824	NM_019824-2319	3UTR	ACCGGCCTATCGTATTAAGGAGAGAAGTTAATATTCATAGCTTCTCTCCTTGATACGGTAGGTTTT
Arpc3	NM_019824	NM_019824-2322	CDS	ACCGGTCAGAGTGATAAACCTAGCAAGTTAATATTCATAGCTTGCTGGGTTTATCACTCTGATTTT
Arpc3	NM_019824	NM_019824-2324	UTR	ACCGGCAGGCTAATGTGTCTGTTTATGTTAATATTCATAGCATGAACAGACACATTGGCCTGTTTT
Arpc4	NM_026552	NM_026552-2328	CDS	ACCGGGCTGAGGAGTTTCTTAAGAATGTTAATATTCATAGCATTCTTGAGGAACTCCTCAGCTTTT
Arpc4	NM_026552	NM_026552-2330	UTR	ACCGGCTGCTTTGGTTAGTTTCTGATGTTAATATTCATAGCATCAGAAACTAGCCAGAGCAGTTTT
Arpc5	NM_026369	NM_026369-2332	CDS	ACCGGGCATTGTCTTGAAGGTGTTTAGTTAATATTCATAGCTAAGCACCTTCAAGACGATGCTTTT
Arpc5	NM_026369	NM_026369-2333	CDS	ACCGGCATCGTCTTGAAGGTGTTTATGTTAATATTCATAGCATAAGCACCTTCAAGACGATGTTTT
Arpc5	NM_026369	NM_026369-2335	3UTR	ACCGGTGAGAGACTGGCAGTTATTAAGTTAATATTCATAGCTTAATAGCTGCCAGTCTCTCATTTT
Arpc5l	NM_028809	NM_028809-2340	CDS	ACCGGCAAACTTTAAGAGCAGTGAAAGTTAATATTCATAGCTTTCGCTGCTCTTAAAGTTTGTTTT
Arpc5l	NM_028809	NM_028809-2341	CDS	ACCGGGAAATGGCATTGATTTGCTAAGTTAATATTCATAGCTTAGCAAATCAATGCCATTTCTTTT
Arpc5l	NM_028809	NM_028809-2342	UTR	ACCGGGCTTGGGTTCTGAAGTGGAAGGTTAATATTCATAGCTTTCCGCTTCAGAACCCAAGCTTTT
Arrb1	NM_177231	NM_177231-2343	CDS	ACCGGCCTTGAGGTATCATTGGATAAGTTAATATTCATAGCTTATCCAGTGATGCCTCAAGGTTTT
Arrb1	NM_177231	NM_177231-2345	CDS	ACCGGGACATTGTATTTGAGGACTTTGTTAATATTCATAGCAAAGTCCTCAAATACAATGTCTTTT
Arrb1	NM_177231	NM_177231-2347	3UTR	ACCGGGCCCGGTGTTTGTTGTTGTTTGTTAATATTCATAGCAAATAACAACAAACACTGGGCTTTT
Arrb1	NM_177231	NM_177231-2348	UTR	ACCGGCGTGTTCTTCCTATTCTGGTTGTTAATATTCATAGCAACCAGAATGGGAAGGAGACGTTTT
Arrb2	NM_145429	NM_145429-2350	CDS	ACCGGGACTATTTGAAGGACTGGAAAGTTAATATTCATAGCTTTCCGGTCCTTCAAGTAGTCTTTT
Arrb2	NM_145429	NM_145429-2351	CDS	ACCGGCCTCATCGAATTCGATATCAAGTTAATATTCATAGCTTGGTATCGAATTCGATGAGGTTTT
Arrb2	NM_145429	NM_145429-2352	CDS	ACCGGGTGCCAAATCAATAGAAGAAAGTTAATATTCATAGCTTTCTTCTATTGATTTGGCACTTTT
Arsa	NM_009713	NM_009713-2357	CDS	ACCGGCCTAACATCCTGTTGATCTTTGTTAATATTCATAGCAAAGATCAGCAGGATGTTAGGTTTT
Arsa	NM_009713	NM_009713-2358	UTR	ACCGGCGATGCCATCTTACTAGAAAGGTTAATATTCATAGCCTTTCTGGTAAGGTGGCATCGTTTT
Arsa	NM_009713	NM_009713-2359	UTR	ACCGGGCCACCTTACTAGAAAGAGTTGTTAATATTCATAGCAGCTCTTTCTGGTAAGGTGGCTTTT
Arsb	NM_009712	NM_009712-2360	CDS	ACCGGCCAAGATAAGCACAGATGTATGTTAATATTCATAGCATACGTCTGTGCTTATCTTGGTTTT
Arsb	NM_009712	NM_009712-2361	CDS	ACCGGCAAGATAAGCACAGATGTATTGTTAATATTCATAGCAATACGTCTGTGCTTATCTTGTTTT
Arsb	NM_009712	NM_009712-2362	CDS	ACCGGCCGAGGATTTGATACCTATTTGTTAATATTCATAGCAAGTAGGTATCGAATCCTCGGTTTT
Arsb	NM_009712	NM_009712-2363	CDS	ACCGGGCGCTGATTGAGTCTTTGAGTGTTAATATTCATAGCATTCAAAGACTCAATCGGCGCTTTT
Arsb	NM_009712	NM_009712-2364	UTR	ACCGGGCTGGGAATTTGATATAGGAAGTTAATATTCATAGCTTCCTATGTCAAGTTCCCAGCTTTT
Asah1	NM_019734	NM_019734-2370	CDS	ACCGGCGTGGATAGAAGATTGTAGAAGTTAATATTCATAGCTTCTGCAATCTTCTGTCCACGTTTT
Asap2	NM_001004364	NM_001004364-2373	CDS	ACCGGCGAGACCTATGAGGACTATAAGTTAATATTCATAGCTTGTAGTCCTCATGGGTCTCGTTTT
Asap2	NM_001004364	NM_001004364-2374	3UTR	ACCGGCGCATTTGTATCATTGGTCTTGTTAATATTCATAGCAAGACCGATGATACAGATGCGTTTT
Ascc3	XM_125617	XM_125617-2377	CDS	ACCGGCCAGTGATAAATGTTGGTATAGTTAATATTCATAGCTATGCCAACATTTATCACTGGTTTT
Ascc3	XM_125617	XM_125617-2378	UTR	ACCGGCCTTGACAGAATCAATTTCAAGTTAATATTCATAGCTTGAAGTTGATTCTGTCAAGGTTTT
Ascc3	XM_125617	XM_125617-2379	UTR	ACCGGCAGAGGTTGAGAGTCTTGATTGTTAATATTCATAGCAGTCAAGACTCTCAGCCTCTGTTTT
Ascc3	XM_125617	XM_125617-2380	UTR	ACCGGGAGGTTGAGAGTCTTGATTGTGTTAATATTCATAGCACAGTCAAGACTCTCAGCCTCTTTT
Ascc3	XM_125617	XM_125617-2381	UTR	ACCGGGCTGAGAGTCTTGATTGTTTAGTTAATATTCATAGCTGAACAGTCAAGACTCTCAGCTTTT
Asgr2	NM_007493	NM_007493-2385	CDS	ACCGGTGGATGGAACTGATTATAGAAGTTAATATTCATAGCTTCTATAATCAGTTCCATCCATTTT
Asgr2	NM_007493	NM_007493-2386	CDS	ACCGGGAGCTAGTTTCATATTTGGATGTTAATATTCATAGCATCCAAATATGAAACTGGCTCTTTT
Asgr2	NM_007493	NM_007493-2387	3UTR	ACCGGACTAGGAGTCTGCTCAATTATGTTAATATTCATAGCATGATTGAGCAGACTCCTAGTTTTT
Ash1l	NM_138679	NM_138679-2389	CDS	ACCGGGCTGCCATATTTGGCTTTAAAGTTAATATTCATAGCTTTAGAGCCAAATGTGGCAGCTTTT
Ash1l	NM_138679	NM_138679-2391	CDS	ACCGGCCCATTTATGTTGGAAAGTATGTTAATATTCATAGCATACTTTCCAACATGAATGGGTTTT
Ash1l	NM_138679	NM_138679-2392	CDS	ACCGGGCCTCATAGAAAGGAACTATTGTTAATATTCATAGCAATGGTTCCTTTCTGTGAGGCTTTT
Asna1	NM_019652	NM_019652-2395	CDS	ACCGGCCTACCAAGGTTAAAGGTTATGTTAATATTCATAGCATAGCCTTTGACCTTGGTAGGTTTT
Asna1	NM_019652	NM_019652-2397	CDS	ACCGGCCGATTTGTTAGCGAATAGTTGTTAATATTCATAGCAACTGTTCGCTAACAGATCGGTTTT
Asna1	NM_019652	NM_019652-2398	CDS	ACCGGCCAGCTCATAACATCTTAGATGTTAATATTCATAGCATCTGAGATGTTGTGAGCTGGTTTT
Asns	NM_012055	NM_012055-2401	CDS	ACCGGCGTGAAGAACAATCTGTGTATGTTAATATTCATAGCATACGCAGATTGTTCTTCACGTTTT
Asns	NM_012055	NM_012055-2405	CDS	ACCGGCGCTATCAAGAAACGTTTGATGTTAATATTCATAGCATCAAGCGTTTCTTGATAGCGTTTT
Asns	NM_012055	NM_012055-2406	UTR	ACCGGCCAGGCTTATTTAGGTATGAAGTTAATATTCATAGCTTCATGCCTAAGTAAGCCTGGTTTT
Aspa	NM_023113	NM_023113-2408	CDS	ACCGGCCCTGCTCTGTTTATCTTATTGTTAATATTCATAGCAATGAGATAAACAGAGCAGGGTTTT
Aspa	NM_023113	NM_023113-2409	CDS	ACCGGCCTTCACAACACCATTTCTAAGTTAATATTCATAGCTTAGAAGTGGTGTTGTGAAGGTTTT
Aspa	NM_023113	NM_023113-2411	CDS	ACCGGACTCGTTCCATTGCTAAGTATGTTAATATTCATAGCATACTTGGCAATGGAACGAGTTTTT
Asph	NM_023066	NM_023066-2413	CDS	ACCGGCGGCTGATATTTATTGTGGATGTTAATATTCATAGCATCCACGATGAATATCAGCCGTTTT
Asph	NM_023066	NM_023066-2415	CDS	ACCGGCCCTAGTGATACTACTTTAAAGTTAATATTCATAGCTTTAAGGTAGTATCACTAGGGTTTT
Asph	NM_023066	NM_023066-2417	CDS	ACCGGCCGAAACAATAGGATGTAGAAGTTAATATTCATAGCTTCTGCATCCTGTTGTTTCGGTTTT
Asrgl1	NM_025610	NM_025610-2421	CDS	ACCGGCCAGAGTTTAACGTAGGTTATGTTAATATTCATAGCATAACCTGCGTTGAACTCTGGTTTT
Asrgl1	NM_025610	NM_025610-2424	UTR	ACCGGGAGGAGCCTACATTTCCATTAGTTAATATTCATAGCTGATGGAGATGTAGGCTCCTCTTTT
Ass1	NM_007494	NM_007494-2425	3UTR	ACCGGCTCCCAGGTTTCAGTATTAATGTTAATATTCATAGCATTAATGCTGAAGCCTGGGAGTTTT
Ass1	NM_007494	NM_007494-2426	CDS	ACCGGGTCTCCACTTTCACTTTACAAGTTAATATTCATAGCTTGTAGAGTGAAAGTGGAGACTTTT
Ass1	NM_007494	NM_007494-2428	CDS	ACCGGCTGATGGAGTATGCAAAGTAAGTTAATATTCATAGCTTGCTTTGCATACTCCATCAGTTTT
Ass1	NM_007494	NM_007494-2430	UTR	ACCGGCAGGCTTCAGTATTAATTGTTGTTAATATTCATAGCAACAATTAATGCTGAAGCCTGTTTT
Atf2	NM_001025093	NM_001025093-2431	3UTR	ACCGGGCGAAATTTGTGGTTGTAAATGTTAATATTCATAGCATTTACAACCACAGATTTCGCTTTT
Atf2	NM_001025093	NM_001025093-2433	CDS	ACCGGCCATCCTTTAACAGGCTAATTGTTAATATTCATAGCAATTGGCCTGTTAGAGGATGGTTTT
Atf2	NM_001025093	NM_001025093-2435	3UTR	ACCGGGCGAGCTAACTTGTATTTATTGTTAATATTCATAGCAATAAGTACAAGTTAGCTCGCTTTT
Atf3	NM_007498	NM_007498-2440	CDS	ACCGGCAGAATAAACACCTCTGTCATGTTAATATTCATAGCATGGCAGAGGTGTTTATTCTGTTTT
Atf3	NM_007498	NM_007498-2442	UTR	ACCGGCAGAGGATGGATGACATCTTTGTTAATATTCATAGCAAAGGTGTCGTCCATCCTCTGTTTT
Atf4	NM_009716	NM_009716-2444	CDS	ACCGGCCAGAGCATTTCTTTAGTTTAGTTAATATTCATAGCTAAACTAAAGGAATGCTCTGGTTTT
Atf4	NM_009716	NM_009716-2447	CDS	ACCGGCGGATAAAGATACCTTTGAGTGTTAATATTCATAGCACTCGAAGGTATCTTTGTCCGTTTT
Atf5	NM_030693	NM_030693-2451	CDS	ACCGGCCTGTTAATTGAGGTGTATAAGTTAATATTCATAGCTTATACACCTCAATTAGCAGGTTTT
Atf5	NM_030693	NM_030693-2454	UTR	ACCGGCCTCCATTCTACTTTCCTATTGTTAATATTCATAGCGATAGGAAAGTGGAATGGAGGTTTT
Atf7ip	NM_019426	NM_019426-2457	CDS	ACCGGCCAGGGACTTTGGTGACTAATGTTAATATTCATAGCATTGGTCACTAAAGTCCCTGGTTTT
Atf7ip	NM_019426	NM_019426-2458	CDS	ACCGGCGAGGCTCAATATAGATGAAAGTTAATATTCATAGCTTTCATCTGTATTGGGCCTCGTTTT
Atg10	NM_025770	NM_025770-2462	CDS	ACCGGCTCTGAGCTATGCTAAAGTAAGTTAATATTCATAGCTTGCTTTAGCATAGCTCAGAGTTTT
Atg10	NM_025770	NM_025770-2463	CDS	ACCGGCCAATACTTGGGCAACTATTTGTTAATATTCATAGCAAATGGTTGCCCAAGTATTGGTTTT
Atg10	NM_025770	NM_025770-2465	UTR	ACCGGGTGCTTGCTTTAGTGAATGATGTTAATATTCATAGCATCGTTCACTAAAGCGAGCACTTTT
Atg12	NM_026217	NM_026217-2467	CDS	ACCGGCCAAGGACTCATTGATTTCATGTTAATATTCATAGCATGAAGTCAATGAGTCCTTGGTTTT
Atg12	NM_026217	NM_026217-2470	CDS	ACCGGCAAGAAGTTGGAACTCTATATGTTAATATTCATAGCATATAGAGTTCCAACTTCTTGTTTT
Atg12	NM_026217	NM_026217-2472	UTR	ACCGGGTGCTGTGGGAAGAGATTTATGTTAATATTCATAGCGTAAGTCTCTTCCCACAGCACTTTT
Atg16l1	NM_029846	NM_029846-2473	CDS	ACCGGCCTTCTGGATTCTATCATTAAGTTAATATTCATAGCTTAGTGATAGAATCCAGAAGGTTTT
Atg16l1	NM_029846	NM_029846-2476	3UTR	ACCGGCCGTAGCTTTCTTGAGAATTTGTTAATATTCATAGCAAGTTCTCAAGAAAGCTACGGTTTT
Atg16l2	XM_001476186	XM_001476186-2480	CDS	ACCGGGACAACACACTCAAGGTTATTGTTAATATTCATAGCGATAACCTTGAGTGTGTTGTCTTTT
Atg16l2	XM_001476186	XM_001476186-2482	CDS	ACCGGCAAAGTGACTGCTGCTAAATTGTTAATATTCATAGCAATTTGGCAGCAGTCACTTTGTTTT
Atg16l2	XM_001476186	XM_001476186-2483	UTR	ACCGGGCAGAGTTTCTGTTTGGGAAAGTTAATATTCATAGCTTTCCCAGACAGAAGCTCTGCTTTT
Atg2a	NM_194348	NM_194348-2485	3UTR	ACCGGCAGAGTGAGGGTGGAGGCTTTGTTAATATTCATAGCAAAGCCTCCATCCTCATTCTGTTTT
Atg2a	NM_194348	NM_194348-2488	UTR	ACCGGCACTGCTGCTTTGTTCTAGAAGTTAATATTCATAGCTTCTGGAACAAGGCAGCAGTGTTTT
Atg3	NM_026402	NM_026402-2492	CDS	ACCGGCATATCACAACACAGGTATTAGTTAATATTCATAGCTAATACCTGTGTTGTGATATGTTTT
Atg3	NM_026402	NM_026402-2493	CDS	ACCGGCCATGTTACAAGTGGTGTAAAGTTAATATTCATAGCTTTACACCGCTTGTAGCATGGTTTT
Atg3	NM_026402	NM_026402-2495	UTR	ACCGGCCCTGTCAGATGATGATTGTAGTTAATATTCATAGCTGCAATCATCGTCTGACAGGGTTTT
Atg4a	NM_174875	NM_174875-2500	3UTR	ACCGGGCCTGATATGCAGATAGTATAGTTAATATTCATAGCTATGCTATCTGCATATCAGGCTTTT
Atg4b	NM_174874	NM_174874-2503	CDS	ACCGGCCATCCATTAGATAGCGTAAAGTTAATATTCATAGCTTTGCGCTATCTGATGGATGGTTTT
Atg4c	NM_175029	NM_175029-2507	CDS	ACCGGCCTTGAATATTGTGTAGGTATGTTAATATTCATAGCATACCTACACAGTATTCAAGGTTTT
Atg4c	NM_175029	NM_175029-2508	CDS	ACCGGGCCATTGAAGATCATGTAATTGTTAATATTCATAGCAATTACATGATCTTCAATGGCTTTT
Atg4c	NM_175029	NM_175029-2509	CDS	ACCGGCGGCAAACCTAAACAGTTATAGTTAATATTCATAGCTATGACTGTTTAGGTTTGCCGTTTT
Atg4d	NM_153583	NM_153583-2513	3UTR	ACCGGGCTTGGTTGTAGAGGTAGGTTGTTAATATTCATAGCAACCTGCCTCTACAACTAAGCTTTT
Atg4d	NM_153583	NM_153583-2514	CDS	ACCGGGCCTGGAATAACGTTAAGTATGTTAATATTCATAGCATACTTGACGTTGTTCCAGGCTTTT
Atg4d	NM_153583	NM_153583-2515	CDS	ACCGGCGGCATTCACTGTACTTTATTGTTAATATTCATAGCAATGAAGTACAGTGAATGCCGTTTT
Atg4d	NM_153583	NM_153583-2517	UTR	ACCGGCCCAACACAGTTGAGACTTATGTTAATATTCATAGCATAGGTCTCAGCTGTGTTGGGTTTT
Atg4d	NM_153583	NM_153583-2518	UTR	ACCGGCTGGTGTTGTTGATATTTCAGGTTAATATTCATAGCCTGAAATGTCAACAACGCCAGTTTT
Atg5	NM_053069	NM_053069-2520	CDS	ACCGGCCTTGGAACATCACAGTATATGTTAATATTCATAGCATGTACTGTGATGTTCCAAGGTTTT
Atg5	NM_053069	NM_053069-2521	CDS	ACCGGGCAGAACCATACTATTTGTTTGTTAATATTCATAGCAAGCAAATAGTATGGTTCTGCTTTT
Atg5	NM_053069	NM_053069-2522	CDS	ACCGGGCATTTGAGCTACCTAGATAAGTTAATATTCATAGCTTATCTGGGTAGCTCAGATGCTTTT
Atg5	NM_053069	NM_053069-2524	UTR	ACCGGCTGTCCCAGGATTTATTATTGGTTAATATTCATAGCCAGTAATAAATCCTGGGACAGTTTT
Atg7	NM_028835	NM_028835-2525	3UTR	ACCGGCCAGCTCTGAACTTAATAATAGTTAATATTCATAGCTATTATTGAGTTCAGAGCTGGTTTT
Atg7	NM_028835	NM_028835-2526	CDS	ACCGGGCCTGGTATTTGATAAATGTAGTTAATATTCATAGCTACATTTATCAAATGCCAGGCTTTT
Atg7	NM_028835	NM_028835-2527	CDS	ACCGGCGTGACACATAGCATTATCTTGTTAATATTCATAGCAAGATGATGCTATGTGTCACGTTTT
Atg7	NM_028835	NM_028835-2528	CDS	ACCGGCCTAAAGAAGTACCATTTCTAGTTAATATTCATAGCTAGAAGTGGTACTTCTTTAGGTTTT
Atg7	NM_028835	NM_028835-2529	CDS	ACCGGCCAAGGTCAAAGGATAAAGATGTTAATATTCATAGCATCTTTGTCCTTTGACCTTGGTTTT
Atg9a	NM_001003917	NM_001003917-2530	3UTR	ACCGGCCAGGAAGAATATGAGGATTAGTTAATATTCATAGCTAGTCCTCATATTCTTCCTGGTTTT
Atg9a	NM_001003917	NM_001003917-2533	3UTR	ACCGGCCTCATTTACTAAGAGGAGAAGTTAATATTCATAGCTTCTCCTCTTGGTAAGTGAGGTTTT
Atg9a	NM_001003917	NM_001003917-2534	UTR	ACCGGGCTCAGGGTGTGGTGTTAGAAGTTAATATTCATAGCTTCTAGCACCACACTCTGAGCTTTT
Atg9b	NM_001002897	NM_001002897-2536	CDS	ACCGGGATGAGCTTCCACGTTATTTAGTTAATATTCATAGCTAAATAGCGTGGAGGCTCATCTTTT
Atg9b	NM_001002897	NM_001002897-2537	CDS	ACCGGCAGCCTCTTTGCCTTTATTTCGTTAATATTCATAGCGAAATAGAGGCAAGGAGGCTGTTTT
Atic	NM_026195	NM_026195-2542	CDS	ACCGGGCCAGGTTTGATTTCAACTTTGTTAATATTCATAGCAAGGTTGAAATCAAGCCTGGCTTTT
Atic	NM_026195	NM_026195-2543	CDS	ACCGGCGAGTGTTGTCTATGAAGTTTGTTAATATTCATAGCAAACTTCATGGACAGCACTCGTTTT
Atic	NM_026195	NM_026195-2545	UTR	ACCGGGTCCTTGTGAGACACTTAAGTGTTAATATTCATAGCACTTAGGTGTCTCACAGGGACTTTT
Atm	NM_007499	NM_007499-2547	CDS	ACCGGCCTCCAATTCTTCAGTGTAATGTTAATATTCATAGCATTACGCTGAAGAATTGGAGGTTTT
Atn1	NM_007881	NM_007881-2555	CDS	ACCGGCTGCATGAGAATGAAGTTCTTGTTAATATTCATAGCAAGAACTTCGTTCTCGTGCAGTTTT
Atoh1	NM_007500	NM_007500-2559	3UTR	ACCGGCCCAGAATACATGCACTTTATGTTAATATTCATAGCATGAAGTGCGTGTATTCTGGGTTTT
Atoh1	NM_007500	NM_007500-2561	CDS	ACCGGCTGTCCAAATATGAGATCCTAGTTAATATTCATAGCTAGGGTCTCATATTTGGACAGTTTT
Atoh1	NM_007500	NM_007500-2563	UTR	ACCGGCTCTGGTTTGGGTTTCATTTAGTTAATATTCATAGCTAAGTGAAACCCAGACCAGAGTTTT
Atp12a	NM_138652	NM_138652-2565	CDS	ACCGGCCAAGATAATAACACTGTGTAGTTAATATTCATAGCTACACAGTGTTATTATCTTGGTTTT
Atp12a	NM_138652	NM_138652-2569	UTR	ACCGGCCTCAGGAGATTTCTGCATAAGTTAATATTCATAGCTTGTGCAGAGATCTCCTGAGGTTTT
Atp13a2	NM_029097	NM_029097-2570	3UTR	ACCGGGAACTCTCTCAAGAGATAGTAGTTAATATTCATAGCTACTGTCTCTTGAGAGAGTTCTTTT
Atp13a2	NM_029097	NM_029097-2574	CDS	ACCGGGCCGACCATTACTATTGGTATGTTAATATTCATAGCATACCAGTAGTAGTGGTCGGCTTTT
Atp13a2	NM_029097	NM_029097-2575	UTR	ACCGGCCACGACTGGAATTCTCTTAAGTTAATATTCATAGCTTGAGAGAGTTCCAGTCGTGGTTTT
Atp1a1	NM_144900	NM_144900-2576	3UTR	ACCGGCGTCTTGGAATGAAGTATGTAGTTAATATTCATAGCTACATGCTTCATTCCAGGACGTTTT
Atp1a1	NM_144900	NM_144900-2577	CDS	ACCGGGCGCTCTTAAAGTGTATTGAAGTTAATATTCATAGCTTCAATGCACTTTAAGAGCGCTTTT
Atp1a1	NM_144900	NM_144900-2579	CDS	ACCGGCATCGTAAATACGGAATAGATGTTAATATTCATAGCATCTGTTCCGTATTTACGATGTTTT
Atp1a1	NM_144900	NM_144900-2580	CDS	ACCGGGAAGTGTTTATGGACGACTATGTTAATATTCATAGCATGGTCGTCCATAGACACTTCTTTT
Atp1a1	NM_144900	NM_144900-2581	UTR	ACCGGCCCTCTTTGTGTACTTTAAGTGTTAATATTCATAGCACTTGAAGTACACAAAGAGGGTTTT
Atp1a2	NM_178405	NM_178405-2585	UTR	ACCGGGTGTCCTGTCTTTAGAGATTAGTTAATATTCATAGCTAGTCTCTAAAGGCAGGACACTTTT
Atp1a3	NM_144921	NM_144921-2589	CDS	ACCGGCGCACTGTTAATGACTTAGAAGTTAATATTCATAGCTTCTAGGTCATTGACAGTGCGTTTT
Atp1a3	NM_144921	NM_144921-2591	CDS	ACCGGGAGCACAAGATGTTAGTAGAAGTTAATATTCATAGCTTCTACTGACATCTTGTGCTCTTTT
Atp1a3	NM_144921	NM_144921-2592	CDS	ACCGGCCTCTTTCTTATTCTGGGTTAGTTAATATTCATAGCTAACCCAGAATGAGAGAGAGGTTTT
Atp1a3	NM_144921	NM_144921-2593	UTR	ACCGGCCACTACACTTTGTGTTTGTGGTTAATATTCATAGCCACAAACACAAGGTGTGGTGGTTTT
Atp1b1	NM_009721	NM_009721-2595	CDS	ACCGGCGGTGGTGGTTGGTTTAAGGTGTTAATATTCATAGCATCTTAAACCAACTACCACCGTTTT
Atp1b1	NM_009721	NM_009721-2596	CDS	ACCGGCGTGCTAAACATCATTAGGTTGTTAATATTCATAGCAACCTGATGATGTTTAGCACGTTTT
Atp1b1	NM_009721	NM_009721-2598	CDS	ACCGGCCTTCTGTTCTATGTGATATTGTTAATATTCATAGCAATATCACGTAGAACAGAAGGTTTT
Atp1b1	NM_009721	NM_009721-2599	UTR	ACCGGCCTGTCATTGTGGTTAGTGATGTTAATATTCATAGCATCACTAGCCACAGTGACAGGTTTT
Atp1b2	NM_013415	NM_013415-2601	CDS	ACCGGCGATATTATGAGCAACTTGATGTTAATATTCATAGCATCAGGTTGCTCATAATATCGTTTT
Atp1b2	NM_013415	NM_013415-2602	CDS	ACCGGCCCAAGATTGAGAACTTTGATGTTAATATTCATAGCATCAAGGTTCTCAGTCTTGGGTTTT
Atp1b2	NM_013415	NM_013415-2603	CDS	ACCGGTCTGATGTACTTTCCTTACTAGTTAATATTCATAGCTAGTAGGGAAAGTACATCAGATTTT
Atp1b3	NM_007502	NM_007502-2607	CDS	ACCGGCCAGACGGATATCCATAAATAGTTAATATTCATAGCTATTTGTGGATATCCGTCTGGTTTT
Atp1b3	NM_007502	NM_007502-2609	CDS	ACCGGACAGCTTTGCATCTTTGTGAAGTTAATATTCATAGCTTCACAAGGATGCAAGGCTGTTTTT
Atp1b3	NM_007502	NM_007502-2610	UTR	ACCGGGTCTCCACAGAATTTATGTTGGTTAATATTCATAGCCAACATGAATTCTGTGGAGACTTTT
Atp2a1	NM_007504	NM_007504-2613	CDS	ACCGGCCAGACTAAGTTAAGCGATATGTTAATATTCATAGCATGTCGCTTAACTTGGTCTGGTTTT
Atp2a1	NM_007504	NM_007504-2617	UTR	ACCGGCAGGCACAAGGTAACTGATTAGTTAATATTCATAGCTAGTCAGTTGCCTTGTGCCTGTTTT
Atp2a2	NM_009722	NM_009722-2618	3UTR	ACCGGGCCTCTCTAATTGTATGATAAGTTAATATTCATAGCTTATCATACAGTTAGAGAGGCTTTT
Atp2a2	NM_009722	NM_009722-2621	CDS	ACCGGCCGAGCTGTTAATCAAGATAAGTTAATATTCATAGCTTGTCTTGATTAACAGCTCGGTTTT
Atp2a2	NM_009722	NM_009722-2622	CDS	ACCGGCCTGGTGATATGGTGGAAGTTGTTAATATTCATAGCAATTTCCACTATATCACCAGGTTTT
Atp2a2	NM_009722	NM_009722-2623	UTR	ACCGGCGTGCATGTGTGTTGTTAGTAGTTAATATTCATAGCTGCTAACAACGCACATGCACGTTTT
Atp2a3	NM_016745	NM_016745-2624	3UTR	ACCGGGAACGTACATTGTTCTTCTTTGTTAATATTCATAGCAAAGAAGAGCAATGTACGTTCTTTT
Atp2a3	NM_016745	NM_016745-2626	CDS	ACCGGGATGGTGTTCTTGGGATATTTGTTAATATTCATAGCAAATGTCCCGAGAACACCATCTTTT
Atp2a3	NM_016745	NM_016745-2628	CDS	ACCGGACCCGCATATAAGTCTTGAATGTTAATATTCATAGCATTCGAGACTTATGTGCGGGTTTTT
Atp2a3	NM_016745	NM_016745-2629	UTR	ACCGGCCTGGCATTATTCTTTGCTTTGTTAATATTCATAGCAGAGCAAAGAGTAATGCCAGGTTTT
Atp2b1	NM_026482	NM_026482-2630	CDS	ACCGGGCAGATTTAGAAAGAAGAGAAGTTAATATTCATAGCTTCTCTTCTTTCTAAATCTGCTTTT
Atp2b1	NM_026482	NM_026482-2635	UTR	ACCGGGCAGAGTTGTGGTTTATCTTAGTTAATATTCATAGCTGAGATAAACCACAGCTCTGCTTTT
Atp2b2	NM_001036684	NM_001036684-2636	CDS	ACCGGCCAGATAGTGATTGTGTAGTTGTTAATATTCATAGCAACTGCACGATCACTATCTGGTTTT
Atp2b2	NM_001036684	NM_001036684-2637	CDS	ACCGGCGAGCAAATTAGCTACTTCTTGTTAATATTCATAGCAAGAGGTAGCTGATTTGCTCGTTTT
Atp2b2	NM_001036684	NM_001036684-2639	CDS	ACCGGGACACTTATCATCTTGGAGATGTTAATATTCATAGCATCTCCAGGATGATAAGTGTCTTTT
Atp2b2	NM_001036684	NM_001036684-2640	CDS	ACCGGACTGGCTTATTCTGTGAAGAAGTTAATATTCATAGCTTCTTCACAGAATAGGCCAGTTTTT
Atp2b3	NM_177236	NM_177236-2645	CDS	ACCGGAGAAGTTTACTGTCATACGAAGTTAATATTCATAGCTTCGTATGACAGTAAACTTCTTTTT
Atp2b3	NM_177236	NM_177236-2646	3UTR	ACCGGCACACACACACATACACATAAGTTAATATTCATAGCTTGTGTGTGTGTGTGTGTGTGTTTT
Atp2b3	NM_177236	NM_177236-2647	UTR	ACCGGCCAGAGCTTATTTGGGGCTTTGTTAATATTCATAGCAAAGCTCCAAATAGGCTCTGGTTTT
Atp4b	NM_009724	NM_009724-2654	CDS	ACCGGAGACTACCAGGACTAGTTAAAGTTAATATTCATAGCTTTAACTGGTCCTGGTAGTCTTTTT
Atp4b	NM_009724	NM_009724-2655	CDS	ACCGGCACCTTCAGTCTCCATTATTTGTTAATATTCATAGCAAATAGTGGAGACTGAAGGTGTTTT
Atp5a1	NM_007505	NM_007505-2662	CDS	ACCGGGCCCTTGGTAATGTTATTGATGTTAATATTCATAGCATCAATAGCATTACCGAGGGCTTTT
Atp5b	NM_016774	NM_016774-2666	3UTR	ACCGGCTGCAACTGATCTCTCTATATGTTAATATTCATAGCATATGGAGAGATCAGTTGCAGTTTT
Atp5b	NM_016774	NM_016774-2667	CDS	ACCGGGCACGGTCAGAATTATTGTTAGTTAATATTCATAGCTAGCAATAGTTCTGACCGTGCTTTT
Atp5b	NM_016774	NM_016774-2670	CDS	ACCGGGCTAATCAACAATGTCGTCAAGTTAATATTCATAGCTTGGCGACATTGTTGATTAGCTTTT
Atp5b	NM_016774	NM_016774-2671	UTR	ACCGGGCAGCACTGCAATTGATCTTTGTTAATATTCATAGCAGAGATCAGTTGCAGTGCTGCTTTT
Atp5c1	NM_020615	NM_020615-2674	CDS	ACCGGGACAAGAAGAAGCACCTTATTGTTAATATTCATAGCAATGAGGTGCTTCTTCTTGTCTTTT
Atp5d	NM_025313	NM_025313-2679	CDS	ACCGGGCTGAGATCTAGATCTGTATTGTTAATATTCATAGCAATACGGATCTGGATCTCAGCTTTT
Atp5d	NM_025313	NM_025313-2682	CDS	ACCGGCGGACAGATGTCTTTCACTTTGTTAATATTCATAGCAAGGTGAAGGACATCTGTCCGTTTT
Atp5f1	NM_009725	NM_009725-2684	CDS	ACCGGTGTTCTTGAATATGGAGGAAAGTTAATATTCATAGCTTTCCTCCATATTCAGGAAGATTTT
Atp5g2	NM_026468	NM_026468-2693	CDS	ACCGGGCCAATAGATGAGAGCCTTAGGTTAATATTCATAGCCTGAGGCTCTCATCTGTTGGCTTTT
Atp5g2	NM_026468	NM_026468-2694	CDS	ACCGGCAACTCTTCTTCTACGTGATTGTTAATATTCATAGCAATCGCGTAGGAGAAGAGTTGTTTT
Atp5g2	NM_026468	NM_026468-2695	UTR	ACCGGGCTCAGGGTTTGATAGAGAGGGTTAATATTCATAGCTCTCTCTGTCAAACCCTGAGCTTTT
Atp5g3	NM_175015	NM_175015-2696	CDS	ACCGGGCTGGTATTGGAATAGTCTTTGTTAATATTCATAGCAAAGACTGTTCCAATACCAGCTTTT
Atp5g3	NM_175015	NM_175015-2697	CDS	ACCGGGCAGCTGTTCTCATATGTTATGTTAATATTCATAGCATAGCATATGAGAACAGCTGCTTTT
Atp5g3	NM_175015	NM_175015-2698	CDS	ACCGGGAGTTGCATATAGACCAATTTGTTAATATTCATAGCAAATTGGTCTATATGCAACTCTTTT
Atp5g3	NM_175015	NM_175015-2699	CDS	ACCGGCAGTGTAATCAGCAGAGATATGTTAATATTCATAGCATGTCTCTGCTGATTACACTGTTTT
Atp5j	NM_016755	NM_016755-2702	CDS	ACCGGGTGCATTTGAAGAGGAATATTGTTAATATTCATAGCAATGTTCCTCTTCAAATGCACTTTT
Atp5j	NM_016755	NM_016755-2706	CDS	ACCGGACAGAAACTCTTCGTGGATAAGTTAATATTCATAGCTTGTCCACGAAGAGTTTCTGTTTTT
Atp5j2	NM_020582	NM_020582-2713	UTR	ACCGGCCCTGACTGAGAATTAGTGTTGTTAATATTCATAGCGACACTAGTTCTCAGTCAGGGTTTT
Atp5l	NM_013795	NM_013795-2714	CDS	ACCGGGACTTACTTGAAGCCTTGATTGTTAATATTCATAGCAATCGAGGCTTCGAGTAAGTCTTTT
Atp5l	NM_013795	NM_013795-2719	UTR	ACCGGCCATGTGTAATAGGACTGTTAGTTAATATTCATAGCTAGCAGTCCTGTTACACATGGTTTT
Atp6ap1	NM_018794	NM_018794-2720	CDS	ACCGGGCATTGAGGATTTCATAGCATGTTAATATTCATAGCATGCTGTGAAATCCTCAATGCTTTT
Atp6ap1	NM_018794	NM_018794-2723	CDS	ACCGGGCATACAAAGATGAGTGGAAAGTTAATATTCATAGCTTTCCACTCGTCTTTGTATGCTTTT
Atp6ap1	NM_018794	NM_018794-2725	UTR	ACCGGGCTTCCAGTAACAGCTATGAAGTTAATATTCATAGCTTCATGGCTGTTGCTGGAAGCTTTT
Atp6v0a1	NM_016920	NM_016920-2726	3UTR	ACCGGCCTGTGGAAGTGACATTAAATGTTAATATTCATAGCATTTAGTGTCACTTCCACAGGTTTT
Atp6v0a1	NM_016920	NM_016920-2728	CDS	ACCGGGCTTCTGTTTAAGTCGTTGATGTTAATATTCATAGCATCAGCGGCTTAAACAGAAGCTTTT
Atp6v0a1	NM_016920	NM_016920-2729	CDS	ACCGGCAGAACATAGTAGATGCTTATGTTAATATTCATAGCATAAGCATCTACTATGTTCTGTTTT
Atp6v0a1	NM_016920	NM_016920-2731	UTR	ACCGGCTCTTGTCTGTTGGTTGTGATGTTAATATTCATAGCATCACAACCAGCAGGCAAGAGTTTT
Atp6v0a2	NM_011596	NM_011596-2732	CDS	ACCGGGCCATAAGGTTAAGAAGATATGTTAATATTCATAGCATATCTTCTTAACCTTGTGGCTTTT
Atp6v0a2	NM_011596	NM_011596-2733	3UTR	ACCGGGCCAAGTGGTTCTGTAAGGTAGTTAATATTCATAGCTATCTTACAGAACCATTTGGCTTTT
Atp6v0a2	NM_011596	NM_011596-2735	CDS	ACCGGGCAGAGTTGAAGTATTTGAAAGTTAATATTCATAGCTTTCAAATGCTTCAACTCTGCTTTT
Atp6v0a4	NM_080467	NM_080467-2737	3UTR	ACCGGGCCAGGGATGTCTTTGACTTTGTTAATATTCATAGCAAAGTCAAGGACATCCTTGGCTTTT
Atp6v0b	NM_033617	NM_033617-2743	3UTR	ACCGGCGTGCCCTATTGTTATTTATTGTTAATATTCATAGCAATAAATAACAGTAGGGCACGTTTT
Atp6v0b	NM_033617	NM_033617-2744	CDS	ACCGGCCATGTAGGTTACTCTATGTTGTTAATATTCATAGCAACATGGAGTAACCTGCATGGTTTT
Atp6v0b	NM_033617	NM_033617-2746	CDS	ACCGGCAGAGTGAAGGTGGGTGATTAGTTAATATTCATAGCTAGTCACCCATCTTCACTCTGTTTT
Atp6v0d1	NM_013477	NM_013477-2751	CDS	ACCGGCAGGTCAAGAATGTAGTTGATGTTAATATTCATAGCATCAGCTACATTCTTGACCTGTTTT
Atp6v0d2	NM_175406	NM_175406-2755	CDS	ACCGGGCAGATGTTATGTGTCCTATTGTTAATATTCATAGCAATGGGACACATAACGTCTGCTTTT
Atp6v0d2	NM_175406	NM_175406-2757	CDS	ACCGGGCAACTCTATTATGGTGTGTTGTTAATATTCATAGCAACACACCATAATGGAGTTGCTTTT
Atp6v0e	NM_025272	NM_025272-2761	CDS	ACCGGTGAAACCATCTGGTATTTGAAGTTAATATTCATAGCTTCAGATACCAGATGGTTTCATTTT
Atp6v0e	NM_025272	NM_025272-2763	CDS	ACCGGGCTGATTGTAATTCTGGCATAGTTAATATTCATAGCTGTGCCAGAATTGCAATCAGCTTTT
Atp6v1a	NM_007508	NM_007508-2767	3UTR	ACCGGGCAGGAAATACTTCCATTTAAGTTAATATTCATAGCTTAAATGGAAGTATTTCCTGCTTTT
Atp6v1a	NM_007508	NM_007508-2768	CDS	ACCGGGCAAAGATTAAGGCCGATTATGTTAATATTCATAGCATAGTCGGCCTTGATCTTTGCTTTT
Atp6v1b1	NM_134157	NM_134157-2777	CDS	ACCGGGTATGCTGAGATTGTTAACTTGTTAATATTCATAGCAAGTTGACAATCTCAGCATACTTTT
Atp6v1b1	NM_134157	NM_134157-2778	UTR	ACCGGCAGCCTTCTTCTTTATGGTTTGTTAATATTCATAGCAAGCCATAAAGGAGAAGGCTGTTTT
Atp6v1b2	NM_007509	NM_007509-2781	CDS	ACCGGCCACTAGTGATCCTAGATTATGTTAATATTCATAGCATGATCTAGGATCACTAGTGGTTTT
Atp6v1b2	NM_007509	NM_007509-2782	CDS	ACCGGGACAGATTTACCCTCTTATTAGTTAATATTCATAGCTAATAGGAGGGTAAATCTGTCTTTT
Atp6v1b2	NM_007509	NM_007509-2783	CDS	ACCGGCTGACTTGACTGGGTATATTAGTTAATATTCATAGCTAATGTACCCAGTCAAGTCAGTTTT
Atp6v1c1	NM_025494	NM_025494-2789	CDS	ACCGGTCTGCATACAATAACCTGAAAGTTAATATTCATAGCTTTCAGGTTATTGTATGCAGATTTT
Atp6v1c2	NM_133699	NM_133699-2792	CDS	ACCGGGCTCAGCAATCAGGATTATTTGTTAATATTCATAGCAAATAGTCCTGGTTGCTGAGCTTTT
Atp6v1c2	NM_133699	NM_133699-2793	CDS	ACCGGGCTCTGGAAAGGATGAATAATGTTAATATTCATAGCATTGTTCATCCTTTCCAGAGCTTTT
Atp6v1c2	NM_133699	NM_133699-2794	CDS	ACCGGCAAGGGCCATAAGGTGATGAAGTTAATATTCATAGCTTCGTCACCTTGTGGCCCTTGTTTT
Atp6v1c2	NM_133699	NM_133699-2796	UTR	ACCGGGAGTCCTGTAGGATTCTGATTGTTAATATTCATAGCAGTCAGAATCCTGCAGGACTCTTTT
Atp6v1d	NM_023721	NM_023721-2797	CDS	ACCGGGCTAAACTAAAGCGGAATTATGTTAATATTCATAGCATAATTCCGCTTTAGTTTAGCTTTT
Atp6v1d	NM_023721	NM_023721-2802	UTR	ACCGGGAGGTTGTACAGCTATTGTGTGTTAATATTCATAGCACACAATGGCTGTACAGCCTCTTTT
Atp6v1e1	NM_007510	NM_007510-2805	CDS	ACCGGCAAACGCAAAGATTGAAGATTGTTAATATTCATAGCAATCTTCAGTCTTTGCGTTTGTTTT
Atp6v1e1	NM_007510	NM_007510-2806	CDS	ACCGGCCTCATCACTGATCTGTTAAAGTTAATATTCATAGCTTTAGCAGATCAGTGATGAGGTTTT
Atp6v1e1	NM_007510	NM_007510-2807	CDS	ACCGGTGGAGCTTTGTTTGGTGTAAAGTTAATATTCATAGCTTTGCACCAAACAAGGCTCCATTTT
Atp6v1e1	NM_007510	NM_007510-2808	UTR	ACCGGCCACAGTTGTTCATTGGGTTTGTTAATATTCATAGCAAACCCAGTGAACAGCTGTGGTTTT
Atp6v1e2	NM_029121	NM_029121-2809	3UTR	ACCGGGCCTTCAAAGTCTAAGTTATTGTTAATATTCATAGCAATGACTTAGACTTTGAAGGCTTTT
Atp6v1e2	NM_029121	NM_029121-2810	CDS	ACCGGGCCCGAGATAATCTTATCTTAGTTAATATTCATAGCTAAGATGAGATTGTCTCGGGCTTTT
Atp6v1e2	NM_029121	NM_029121-2812	CDS	ACCGGAGCAGAATTGTGTTGGATGAAGTTAATATTCATAGCTTCATCCGACACAATTCTGCTTTTT
Atp6v1g1	NM_024173	NM_024173-2816	CDS	ACCGGCCAGAACTATTTCGAGTAGAAGTTAATATTCATAGCTTCTGCTCGAAGTAGTTCTGGTTTT
Atp6v1g1	NM_024173	NM_024173-2817	CDS	ACCGGCTGGATAACTTCTTGGTCTTTGTTAATATTCATAGCAAAGGCCAAGAGGTTATCCAGTTTT
Atp6v1g1	NM_024173	NM_024173-2818	CDS	ACCGGCGGAGGTTGAAGCAGGCTAAAGTTAATATTCATAGCTTTGGCCTGCTTCAGCCTCCGTTTT
Atp6v1g1	NM_024173	NM_024173-2819	CDS	ACCGGCCAGGCTGAAATTGAATAGTAGTTAATATTCATAGCTACTGTTCAATTTCAGCCTGGTTTT
Atp6v1g1	NM_024173	NM_024173-2820	UTR	ACCGGCTCTGTGGGTTGGTATGAGGTGTTAATATTCATAGCATCTCATGCCAACCCACAGAGTTTT
Atp6v1g2	NM_023179	NM_023179-2821	3UTR	ACCGGGCTGTGAATTATTTGTGAGAAGTTAATATTCATAGCTTCTCACAGATAATTCACAGCTTTT
Atp6v1g2	NM_023179	NM_023179-2825	CDS	ACCGGCTTCTCGGTATGGTTTGTGAAGTTAATATTCATAGCTTCACAGACCATGCCGAGAAGTTTT
Atp6v1g2	NM_023179	NM_023179-2826	UTR	ACCGGCAGAGCTTTGGGTTCAATTCAGTTAATATTCATAGCTGGATTGAACCCAAGGCTCTGTTTT
Atp6v1g3	NM_177397	NM_177397-2827	3UTR	ACCGGCCCTGCTCATAATGGTTATTAGTTAATATTCATAGCTAATGACCATTATGAGCAGGGTTTT
Atp6v1g3	NM_177397	NM_177397-2829	CDS	ACCGGGTGTGCGATATGAAACTAGAAGTTAATATTCATAGCTTCTGGTTTCATGTCGCACACTTTT
Atp6v1g3	NM_177397	NM_177397-2830	CDS	ACCGGCAAGCTAGATGAGGTAAAGAAGTTAATATTCATAGCTTCTTTGCCTCATCTAGCTTGTTTT
Atp6v1g3	NM_177397	NM_177397-2831	CDS	ACCGGCGCCTGAAGTAGGTTAAGATAGTTAATATTCATAGCTATCTTAGCCTGCTTCAGGCGTTTT
Atp6v1h	NM_133826	NM_133826-2833	CDS	ACCGGCCTGGCATTTAGTCCTTAAATGTTAATATTCATAGCATTTGAGGACTGAATGCCAGGTTTT
Atp6v1h	NM_133826	NM_133826-2834	CDS	ACCGGGCTCATGATGTTGGAGAATATGTTAATATTCATAGCATATTCTCCAACATCGTGAGCTTTT
Atp6v1h	NM_133826	NM_133826-2835	3UTR	ACCGGCTATGGTAATTCTTGGGAGAAGTTAATATTCATAGCTTCTCCCAGGAATTACCATAGTTTT
Atp6v1h	NM_133826	NM_133826-2836	CDS	ACCGGCGCTATAATATCATTCCTGTTGTTAATATTCATAGCAACAGGAATGATATTATAGCGTTTT
Atp6v1h	NM_133826	NM_133826-2838	UTR	ACCGGGAGTGAGAACCTTAGTCTTTAGTTAATATTCATAGCTAAAGACTGAGGTTCTCACTCTTTT
Atp8a1	NM_009727	NM_009727-2839	CDS	ACCGGCGGCAGTATTTCTTGGATTTAGTTAATATTCATAGCTAAGTCCAGGAAATACTGCCGTTTT
Atp8a1	NM_009727	NM_009727-2841	CDS	ACCGGCGCTAGTAACTTTGGATTGAAGTTAATATTCATAGCTTCAGTCCAAAGTTACTAGCGTTTT
Atp8a1	NM_009727	NM_009727-2842	CDS	ACCGGGCTGCTCAAGAATGTCTTTAAGTTAATATTCATAGCTTAAAGACGTTCTTGAGCAGCTTTT
Atpgd1	XM_902445	XM_902445-2845	CDS	ACCGGTGACATTCTTGGATGACTTTGGTTAATATTCATAGCCAAAGTCATCCAGGAATGTCATTTT
Atrx	NM_009530	NM_009530-2850	CDS	ACCGGGCAGATTGATATGGGAGGGATGTTAATATTCATAGCATTCCTCTCATATCAATCTGCTTTT
Atrx	NM_009530	NM_009530-2853	CDS	ACCGGCCTGTTACTTTCACCTCTTAAGTTAATATTCATAGCTTGAGAGGTGAAAGTGACAGGTTTT
Atrx	NM_009530	NM_009530-2854	CDS	ACCGGCCACTAATACTCTTGAGGATTGTTAATATTCATAGCAATCCTCAGGAGTGTTAGTGGTTTT
Atrx	NM_009530	NM_009530-2855	CDS	ACCGGGTGCAGAGGGTGGGAATTTGAGTTAATATTCATAGCTCAAGTTCCCACCTTCTGCACTTTT
Atxn1	NM_009124	NM_009124-2859	CDS	ACCGGGCCGTGATATAGTTTGTTGTTGTTAATATTCATAGCAACAGCAAACTGTATCACGGCTTTT
Atxn1	NM_009124	NM_009124-2860	3UTR	ACCGGACGTGGTTCTCTCCAATATATGTTAATATTCATAGCATATGTTGGAGAGAACCACGTTTTT
Atxn2	NM_009125	NM_009125-2863	CDS	ACCGGCGGAAGTAAGTGTTAAGGATAGTTAATATTCATAGCTATCCTTAGCACTTGCTTCCGTTTT
Atxn2	NM_009125	NM_009125-2864	CDS	ACCGGCAGTCCTGTCATATAAGGTAAGTTAATATTCATAGCTTACCTTGTATGACAGGACTGTTTT
Atxn2	NM_009125	NM_009125-2865	CDS	ACCGGCCATGTTTAGTGGCTTAGAATGTTAATATTCATAGCATTCTAGGCCACTAGACATGGTTTT
Aurka	NM_011497	NM_011497-2876	CDS	ACCGGGCAGTGGGCTTTGGAAGGTTTGTTAATATTCATAGCAAATCTTCCAAAGTCCACTGCTTTT
Aurka	NM_011497	NM_011497-2877	CDS	ACCGGCGAGCAGAGAATAGCTATTTAGTTAATATTCATAGCTAAGTAGCTGTTCTCTGCTCGTTTT
Aurka	NM_011497	NM_011497-2879	UTR	ACCGGCACCGTGCAATTGTGAGAAATGTTAATATTCATAGCGTTTCTCACAGTTGCACGGTGTTTT
Aurkb	NM_011496	NM_011496-2881	CDS	ACCGGCCAGCAGAGGATCTATTTAATGTTAATATTCATAGCATTAAGTAGATCCTCTGCTGGTTTT
Aurkb	NM_011496	NM_011496-2882	CDS	ACCGGCGCATGTATAATGAAATGGTAGTTAATATTCATAGCTACCATTTCATTATGCATGCGTTTT
Aurkb	NM_011496	NM_011496-2884	CDS	ACCGGCTCATCTCTAAGCTGCTTAAAGTTAATATTCATAGCTTTGAGCAGCTTGGAGATGAGTTTT
Aurkb	NM_011496	NM_011496-2885	UTR	ACCGGGAGAGATGGCTTGGTAGTTAGGTTAATATTCATAGCTTAACTACCGAGCCATCTCTCTTTT
Aven	NM_028844	NM_028844-2887	CDS	ACCGGACTAGATATGTTGCTGCATTTGTTAATATTCATAGCAAATGCAGCAACATATCTAGTTTTT
Aven	NM_028844	NM_028844-2889	CDS	ACCGGGAATTGATCCAGACCATAATTGTTAATATTCATAGCAATTGTGGTCTGGATCAATTCTTTT
Aven	NM_028844	NM_028844-2890	CDS	ACCGGCAGAATTGATCCAGACTACAAGTTAATATTCATAGCTTGTGGTCTGGATCAATTCTGTTTT
Avp	NM_009732	NM_009732-2892	CDS	ACCGGTACTTCTAGAACTGCCTAAGAGTTAATATTCATAGCTCTTGGGCAGTTCTGGAAGTATTTT
Avp	NM_009732	NM_009732-2893	CDS	ACCGGTCTGACATGGAGTTGAGATAGGTTAATATTCATAGCCTGTCTCAGCTCCATGTCAGATTTT
Avp	NM_009732	NM_009732-2895	CDS	ACCGGCTTCTCCTCCGCTTGCTATTTGTTAATATTCATAGCAAGTAGCAGGCGGAGGAGAAGTTTT
Avp	NM_009732	NM_009732-2897	CDS	ACCGGCTGCTGCTAAGGTTGGTATAGGTTAATATTCATAGCCTGTACCAGCCTTAGCAGCAGTTTT
Avpr1a	NM_016847	NM_016847-2898	3UTR	ACCGGCCACACTTTATAGAGGTATAAGTTAATATTCATAGCTTATGCCTCTATAAAGTGTGGTTTT
Avpr1a	NM_016847	NM_016847-2900	CDS	ACCGGCGTGGAAGGATTCACTTAAATGTTAATATTCATAGCATTTAGGTGAATCCTTCCACGTTTT
Avpr1a	NM_016847	NM_016847-2901	CDS	ACCGGCTGAGTTTCGTTCTGAGTATAGTTAATATTCATAGCTATGCTCAGAACGAAACTCAGTTTT
Avpr1b	NM_011924	NM_011924-2909	UTR	ACCGGGCCAGAGTAGTTGGTACTATTGTTAATATTCATAGCAGTAGTACCAGCTACTCTGGCTTTT
Avpr2	NM_019404	NM_019404-2910	CDS	ACCGGGCTCAATGTGATGTGGGAAGTGTTAATATTCATAGCATTTCCCACATCACGTTGAGCTTTT
Avpr2	NM_019404	NM_019404-2911	CDS	ACCGGGTTCTTATCTTCTGGGAGATAGTTAATATTCATAGCTATCTCCCGGAAGATAAGAACTTTT
Avpr2	NM_019404	NM_019404-2914	UTR	ACCGGCCCAGGTATATAAGAAGGAGGGTTAATATTCATAGCCTTCCTTCTTGTATACCTGGGTTTT
Axin1	NM_009733	NM_009733-2918	CDS	ACCGGCCAGAAGATTATGTAGTGGATGTTAATATTCATAGCATCCACTGCATGATCTTCTGGTTTT
Axin1	NM_009733	NM_009733-2919	CDS	ACCGGGCATTGTTGTGGGCTATTATTGTTAATATTCATAGCAATAGTAGCCCACAACAATGCTTTT
Axin1	NM_009733	NM_009733-2920	UTR	ACCGGCGTCCTATTGAGTGGTTCTTTGTTAATATTCATAGCAAGGAACCACTCAGTAGGACGTTTT
Axin2	NM_015732	NM_015732-2925	CDS	ACCGGGAGCTGGTTGTTACTTACTTTGTTAATATTCATAGCAAAGTAGGTGACAACCAGCTCTTTT
Azgp1	NM_013478	NM_013478-2929	CDS	ACCGGGCGAGATCACAAATAATAGAAGTTAATATTCATAGCTTCTGTTATTTGTGATCTCGCTTTT
Azgp1	NM_013478	NM_013478-2930	CDS	ACCGGGCCAACAAGAAGCTAGTATTTGTTAATATTCATAGCAAATGCTAGCTTCTTGTTGGCTTTT
Azgp1	NM_013478	NM_013478-2931	CDS	ACCGGCACATCTTTCAGGGAATGTTTGTTAATATTCATAGCAAACATTCCCTGAAAGGTGTGTTTT
Azgp1	NM_013478	NM_013478-2932	CDS	ACCGGTCACATCTTTCAGGGAATGTTGTTAATATTCATAGCAACATTCCCTGAAAGGTGTGATTTT
Azi2	NM_001048146	NM_001048146-2934	CDS	ACCGGCAGTCTAAAGAAGTAGAACTTGTTAATATTCATAGCAAGTTCTACTTCTTTAGACTGTTTT
Azi2	NM_001048146	NM_001048146-2935	CDS	ACCGGGCACTGGTTACTGTTTATGAAGTTAATATTCATAGCTTCATAAGCAGTGACCAGTGCTTTT
Azin1	NM_018745	NM_018745-2945	UTR	ACCGGGTGGAGGTGGAAGCCTATTAAGTTAATATTCATAGCTTAATGGGCTTCCATCTCCACTTTT
B230205m18rik	NM_177568	NM_177568-2946	CDS	ACCGGCCTGGAGATGAAGGATTATATGTTAATATTCATAGCATGTAGTCCTTCATCTCCAGGTTTT
B230205m18rik	NM_177568	NM_177568-2947	CDS	ACCGGCCACTCTAAAGTTAAGCCTTAGTTAATATTCATAGCTAGGGCTTAGCTTTAGAGTGGTTTT
B230205m18rik	NM_177568	NM_177568-2951	UTR	ACCGGCCACTTGTAGTGCTATTGAAGGTTAATATTCATAGCCTTCAATGGCACTACAGGTGGTTTT
B2m	NM_009735	NM_009735-2952	CDS	ACCGGCGCCTCACATTGAAATTCAAAGTTAATATTCATAGCTTTGGATTTCAATGTGAGGCGTTTT
B2m	NM_009735	NM_009735-2954	CDS	ACCGGGCAGAGTTAAGTATGCTAGTAGTTAATATTCATAGCTACTGGCATGCTTAACTCTGCTTTT
B2m	NM_009735	NM_009735-2955	CDS	ACCGGCCAAATGTTGAAGAATGGGAAGTTAATATTCATAGCTTCCCGTTCTTCAGCATTTGGTTTT
B3galnt1	NM_020026	NM_020026-2959	CDS	ACCGGGCACGTTCTTTATGGTGATATGTTAATATTCATAGCATATCACCATAGAGAACGTGCTTTT
B3galt1	NM_020283	NM_020283-2965	CDS	ACCGGCAAGCTAAGAAGAAGGTATTTGTTAATATTCATAGCAAATACCTTCTTCTTGGCTTGTTTT
B3galt1	NM_020283	NM_020283-2966	CDS	ACCGGCAACATAAGAACTCGATCTATGTTAATATTCATAGCATAGGTCGAGTTCTTATGTTGTTTT
B3galt1	NM_020283	NM_020283-2968	CDS	ACCGGGCATAACCAGACCTATTTCATGTTAATATTCATAGCATGAAGTAGGTCTGGTTATGCTTTT
B3galt1	NM_020283	NM_020283-2969	UTR	ACCGGCAGGTGTCACTAAGGGAATATGTTAATATTCATAGCATGTTCCCTTGGTGACACCTGTTTT
B3galt2	NM_020025	NM_020025-2974	CDS	ACCGGGCAGACAGTATCATGATATAAGTTAATATTCATAGCTTATATCATGATACTGTCTGCTTTT
B3galt2	NM_020025	NM_020025-2975	UTR	ACCGGCTGACCTGACTTAGTTGTAATGTTAATATTCATAGCATTGCAACTGAGTCAGGTCAGTTTT
B3galt4	NM_019420	NM_019420-2976	CDS	ACCGGCTGAACTAGAGAAACGCTATTGTTAATATTCATAGCAATGGCGTTTCTCTGGTTCAGTTTT
B3galt4	NM_019420	NM_019420-2977	3UTR	ACCGGGTGGTGATTTAGTTCCTCTATGTTAATATTCATAGCATGGAGGAACTAGATCACCACTTTT
B3galt4	NM_019420	NM_019420-2978	CDS	ACCGGCCAGGAAGAGATAACAGTTATGTTAATATTCATAGCATAGCTGTTGTCTCTTCCTGGTTTT
B3galt4	NM_019420	NM_019420-2979	CDS	ACCGGGTGTCAAATTGGTTGGTGTTAGTTAATATTCATAGCTAGCACCAGCCAATTTGACACTTTT
B3galt4	NM_019420	NM_019420-2980	CDS	ACCGGGCACAGGATATGTATTGTTCAGTTAATATTCATAGCTGGACAGTACATATCCTGTGCTTTT
B3galt5	NM_033149	NM_033149-2983	CDS	ACCGGCACGGGAAGTTTCTTTAGATTGTTAATATTCATAGCAATCTGAAGGAACTTCCCGTGTTTT
B3galt5	NM_033149	NM_033149-2984	CDS	ACCGGGCACTGGAGAACTTGAAAGAGGTTAATATTCATAGCTTCTTTCGAGTTCTCCAGTGCTTTT
B3galt5	NM_033149	NM_033149-2985	CDS	ACCGGCAGACAGCTTATGTGATGAAAGTTAATATTCATAGCTTTCATCACGTAAGCTGTCTGTTTT
B3galt5	NM_033149	NM_033149-2987	UTR	ACCGGCGGAGCAATAATAGATCTTGTGTTAATATTCATAGCACGAGATCTGTTATTGCTCCGTTTT
B3galt6	NM_080445	NM_080445-2988	CDS	ACCGGCGAGGCTGTAACAATTAGTATGTTAATATTCATAGCATACTGATTGTTGCAGCCTCGTTTT
B3galt6	NM_080445	NM_080445-2989	CDS	ACCGGGTTGCGCCTTTCTTATGTTTAGTTAATATTCATAGCTAGACATAGGAAAGGCGCAACTTTT
B3galt6	NM_080445	NM_080445-2992	CDS	ACCGGCTGGCAACTCTGTGACTATTAGTTAATATTCATAGCTAGTAGTCGCAGAGTTGCCAGTTTT
B3gat1	NM_029792	NM_029792-2998	UTR	ACCGGGCAGACTCTAGAGGAACAATTGTTAATATTCATAGCAGTTGTTCCTCTGGAGTCTGCTTTT
B3gat2	NM_172124	NM_172124-3004	UTR	ACCGGCTGCCCATTTAGGTACTGTTTGTTAATATTCATAGCGAACAGTACCTGAATGGGCAGTTTT
B3gat3	NM_024256	NM_024256-3008	CDS	ACCGGCCCTTGGATATGGTGGGATTTGTTAATATTCATAGCAAATCCCGCCATGTCCAAGGGTTTT
B3gat3	NM_024256	NM_024256-3009	CDS	ACCGGCTGAGGATATCCTAGTTGTAAGTTAATATTCATAGCTTGCAACTGGGATATCCTCAGTTTT
B3gat3	NM_024256	NM_024256-3010	UTR	ACCGGCTCACCCTGATTTCTACTTTAGTTAATATTCATAGCTAAGGTAGAAGTCAGGGTGAGTTTT
B3gnt1	NM_175383	NM_175383-3011	CDS	ACCGGGCCAGTTTAAATAGGAGTTGAGTTAATATTCATAGCTCAACTCCTGTTTGAACTGGCTTTT
B3gnt1	NM_175383	NM_175383-3014	CDS	ACCGGCCAGCGCAATAAGATTCTTTAGTTAATATTCATAGCTAAAGGATCTTATTGCGCTGGTTTT
B3gnt1	NM_175383	NM_175383-3015	CDS	ACCGGCCCGGGATTAATTATGTACTAGTTAATATTCATAGCTAGTGCATAATTAATCCCGGGTTTT
B3gnt1	NM_175383	NM_175383-3016	UTR	ACCGGCGAGATCCTTGAAGGAGGAAGGTTAATATTCATAGCTTTCCTCCTTCAGGGATCTCGTTTT
B3gnt3	NM_028189	NM_028189-3023	3UTR	ACCGGCCTCTCTTTGACCTTTAATATGTTAATATTCATAGCATATTGAAGGTCAAAGAGAGGTTTT
B3gnt3	NM_028189	NM_028189-3024	CDS	ACCGGCCCACAATAAGCACGTAAATAGTTAATATTCATAGCTATTTGCGTGCTTGTTGTGGGTTTT
B3gnt3	NM_028189	NM_028189-3025	CDS	ACCGGGCGCAGAAATATGGCGATATTGTTAATATTCATAGCAATGTCGCCGTATTTCTGCGCTTTT
B3gnt3	NM_028189	NM_028189-3026	CDS	ACCGGAGTGGCAGTTAACCTATTGTAGTTAATATTCATAGCTACAGTAGGTTAGCTGCCACTTTTT
B3gnt3	NM_028189	NM_028189-3027	CDS	ACCGGGAGCTAATCTATTCGTGTTCTGTTAATATTCATAGCAGGACACGGATAGATTAGCTCTTTT
B3gnt5	NM_054052	NM_054052-3030	CDS	ACCGGCCTACAGATACCTTGTAAATAGTTAATATTCATAGCTATTTACGAGGTATCTGTAGGTTTT
B3gnt5	NM_054052	NM_054052-3033	CDS	ACCGGGCCAAATTCTTGATGACTGTTGTTAATATTCATAGCAGCAGTCATCAGGAATTTGGCTTTT
B3gnt5	NM_054052	NM_054052-3034	UTR	ACCGGCTGCTGGCTTTGGGTACATATGTTAATATTCATAGCATGTGTACCTAAAGCCAGCAGTTTT
B3gnt7	NM_145222	NM_145222-3036	CDS	ACCGGCTATCGGTATTGCTGGTATTTGTTAATATTCATAGCAAATACCGGCAATGCCGATAGTTTT
B3gnt7	NM_145222	NM_145222-3038	CDS	ACCGGCCCAGTCGTTATGTATGGTAAGTTAATATTCATAGCTTACCATACATGACGGCTGGGTTTT
B4galnt1	NM_008080	NM_008080-3045	CDS	ACCGGCGAGTACAACATTAGTGCTTTGTTAATATTCATAGCAGAGCACTGATGTTGTACTCGTTTT
B4galnt1	NM_008080	NM_008080-3046	UTR	ACCGGCGATCCTCTCTACCAATTTGAGTTAATATTCATAGCTCAGATTGGTGGAGAGGATCGTTTT
B4galt1	NM_022305	NM_022305-3047	CDS	ACCGGCCCATGTTGATTGACTTTAATGTTAATATTCATAGCATTAAAGTCAATCAGCATGGGTTTT
B4galt1	NM_022305	NM_022305-3051	CDS	ACCGGGTACAGAGATACCTGTTATATGTTAATATTCATAGCATATAACGGGTATCTCTGTACTTTT
B4galt1	NM_022305	NM_022305-3052	UTR	ACCGGCTGCTGTTGGATTTAGATTGAGTTAATATTCATAGCTCAATCTGAATCCAGCAGCAGTTTT
B4galt2	NM_017377	NM_017377-3053	CDS	ACCGGGCCCGGTTTCTGAGGATTAATGTTAATATTCATAGCATTGATCCTCAGAAACTGGGCTTTT
B4galt2	NM_017377	NM_017377-3055	CDS	ACCGGCTACGTTATTGGCTCCATTATGTTAATATTCATAGCATAGTGGAGCCAATAGCGTAGTTTT
B4galt2	NM_017377	NM_017377-3057	CDS	ACCGGCCTCAGAGGTTTAATAAGATTGTTAATATTCATAGCAATCTTATTAAACCTCTGAGGTTTT
B4galt2	NM_017377	NM_017377-3058	UTR	ACCGGGACAGCTGCACTTAGAAGTTTGTTAATATTCATAGCGAACTTCTAGGTGCAGCTGTCTTTT
B4galt3	NM_020579	NM_020579-3059	3UTR	ACCGGCTGTGAATCTTTGATGTCATTGTTAATATTCATAGCAATGACATCAAAGATTCACAGTTTT
B4galt3	NM_020579	NM_020579-3061	CDS	ACCGGCCAACATTCGACTATTCTTATGTTAATATTCATAGCATGAGAATAGTCGAATGTTGGTTTT
B4galt3	NM_020579	NM_020579-3063	CDS	ACCGGGCTCCTGAACAGCTATAATTGGTTAATATTCATAGCCAATTATGGCTGTTCGGGAGCTTTT
B4galt3	NM_020579	NM_020579-3064	UTR	ACCGGGAGGGATGTGAGGGGATTAATGTTAATATTCATAGCGTTAATTCCCTCACATCCCTCTTTT
B4galt4	NM_019804	NM_019804-3066	CDS	ACCGGCGTGGGTAAATACACTATGATGTTAATATTCATAGCATCATGGTGTATTTGCCCACGTTTT
B4galt4	NM_019804	NM_019804-3069	CDS	ACCGGGCTGGACTATGGCATTTATATGTTAATATTCATAGCATATAGATGCCGTAGTCCAGCTTTT
B4galt5	NM_019835	NM_019835-3071	CDS	ACCGGGCAGCTTGAATGACTTAGATTGTTAATATTCATAGCAATCTGAGTCATTCAGGCTGCTTTT
B4galt5	NM_019835	NM_019835-3072	CDS	ACCGGGCCTTCTATGTGATTGAGTAAGTTAATATTCATAGCTTGCTCGATCACATAGAAGGCTTTT
B4galt5	NM_019835	NM_019835-3073	CDS	ACCGGCATACTTGAGAGTGACTGAAAGTTAATATTCATAGCTTTCGGTCACTCTCAGGTATGTTTT
B4galt5	NM_019835	NM_019835-3074	CDS	ACCGGCATAGTGAACACCTACTTCTTGTTAATATTCATAGCAAGAGGTAGGTGTTCACTATGTTTT
B4galt5	NM_019835	NM_019835-3075	CDS	ACCGGCAACCTGAATTACTCTGTGAAGTTAATATTCATAGCTTCGCAGAGTAGTTCAGGTTGTTTT
B4galt6	NM_019737	NM_019737-3079	CDS	ACCGGCGCCAATACGTACTTCTTTATGTTAATATTCATAGCATAAAGAGGTACGTGTTGGCGTTTT
B4galt6	NM_019737	NM_019737-3080	CDS	ACCGGCGATGGACTGAACAATTTATTGTTAATATTCATAGCAATAAATTGTTCAGTCCATCGTTTT
B4galt6	NM_019737	NM_019737-3081	CDS	ACCGGGTGACTATCTTGTTCAAACAAGTTAATATTCATAGCTTGTTTGAACAAGATAGTCACTTTT
B4galt7	NM_146045	NM_146045-3083	CDS	ACCGGCCACCCTCTCTATCACTATAAGTTAATATTCATAGCTTGTAGTGGTAGAGAGGGTGGTTTT
B4galt7	NM_146045	NM_146045-3084	CDS	ACCGGCTCGGGAATTACAATTGGGTAGTTAATATTCATAGCTACCCAGTTGTGATTCCCGAGTTTT
B4galt7	NM_146045	NM_146045-3085	3UTR	ACCGGGCGGCTGATATAGTTGTAATTGTTAATATTCATAGCAATTACAGCTATATCAGCCGCTTTT
B4galt7	NM_146045	NM_146045-3086	CDS	ACCGGGCACCACATTTATGTGCTTAAGTTAATATTCATAGCTTGAGCACATAGATGTGGTGCTTTT
B4galt7	NM_146045	NM_146045-3087	CDS	ACCGGGTCATGTTGGACTGTGATAAAGTTAATATTCATAGCTTTATCGCAGTCCAGCATGACTTTT
B4galt7	NM_146045	NM_146045-3088	UTR	ACCGGGCCCAAGATAGAACATAGGTAGTTAATATTCATAGCTACCTGTGTTCTGTCTTGGGCTTTT
Baat	NM_007519	NM_007519-3089	3UTR	ACCGGGCCCTATATCTACATGAATAAGTTAATATTCATAGCTTATTCATGTAGATATAGGGCTTTT
Baat	NM_007519	NM_007519-3090	3UTR	ACCGGCCATAGAGGAGTGTCTTTGGTGTTAATATTCATAGCATCAAAGACATTCCTCTATGGTTTT
Baat	NM_007519	NM_007519-3091	CDS	ACCGGGATTGGACTTTCTATGGTTATGTTAATATTCATAGCATAGCCATAGAAAGTCCAATCTTTT
Baat	NM_007519	NM_007519-3093	CDS	ACCGGGCTCTGGCTTATTGGAATTATGTTAATATTCATAGCATAGTTCCAGTAAGCCAGAGCTTTT
Bace1	NM_011792	NM_011792-3095	3UTR	ACCGGCCCATTTCTTTAGTAGGGTAAGTTAATATTCATAGCTTGCCCTGCTAAAGAAATGGGTTTT
Bace1	NM_011792	NM_011792-3098	CDS	ACCGGCGTCATTATGGAAGGTTTCTAGTTAATATTCATAGCTAGAAACCTTCCATGATGACGTTTT
Bace1	NM_011792	NM_011792-3099	CDS	ACCGGCAGTGGAAGGTCTGTTTGTTGGTTAATATTCATAGCTAACAAACGGACCTTCCACTGTTTT
Bace1	NM_011792	NM_011792-3100	UTR	ACCGGCACCAACCTGTCAATGTTTCTGTTAATATTCATAGCAGAAGCATTGGCAGGTTGGTGTTTT
Bace2	NM_019517	NM_019517-3101	3UTR	ACCGGGCCCAAGTGTAGTAATCTAAAGTTAATATTCATAGCTTTGGATTGCTACACTTGGGCTTTT
Bace2	NM_019517	NM_019517-3102	CDS	ACCGGCCAAGCAAAGATTCCAGATATGTTAATATTCATAGCATGTCTGGAATCTTTGCTTGGTTTT
Bace2	NM_019517	NM_019517-3103	CDS	ACCGGCCGCAGGAGGTATAGATTCTTGTTAATATTCATAGCAAGAATCTGTACCTTCTGCGGTTTT
Bace2	NM_019517	NM_019517-3105	CDS	ACCGGCCAAGTTTGTATAAAGGAGATGTTAATATTCATAGCATCTCCTTTATACAAACTTGGTTTT
Bace2	NM_019517	NM_019517-3106	UTR	ACCGGGCAGCTTTGAACTCAGTTCTTGTTAATATTCATAGCAAGAGCTGAGTTCAAGGCTGCTTTT
Bach1	NM_007520	NM_007520-3108	CDS	ACCGGGCGTACACAATATTGAGGAATGTTAATATTCATAGCATTCCTCGATATTGTGTACGCTTTT
Bach1	NM_007520	NM_007520-3109	CDS	ACCGGGCTCGACTGTATTCATGATATGTTAATATTCATAGCATGTCATGGATACAGTCGAGCTTTT
Bach1	XM_914444	XM_914444-3113	CDS	ACCGGCGAGGAGGAAGGTGGAGAGGAGTTAATATTCATAGCTTCTCTCCATCTTCCTCCTCGTTTT
Bad	NM_007522	NM_007522-3115	CDS	ACCGGCGAAGGATGAGTGATGGGTTTGTTAATATTCATAGCAAACTCATCGCTCATCCTTCGTTTT
Bag1	NM_009736	NM_009736-3123	CDS	ACCGGCGAGTTATGTTAATTGGTGAAGTTAATATTCATAGCTTCACCAATTAACATGACTCGTTTT
Bag1	NM_009736	NM_009736-3124	CDS	ACCGGGAAGTAAGAAAGTGACTCGTAGTTAATATTCATAGCTACGGGTCACTTTCTTACTTCTTTT
Bag1	NM_009736	NM_009736-3125	UTR	ACCGGGCCTGAAGAGTAGCTTTATAGGTTAATATTCATAGCCTGTAAAGCTGCTCTTCAGGCTTTT
Bag3	NM_013863	NM_013863-3126	CDS	ACCGGCCCGTGATATATGAGTAGAATGTTAATATTCATAGCATTCTGCTCATGTATCACGGGTTTT
Bag3	NM_013863	NM_013863-3128	CDS	ACCGGGCAGCTTGTATACCATAAGATGTTAATATTCATAGCATCTTGTGGTATACAGGCTGCTTTT
Bag3	NM_013863	NM_013863-3130	3UTR	ACCGGGCTATCTGGGTGTAATGATTTGTTAATATTCATAGCAAATCATTGCACCCAGATAGCTTTT
Bag3	NM_013863	NM_013863-3131	UTR	ACCGGCTGTGTATGGGTGTAATGATTGTTAATATTCATAGCAATCATTGCACCCATGCACAGTTTT
Bag4	NM_026121	NM_026121-3132	3UTR	ACCGGGCCTGTTGTGATAAGAAGTAAGTTAATATTCATAGCTTGCTTCTTGTCACAACAGGCTTTT
Bag4	NM_026121	NM_026121-3133	CDS	ACCGGCCGAGTAATAATCTCCTAGAAGTTAATATTCATAGCTTCTGGGAGATTATTACTCGGTTTT
Bag4	NM_026121	NM_026121-3134	CDS	ACCGGGCCACTATATCCTGGTTATAAGTTAATATTCATAGCTTATAGCCAGGATATGGTGGCTTTT
Bag4	NM_026121	NM_026121-3136	CDS	ACCGGGCTTACTATGTACCTGGTTATGTTAATATTCATAGCATAGCCAGGTACATAGTAAGCTTTT
Bag5	NM_027404	NM_027404-3141	CDS	ACCGGGCGTACAGAGATTAGAAATTAGTTAATATTCATAGCTAATTTCTGATCTCTGTACGCTTTT
Bag5	NM_027404	NM_027404-3142	CDS	ACCGGCCTGTCGGATGATAAGAATTAGTTAATATTCATAGCTAGTTCTTGTCATCCGACAGGTTTT
Bag5	NM_027404	NM_027404-3143	UTR	ACCGGCTCAGCTTATGGAGCTTAAATGTTAATATTCATAGCATTTAGGCTCCATGAGCTGAGTTTT
Baiap2	NM_001037755	NM_001037755-3144	CDS	ACCGGCGGAAGTGACAGATTGTATATGTTAATATTCATAGCATATGCAATCTGTCACTTCCGTTTT
Baiap2	NM_001037755	NM_001037755-3146	CDS	ACCGGCTGAAGAAATACCAAATGGAAGTTAATATTCATAGCTTCCGTTTGGTATTTCTTCAGTTTT
Baiap2	NM_001037755	NM_001037755-3147	CDS	ACCGGCTATTTCGATGCTTTGGTAAAGTTAATATTCATAGCTTTACCAGAGCATCGAAATAGTTTT
Bak1	NM_007523	NM_007523-3150	3UTR	ACCGGCGGAACCTATGATTATTTGAAGTTAATATTCATAGCTTCAAGTAATCATAGGTTCCGTTTT
Bak1	NM_007523	NM_007523-3152	CDS	ACCGGCTTGTTCTCATTGGAGATGATGTTAATATTCATAGCATCATCTCCGATGAGAGCAAGTTTT
Bax	NM_007527	NM_007527-3156	3UTR	ACCGGACTGCTTTGGATTGTGTCTTTGTTAATATTCATAGCAAAGACACAGTCCAAGGCAGTTTTT
Bax	NM_007527	NM_007527-3157	CDS	ACCGGGCAGCTGATATGTTTGTTGATGTTAATATTCATAGCATCAGCAAACATGTCAGCTGCTTTT
Bax	NM_007527	NM_007527-3159	CDS	ACCGGGAGATGAACTGGACAGTAATAGTTAATATTCATAGCTATTGCTGTCCAGTTCATCTCTTTT
Bax	NM_007527	NM_007527-3160	CDS	ACCGGTCAAGGCCTTGTGCATTAAAGGTTAATATTCATAGCCTTTAGTGCACAGGGCCTTGATTTT
Bbc3	NM_133234	NM_133234-3162	3UTR	ACCGGCTGCTGTAGATATATTGGAATGTTAATATTCATAGCATTCCAGTATATCTACAGCAGTTTT
Bbox1	NM_130452	NM_130452-3170	CDS	ACCGGCCAATGACCATTATAGTGAATGTTAATATTCATAGCATTCACTGTAATGGTCATTGGTTTT
Bbox1	NM_130452	NM_130452-3173	UTR	ACCGGCTGGCTTTAGACTTTAGTGTAGTTAATATTCATAGCTGCACTAAAGTCTAAGGCCAGTTTT
Bbs1	NM_001033128	NM_001033128-3175	CDS	ACCGGTTGACTGTTGCCTGCTGAAATGTTAATATTCATAGCATTTCGGCAGGCAGCAGTCAATTTT
Bbs1	NM_001033128	NM_001033128-3176	CDS	ACCGGAGCAACGAAGCTAATTCTAAAGTTAATATTCATAGCTTTAGAATTGGCTTCGTTGCTTTTT
Bbs1	NM_001033128	NM_001033128-3178	CDS	ACCGGCAGCACAAGTCTAAGGTTATTGTTAATATTCATAGCGATAACCTTGGACTTGTGCTGTTTT
Bbs2	NM_026116	NM_026116-3181	3UTR	ACCGGCTAAGGATGAAACCATGTTAAGTTAATATTCATAGCTTAGCATGGTTTCATCCTTAGTTTT
Bbs2	NM_026116	NM_026116-3183	CDS	ACCGGGCTCAATATTAACCAGATGGTGTTAATATTCATAGCACCGTCTGGTTAATGTTGAGCTTTT
Bbs2	NM_026116	NM_026116-3185	UTR	ACCGGCCAGCTGTTAAGGATGAAATCGTTAATATTCATAGCGGTTTCATCCTTAGCAGCTGGTTTT
Bbs4	NM_175325	NM_175325-3186	CDS	ACCGGCCTGGATAAGTGTAACTCTTTGTTAATATTCATAGCAAAGGGTTACACTTATCCAGGTTTT
Bbs4	NM_175325	NM_175325-3189	CDS	ACCGGCTGGATAAGTGTAACTCTTTAGTTAATATTCATAGCTAAAGGGTTACACTTATCCAGTTTT
Bbs4	NM_175325	NM_175325-3190	CDS	ACCGGTCTGGACTAAACCAGTTAAAGGTTAATATTCATAGCCTTTGACTGGTTTGGTCCAGATTTT
Bbs4	NM_175325	NM_175325-3191	UTR	ACCGGCCTCGTATGTATACTCTAAGAGTTAATATTCATAGCTCTTGGAGTATACATGCGAGGTTTT
Bc016495	NM_145497	NM_145497-3193	3UTR	ACCGGTTTGTGCTTGTAGCCATAAATGTTAATATTCATAGCATTTATGGCTACAAGCACAAATTTT
Bc016495	NM_145497	NM_145497-3194	CDS	ACCGGTTCCCAACTGTAGCGTTATATGTTAATATTCATAGCATATGACGCTGCAGTTGGGAATTTT
Bc016495	NM_145497	NM_145497-3195	CDS	ACCGGATAAGCCTCTGGACACTATATGTTAATATTCATAGCATATGGTGTCCAGAGGCTTATTTTT
Bc016495	NM_145497	NM_145497-3197	UTR	ACCGGCACACCTGCAACTAGCAATATGTTAATATTCATAGCATGTTGCTGGTTGCAGGTGTGTTTT
Bc026782	NM_001025575	NM_001025575-3199	CDS	ACCGGGTAAACGTGGATATTAGAAAGGTTAATATTCATAGCCTTTCTGATATCCACGTTTACTTTT
Bc026782	NM_001025575	NM_001025575-3201	CDS	ACCGGTATCAGTGCCAGAAGTATTATGTTAATATTCATAGCATAATACTTCTGGCACTGATATTTT
Bc026782	NM_001025575	NM_001025575-3202	CDS	ACCGGAGGAAATAAGTACAGCTATAAGTTAATATTCATAGCTTATAGCTGTACTTATTTCCTTTTT
Bc026782	NM_001025575	NM_001025575-3203	UTR	ACCGGCAGAATTTCCTGGATATCTTTGTTAATATTCATAGCAAAGGTATCCAGGAAATTCTGTTTT
Bc057893	NM_173033	NM_173033-3205	CDS	ACCGGCCTCTTATGAATTTAAGGGAAGTTAATATTCATAGCTTCCCTTAAATTCATAAGAGGTTTT
Bc057893	NM_173033	NM_173033-3206	CDS	ACCGGGATTGCTACTGAAGGAATTAAGTTAATATTCATAGCTTGATTCCTTCAGTAGCAATCTTTT
Bc057893	NM_173033	NM_173033-3209	UTR	ACCGGCCGCATTCACTGATACATGTAGTTAATATTCATAGCTGCATGTGTCAGTGAATGCGGTTTT
Bcap29	NM_007530	NM_007530-3210	3UTR	ACCGGGCACTGTTGATGGTGTGTGTTGTTAATATTCATAGCAACACACACTATCAACAGTGCTTTT
Bcap29	NM_007530	NM_007530-3212	CDS	ACCGGGCACACATAGATGAAGTTCTTGTTAATATTCATAGCAAGAGCTTCATCTGTGTGTGCTTTT
Bcap29	NM_007530	NM_007530-3213	CDS	ACCGGTCAGAACTTCAGAACTGTTTAGTTAATATTCATAGCTAAACGGTTCTGAAGTTCTGATTTT
Bcap29	NM_007530	NM_007530-3214	CDS	ACCGGCCTTTATTCCTCCATAGAGATGTTAATATTCATAGCATCTCTGTGGAGGAATAAAGGTTTT
Bcap31	NM_012060	NM_012060-3217	CDS	ACCGGGCTCAGAGGAATCTTTATATTGTTAATATTCATAGCAATATAGAGATTCCTCTGAGCTTTT
Bcap31	NM_012060	NM_012060-3218	CDS	ACCGGCCTGAAGAATGACTTGAGGAGGTTAATATTCATAGCTTCCTCAGGTCATTCTTCAGGTTTT
Bcap31	NM_012060	NM_012060-3219	CDS	ACCGGCGAGAGATCCTGAAATATGATGTTAATATTCATAGCATCGTATTTCAGGATCTCTCGTTTT
Bcap31	NM_012060	NM_012060-3220	3UTR	ACCGGCCATGGCTTATAGATCATTATGTTAATATTCATAGCATAATGATCTATAAGCCATGGTTTT
Bcar1	NM_009954	NM_009954-3222	3UTR	ACCGGCCAGCATTCATTCTTCTTGAAGTTAATATTCATAGCTTCAAGAGGAATGAATGCTGGTTTT
Bcar1	NM_009954	NM_009954-3223	CDS	ACCGGCGGTGTATGATGTTTCTCTTTGTTAATATTCATAGCAAGGAGGAACATCATACACCGTTTT
Bcar1	NM_009954	NM_009954-3226	UTR	ACCGGCCCAGTATTCATTCTTCTTGAGTTAATATTCATAGCTCAAGAGGAATGAATGCTGGGTTTT
Bcar1	NM_009954	NM_009954-3227	UTR	ACCGGCTGAGCTACCTAGCATTTATTGTTAATATTCATAGCAATGAATGCTGGGTAGCTCAGTTTT
Bcat1	NM_007532	NM_007532-3231	CDS	ACCGGCCTTCTAAAGCCCTATTCTTTGTTAATATTCATAGCAAAGAGTAGGGCTTTGGAAGGTTTT
Bcat1	NM_007532	NM_007532-3233	UTR	ACCGGGACCACTTGTGACCATTTAGTGTTAATATTCATAGCACTAGATGGTCACAGGTGGTCTTTT
Bcat2	NM_009737	NM_009737-3234	3UTR	ACCGGGAGACTCAAGAGAAGTGTAATGTTAATATTCATAGCATTGCACTTCTCTTGAGTCTCTTTT
Bcat2	NM_009737	NM_009737-3236	CDS	ACCGGCCACATATCTACTATGGAGAAGTTAATATTCATAGCTTCTCCATGGTAGGTATGTGGTTTT
Bcat2	NM_009737	NM_009737-3237	CDS	ACCGGCCCTTCCAGAACTTCACGTTAGTTAATATTCATAGCTAGCGTGAGGTTCTGGAAGGGTTTT
Bcat2	NM_009737	NM_009737-3239	UTR	ACCGGCTCGTGGATGTTACACTCTAAGTTAATATTCATAGCTTGGAGTGTAACGTCCACGAGTTTT
Bche	NM_009738	NM_009738-3241	CDS	ACCGGGCTCGTGTTGAAGGAGTTGTTGTTAATATTCATAGCAATAACTCTTTCAACACGAGCTTTT
Bckdha	NM_007533	NM_007533-3247	CDS	ACCGGGCAGTCATGAAAGAAGGTTATGTTAATATTCATAGCATGACCTTCTTTCGTGACTGCTTTT
Bckdha	NM_007533	NM_007533-3249	CDS	ACCGGGCTTGAGTTCATTCAGCCTAAGTTAATATTCATAGCTTGGGCTGGATGAACTCAAGCTTTT
Bckdha	NM_007533	NM_007533-3250	CDS	ACCGGTCCTTCTACATGACCAATTATGTTAATATTCATAGCATAGTTGGTCATGTAGAAGGATTTT
Bckdha	NM_007533	NM_007533-3251	UTR	ACCGGGCTAGTCAGTTGTGCGAATATGTTAATATTCATAGCATGTTCGCACAGCTGACTAGCTTTT
Bckdhb	NM_199195	NM_199195-3253	CDS	ACCGGCCTGGATAACTCATTAGTCAAGTTAATATTCATAGCTTGGCTAATGAGTTATCCAGGTTTT
Bckdk	NM_009739	NM_009739-3262	CDS	ACCGGCCCTATAATGTCCTAGATGTGGTTAATATTCATAGCCACATCTGGGACATTGTAGGGTTTT
Bcl10	NM_009740	NM_009740-3266	CDS	ACCGGGAAGTGAAGAAGGATGCTTTAGTTAATATTCATAGCTAAAGCGTCCTTCTTCACTTCTTTT
Bcl10	NM_009740	NM_009740-3267	CDS	ACCGGGTTAGACTACTTATAGGAGAAGTTAATATTCATAGCTTCTCCTGTAAGTAGTCTAACTTTT
Bcl10	NM_009740	NM_009740-3269	UTR	ACCGGGTGAAGGAGGCTATCTTTCTGGTTAATATTCATAGCTAGAAAGATGGCCTCCTTCACTTTT
Bcl11a	NM_016707	NM_016707-3272	CDS	ACCGGCCAGAGGATGATGATTGTTTAGTTAATATTCATAGCTAAACAATCGTCATCCTCTGGTTTT
Bcl11a	NM_016707	NM_016707-3275	UTR	ACCGGGTGCTCTGTTATCCTGTTAGAGTTAATATTCATAGCTCTAGCAGGATAACGGAGCACTTTT
Bcl11b	NM_021399	NM_021399-3277	CDS	ACCGGCAGGAGAACATTGTAGGTAAAGTTAATATTCATAGCTTTACCTGCAATGTTCTCCTGTTTT
Bcl11b	NM_021399	NM_021399-3278	CDS	ACCGGCGGTGAACATTTGCTGATTAAGTTAATATTCATAGCTTAGTCAGCAAGTGTTCACCGTTTT
Bcl11b	NM_021399	NM_021399-3279	CDS	ACCGGGCAGGAGAATATTGTAGGTAAGTTAATATTCATAGCTTACCTGCAATGTTCTCCTGCTTTT
Bcl11b	NM_021399	NM_021399-3281	UTR	ACCGGCCCATATCCTGTAATTGTGTGGTTAATATTCATAGCCACACAATTGCAGGATGTGGGTTTT
Bcl2	NM_009741	NM_009741-3282	CDS	ACCGGCGTGATGAAGTACATACATTAGTTAATATTCATAGCTAATGTATGTACTTCATCACGTTTT
Bcl2	NM_009741	NM_009741-3284	CDS	ACCGGGAGATCGTGATGAAGTATATAGTTAATATTCATAGCTATGTACTTCATCACGATCTCTTTT
Bcl2	NM_009741	NM_009741-3285	CDS	ACCGGGCACACTTGGATCTAGGATAAGTTAATATTCATAGCTTATCCTGGATCCAGGTGTGCTTTT
Bcl2	NM_009741	NM_009741-3286	CDS	ACCGGCGCCTTGTGGATGATTGAGTAGTTAATATTCATAGCTACTCAGTCATCCACAGGGCGTTTT
Bcl2l1	NM_009743	NM_009743-3288	3UTR	ACCGGCAGGAGAACCATTACATGTAAGTTAATATTCATAGCTTGCATGTAGTGGTTCTCCTGTTTT
Bcl2l1	NM_009743	NM_009743-3290	CDS	ACCGGCAGGTGTTGGTGAGTTGGATTGTTAATATTCATAGCAATCCGACTCACCAATACCTGTTTT
Bcl2l1	NM_009743	NM_009743-3291	CDS	ACCGGAGCTGGAGTTAGTTTAGTGATGTTAATATTCATAGCATCACTAAACTGACTCCAGCTTTTT
Bcl2l1	NM_009743	NM_009743-3293	UTR	ACCGGGCTGTTTGGGATAATGAGATAGTTAATATTCATAGCTGTCTCATTATCCCAAGCAGCTTTT
Bcl2l10	NM_013479	NM_013479-3295	CDS	ACCGGCCGCTTCTTCAAGAATTCTTTGTTAATATTCATAGCAAAGGATTCTTGAAGAAGCGGTTTT
Bcl2l10	NM_013479	NM_013479-3299	UTR	ACCGGCCAGCCTAGAGATATTTCTATGTTAATATTCATAGCGTAGAAATGTCTCTAGGCTGGTTTT
Bcl2l11	NM_207680	NM_207680-3301	CDS	ACCGGTCTCAGGAGGAACTTGAAGGTGTTAATATTCATAGCATCTTCAGGTTCCTCCTGAGATTTT
Bcl2l11	NM_207680	NM_207680-3302	CDS	ACCGGCCCGGAGATATGGATTGCATAGTTAATATTCATAGCTGTGCAATCCGTATCTCCGGGTTTT
Bcl2l11	NM_207680	NM_207680-3303	CDS	ACCGGCTTACAACTGTTACGCTTTATGTTAATATTCATAGCATAAAGCGTAACAGTTGTAAGTTTT
Bcl2l11	NM_207680	NM_207680-3304	3UTR	ACCGGGTCCACACGTGTCGTTAAATTGTTAATATTCATAGCGATTTAGCGACACGTGTGGACTTTT
Bcl2l14	NM_025778	NM_025778-3306	3UTR	ACCGGCATGGAGGTGAAATGATAAATGTTAATATTCATAGCATTTATCGTTTCACCTCCATGTTTT
Bcl2l14	NM_025778	NM_025778-3310	CDS	ACCGGCAGTTGGGAAGAGGGATAGAGGTTAATATTCATAGCCTTTATCTCTCTTCCCAACTGTTTT
Bcl2l2	NM_007537	NM_007537-3312	CDS	ACCGGCTTGTGGTATTCTTTGTCTTTGTTAATATTCATAGCAAAGACAAAGAATGCCACAAGTTTT
Bcl3	NM_033601	NM_033601-3317	CDS	ACCGGCCTTTACTACTAGGGATCTTTGTTAATATTCATAGCAAAGGTCCCTGGTAGTAAAGGTTTT
Bcl3	NM_033601	NM_033601-3320	CDS	ACCGGCCTCAAGAACTGTCATAATGAGTTAATATTCATAGCTCATTGTGACAGTTCTTGAGGTTTT
Bcl3	NM_033601	NM_033601-3321	CDS	ACCGGCCCGAAAGATGTTCCTGGTTTGTTAATATTCATAGCAAGCCAGGAGCATCTTTCGGGTTTT
Bcl3	NM_033601	NM_033601-3322	UTR	ACCGGGAGGGTATTGATCATAGTGTAGTTAATATTCATAGCTACACTGTGATCAATGCCCTCTTTT
Bcl6	NM_009744	NM_009744-3323	3UTR	ACCGGGCTGTTAAAGAGAAGGCTTTAGTTAATATTCATAGCTAAAGCCTTCTCTTTGACAGCTTTT
Bcl6	NM_009744	NM_009744-3325	CDS	ACCGGCGGCTTGTTCTATAGTATCTTGTTAATATTCATAGCAAGATACTGTAGAACAGGCCGTTTT
Bcl6	NM_009744	NM_009744-3326	CDS	ACCGGGAGAAGTGTAACCTGTACTTTGTTAATATTCATAGCAAAGTGCAGGTTACACTTCTCTTTT
Bcl6	NM_009744	NM_009744-3327	CDS	ACCGGTGAGCAGTTTAGAGCCTATAAGTTAATATTCATAGCTTATGGGCTCTAAACTGCTCATTTT
Bcl6	NM_009744	NM_009744-3328	UTR	ACCGGCCGAGGAATGTGAATGGTGTGGTTAATATTCATAGCCACATCATTTACATTCCTCGGTTTT
Bcl9	NM_029933	NM_029933-3335	3UTR	ACCGGCCTTACTGTTGGTCATGTAATGTTAATATTCATAGCATTGCATGACCAACAGTAAGGTTTT
Bcl9	NM_029933	NM_029933-3336	CDS	ACCGGCCATGATGTCTCAATCTCAAAGTTAATATTCATAGCTTTGGGATTGAGACATCATGGTTTT
Bcl9	NM_029933	NM_029933-3337	CDS	ACCGGCCAGAACATCTCTAATAGCAAGTTAATATTCATAGCTTGCTGTTAGAGATGTTCTGGTTTT
Bcmo1	NM_021486	NM_021486-3341	3UTR	ACCGGCAGAGAAATCCTATCTTGAAAGTTAATATTCATAGCTTTCAAGATAGGATTTCTCTGTTTT
Bcmo1	NM_021486	NM_021486-3343	CDS	ACCGGCCAACCAAGATACTGAAATATGTTAATATTCATAGCATATTTCAGTATCTTGGTTGGTTTT
Bcr	NM_001081412	NM_001081412-3348	CDS	ACCGGGCTGACCAACTTATGTGTAAAGTTAATATTCATAGCTTTACACATGAGTTGGTCAGCTTTT
Bcr	NM_001081412	NM_001081412-3349	CDS	ACCGGCTGAAGGACAACCTAATAAATGTTAATATTCATAGCATTTATTAGGTTGTCCTTCAGTTTT
Bcr	NM_001081412	NM_001081412-3350	CDS	ACCGGGTCATCGATATGAATGGAATTGTTAATATTCATAGCAATTCCATTCATGTCGATGACTTTT
Bcr	NM_001081412	NM_001081412-3352	UTR	ACCGGGCCATCTGCTAAGAGATAAGTGTTAATATTCATAGCACTTGTCTCTTGGCAGATGGCTTTT
Bdh1	NM_175177	NM_175177-3356	CDS	ACCGGGACAAGATACACGTTGTTGTTGTTAATATTCATAGCAACAACAGCGTGTGTCTTGTCTTTT
Bdh1	NM_175177	NM_175177-3358	UTR	ACCGGCCTAAACCTTAGGGCTAATATGTTAATATTCATAGCATATTGGCCCTGAGGTTTAGGTTTT
Bdh2	NM_027208	NM_027208-3360	CDS	ACCGGCCAAAGTCATAGCCATAGATAGTTAATATTCATAGCTATCTGTGGCTATGACTTTGGTTTT
Bdh2	NM_027208	NM_027208-3361	CDS	ACCGGCGGATGAGTCAGCTTATGTAAGTTAATATTCATAGCTTACATAGGCTGACTCGTCCGTTTT
Bdh2	NM_027208	NM_027208-3362	CDS	ACCGGCGAGAGGATTGGTGTTCTCTTGTTAATATTCATAGCAAGAGAACATCAATTCTCTCGTTTT
Bdh2	NM_027208	NM_027208-3363	CDS	ACCGGCCATCTCTGTAAGAAAGAATAGTTAATATTCATAGCTATTCTTTCTTGCAGAGATGGTTTT
Bdh2	NM_027208	NM_027208-3364	UTR	ACCGGCTGGGTGATTATTTCTTCTGAGTTAATATTCATAGCTCAGAAGAGATGATCACCCAGTTTT
Bdkrb1	NM_007539	NM_007539-3365	CDS	ACCGGCCCTTACCATTTCTTTGCTTTGTTAATATTCATAGCAAGGCAAAGAAGTGGTAAGGGTTTT
Bdkrb1	NM_007539	NM_007539-3368	CDS	ACCGGGCAGTTTCTGATTTGGTGTTTGTTAATATTCATAGCAAACACCAGATCAGAAGCTGCTTTT
Bdkrb1	NM_007539	NM_007539-3369	CDS	ACCGGCCTCTACTTCAACTTTCATATGTTAATATTCATAGCATGTGAAAGTTGAAGTAGAGGTTTT
Bdkrb2	NM_009747	NM_009747-3371	3UTR	ACCGGCCTGTCTCATGGTATAAGTATGTTAATATTCATAGCATGCTTATGCCATGAGACAGGTTTT
Bdkrb2	NM_009747	NM_009747-3372	CDS	ACCGGGCTTCTGAGTTTACCTATGTTGTTAATATTCATAGCAACATGGGTGAACTCAGAAGCTTTT
Bdkrb2	NM_009747	NM_009747-3374	CDS	ACCGGCATGATCTACATGAACTTGTAGTTAATATTCATAGCTACAGGTTCATGTAGATCATGTTTT
Bdkrb2	NM_009747	NM_009747-3375	CDS	ACCGGCATCACGCAGATTAGTTCTTAGTTAATATTCATAGCTAGGAACTGATCTGCGTGATGTTTT
Bdnf	NM_001048141	NM_001048141-3379	CDS	ACCGGGAAGTAAACGTCTACGGATAAGTTAATATTCATAGCTTGTCCGTGGACGTTTACTTCTTTT
Bdnf	NM_001048141	NM_001048141-3380	CDS	ACCGGTCCTAGAGAGAGTCCTGGTATGTTAATATTCATAGCATACCGGGACTTTCTCTAGGATTTT
Bdnf	NM_001048141	NM_001048141-3382	UTR	ACCGGCCACATTGCTATTGAAATAGGGTTAATATTCATAGCCCTATTTCAATGGCAGTGTGGTTTT
Becn1	NM_019584	NM_019584-3385	CDS	ACCGGGCGGGAGTATAGTGGGTTTGAGTTAATATTCATAGCTTAAACTCACTATACTCCCGCTTTT
Becn1	NM_019584	NM_019584-3386	CDS	ACCGGAGCGGGAGTATAGTGGGTTTGGTTAATATTCATAGCTAAACTCACTATACTCCCGCTTTTT
Becn1	NM_019584	NM_019584-3387	CDS	ACCGGCGGACAGTTTGGTACAATTAAGTTAATATTCATAGCTTGATTGTGCCAAACTGTCCGTTTT
Becn1	NM_019584	NM_019584-3388	UTR	ACCGGCCAGAGTACGCTATGTATAGTGTTAATATTCATAGCGCTATACATGGCGTACTCTGGTTTT
Bet1	NM_009748	NM_009748-3390	CDS	ACCGGGCTATGCTATATGATGTTGTTGTTAATATTCATAGCAACAGCATCATATAGCATAGCTTTT
Bet1	NM_009748	NM_009748-3391	CDS	ACCGGGCTGAAATGGATTCACAATTTGTTAATATTCATAGCAAATTGTGAATCCATTTCAGCTTTT
Bet1	NM_009748	NM_009748-3393	UTR	ACCGGGTGTGGGCTTTGAGTTTGTTGGTTAATATTCATAGCCAACAAATTCAAAGCCCACACTTTT
Bet1l	NM_018742	NM_018742-3395	3UTR	ACCGGCCTCTCTAGATGATGGTTATTGTTAATATTCATAGCAATGACCATCATCTGGAGAGGTTTT
Bet1l	NM_018742	NM_018742-3396	CDS	ACCGGCAGGTTTAAATCGTTGGCTTTGTTAATATTCATAGCAAAGCCAGCGATTTAAGCCTGTTTT
Bet1l	NM_018742	NM_018742-3397	CDS	ACCGGGCATGGACTCAGATTTCATAAGTTAATATTCATAGCTTGTGAAATCTGAGTCCATGCTTTT
Bet1l	NM_018742	NM_018742-3400	UTR	ACCGGCTGGCATCTTGGTTTCTTAAGGTTAATATTCATAGCCTTAGGAAACCAGGATGCCAGTTTT
Bglap1	NM_007541	NM_007541-3403	CDS	ACCGGACCGCCTATAAACGCATTTATGTTAATATTCATAGCATAGATGCGTTTGTAGGCGGTTTTT
Bglap1	NM_007541	NM_007541-3404	CDS	ACCGGTGAGTCTGACAAAGCTTTCATGTTAATATTCATAGCATGAAGGCTTTGTCAGACTCATTTT
Bglap1	NM_007541	NM_007541-3405	CDS	ACCGGGAGCAGTGTGAGTTTAACTCTGTTAATATTCATAGCAGGGTTAAGCTCACACTGCTCTTTT
Bglap1	NM_007541	NM_007541-3406	UTR	ACCGGCCCTGTAAGTATGGATGTTACGTTAATATTCATAGCGTGACATCCATACTTGCAGGGTTTT
Bgn	NM_007542	NM_007542-3409	CDS	ACCGGGCCCTGGTCTTGGTGAATAATGTTAATATTCATAGCATTGTTTACCAAGACCAGGGCTTTT
Bgn	NM_007542	NM_007542-3410	CDS	ACCGGGCTATTGGGTTGGAGGACTTAGTTAATATTCATAGCTAGGTCCTCCAACTCAATAGCTTTT
Bgn	NM_007542	NM_007542-3412	UTR	ACCGGCCCTGACTCTTAAGCATGTATGTTAATATTCATAGCATGCATGCTTAGGAGTCAGGGTTTT
Bhlha15	NM_010800	NM_010800-3413	CDS	ACCGGCCCTAAATTATACCAGTACTAGTTAATATTCATAGCTAGTGCTGGTATAATTTAGGGTTTT
Bhlha15	NM_010800	NM_010800-3414	CDS	ACCGGCGGATGCATAAACTCAATAATGTTAATATTCATAGCATTGTTGAGTTTATGCATCCGTTTT
Bhlha15	NM_010800	NM_010800-3417	CDS	ACCGGGCCACCTGCAATGCTACTTTAGTTAATATTCATAGCTAGAGTAGCGTTGCAGGTGGCTTTT
Bhlha15	NM_010800	NM_010800-3418	UTR	ACCGGCTGCAAGTTCCAGATTGGTAAGTTAATATTCATAGCTTACCAGTCTGGAGCTTGCAGTTTT
Bhlhb9	NM_198161	NM_198161-3419	CDS	ACCGGCCATAGGACTGAGAATAAGTTGTTAATATTCATAGCAACTTGTTCTCAGTCCTATGGTTTT
Bhlhb9	NM_198161	NM_198161-3420	CDS	ACCGGGCGTGGTGACATTTATTGAAAGTTAATATTCATAGCTTTCAATAAGTGTCACCACGCTTTT
Bhlhb9	NM_198161	NM_198161-3421	3UTR	ACCGGCTAGCTCAAAGCTAGATCATTGTTAATATTCATAGCAATGGTCTAGCTTTGAGCTAGTTTT
Bhlhb9	NM_198161	NM_198161-3422	3UTR	ACCGGCCAGAAATTAAAGAGAACACTGTTAATATTCATAGCAGTGTTCTCTTTAATTTCTGGTTTT
Bhlhb9	NM_198161	NM_198161-3424	UTR	ACCGGGTGGTAGGTTCTAGCTTAAAGGTTAATATTCATAGCCTTTGAGCTAGAACCTGCCACTTTT
Bhlhe40	NM_011498	NM_011498-3428	CDS	ACCGGCTGGTGATTTGTTGGGAAGAGGTTAATATTCATAGCTTCTTCCCGACAAATCACCAGTTTT
Bhlhe40	NM_011498	NM_011498-3429	CDS	ACCGGGTCAGCACAATTAAGTAAGAAGTTAATATTCATAGCTTCTTGCTTAATTGTGCTGACTTTT
Bhlhe41	NM_024469	NM_024469-3431	CDS	ACCGGAGAGACAGTTACTGGAATATAGTTAATATTCATAGCTATGTTCCAGTAACTGTCTCTTTTT
Bhlhe41	NM_024469	NM_024469-3433	CDS	ACCGGCCTATAAGTTACCGCATAGATGTTAATATTCATAGCATCTGTGCGGTAACTTGTAGGTTTT
Bhlhe41	NM_024469	NM_024469-3435	CDS	ACCGGGCATCAGAAGATAATTGCTTTGTTAATATTCATAGCAAAGCAATTATCTTCTGATGCTTTT
Bhlhe41	NM_024469	NM_024469-3436	UTR	ACCGGCCCAGCATTCCTTTCAGAATAGTTAATATTCATAGCTGTTCTGGAAGGAATGCTGGGTTTT
Bhmt	NM_016668	NM_016668-3438	CDS	ACCGGGATTTATTGATCTCCCAGAATGTTAATATTCATAGCATTCTGGGAGATCAATAAATCTTTT
Bhmt	NM_016668	NM_016668-3439	CDS	ACCGGCAGAAAGGAATACTGGTAGAAGTTAATATTCATAGCTTCTGCCAGTATTCCTTTCTGTTTT
Bhmt	NM_016668	NM_016668-3442	UTR	ACCGGCGGCAAAGAGAAAGTTACTTAGTTAATATTCATAGCTAGGTGACTTTCTCTTTGCCGTTTT
Bhmt2	NM_022884	NM_022884-3445	CDS	ACCGGCTGCCAGACATTACTCTATAAGTTAATATTCATAGCTTGTAGAGTGATGTCTGGCAGTTTT
Bhmt2	NM_022884	NM_022884-3446	CDS	ACCGGCCCTATCAAAGCTAGATGTATGTTAATATTCATAGCATGCATCTGGCTTTGATAGGGTTTT
Bhmt2	NM_022884	NM_022884-3447	CDS	ACCGGCCAAGTGCAGTTTGTCAATTTGTTAATATTCATAGCAAGTTGACGAACTGCACTTGGTTTT
Bhmt2	NM_022884	NM_022884-3448	UTR	ACCGGGCTGTTGAGCATTTATGAGTGGTTAATATTCATAGCCACTCATAGATGCTCAGCAGCTTTT
Bik	NM_007546	NM_007546-3455	3UTR	ACCGGGCTGAGATTTCATATAGGTTTGTTAATATTCATAGCAAACCTGTATGAAATCTCAGCTTTT
Bik	NM_007546	NM_007546-3457	CDS	ACCGGCTTGATTCGAAGTCTCACTAAGTTAATATTCATAGCTTGGTGAGGCTTCGAATCAAGTTTT
Bik	NM_007546	NM_007546-3458	CDS	ACCGGCTATACACAGACTTGCTGTTAGTTAATATTCATAGCTGACAGCGAGTCTGTGTATAGTTTT
Bik	NM_007546	NM_007546-3459	CDS	ACCGGGCCGGATAGGTGTTAGAGGTAGTTAATATTCATAGCTACCTCTGACACCTGTCCGGCTTTT
Bin1	NM_009668	NM_009668-3461	3UTR	ACCGGGAAACCTAAGCTAAGAGGTATGTTAATATTCATAGCATACCTCTTGGCTTAGGTTTCTTTT
Bin1	NM_009668	NM_009668-3464	CDS	ACCGGACTTCCATAAAGAGATGAGTAGTTAATATTCATAGCTACTCATCTCTTTATGGAAGTTTTT
Bin1	NM_009668	NM_009668-3465	CDS	ACCGGTGACGTATTTGTCCTTGAGATGTTAATATTCATAGCATCTCAGGGACAAATGCGTCATTTT
Bin1	NM_009668	NM_009668-3466	UTR	ACCGGCCGAGTGTGAAGAATCTTTCTGTTAATATTCATAGCGGAAAGGTTCTTCACACTCGGTTTT
Birc2	NM_007465	NM_007465-3468	CDS	ACCGGCCTGGATAGAATACGCTAAATGTTAATATTCATAGCATTTGGCGTGTTCTATCCAGGTTTT
Birc2	NM_007465	NM_007465-3471	CDS	ACCGGCCCATTGTCTATTTCTGGAAAGTTAATATTCATAGCTTTCCAGAAATGGACAGTGGGTTTT
Birc2	NM_007465	NM_007465-3472	UTR	ACCGGCAGTGGCTTTGGTACTTAGTAGTTAATATTCATAGCTACTGAGTACCAGAGCCACTGTTTT
Birc3	NM_007464	NM_007464-3473	3UTR	ACCGGGCATTTATGGTTCAGAAACTAGTTAATATTCATAGCTAGTTTCTGAACCATAAATGCTTTT
Birc3	NM_007464	NM_007464-3474	CDS	ACCGGCCTGCGTTATATAGAGATATAGTTAATATTCATAGCTATATCTCTGTATAACGCAGGTTTT
Birc3	NM_007464	NM_007464-3476	CDS	ACCGGGCCAGATTACTCACTTATGAAGTTAATATTCATAGCTTCATAGGTGAGTAATCTGGCTTTT
Birc3	NM_007464	NM_007464-3477	CDS	ACCGGGCTGGCTATCCTTATCTATTTGTTAATATTCATAGCAAGTAGATGAGGATAGCCAGCTTTT
Birc3	NM_007464	NM_007464-3478	UTR	ACCGGCCAGGAGGAAGTTTACTGTTAGTTAATATTCATAGCTGACAGTGAACTTCCTCCTGGTTTT
Birc5	NM_009689	NM_009689-3480	CDS	ACCGGCCTACTGAGAACGAGCTTGATGTTAATATTCATAGCATCAGGCTCGTTCTCGGTAGGTTTT
Birc5	NM_009689	NM_009689-3481	CDS	ACCGGCCCGATAGAGGAGTATAGAAGGTTAATATTCATAGCTTTCTATGCTCCTCTATCGGGTTTT
Birc5	NM_009689	NM_009689-3483	CDS	ACCGGGCAGCTGTACCTTAAGAATTAGTTAATATTCATAGCTAGTTCTTGAGGTACAGCTGCTTTT
Birc5	NM_009689	NM_009689-3484	UTR	ACCGGCCTCTTAGTAGGATCTTAGAGGTTAATATTCATAGCCTCTAAGATCCTGCTAGGAGGTTTT
Blk	NM_007549	NM_007549-3487	CDS	ACCGGCCAGTAGAGACTTTGGAAGTGGTTAATATTCATAGCTACTTCCAGAGTCTCTACTGGTTTT
Blk	NM_007549	NM_007549-3488	CDS	ACCGGGACAGTGAATATACTGCCTAAGTTAATATTCATAGCTTGGGCAGTGTATTCACTGTCTTTT
Blk	NM_007549	NM_007549-3489	CDS	ACCGGCCAGGTCATTCGTCATAGGAAGTTAATATTCATAGCTTCCTGTGACGAGTGACCTGGTTTT
Blm	NM_001042527	NM_001042527-3494	CDS	ACCGGCGAAGGAAACTCACGTTAATAGTTAATATTCATAGCTATTGACGTGAGTTTCCTTCGTTTT
Blm	NM_001042527	NM_001042527-3495	CDS	ACCGGCCTGTGTTAAGTGATAAAGATGTTAATATTCATAGCATCTTTATCACTTAACGCAGGTTTT
Blmh	NM_178645	NM_178645-3497	3UTR	ACCGGGCTCAGGATTTCGTAGTATTTGTTAATATTCATAGCAAATGCTACGAGATCCTGAGCTTTT
Blmh	NM_178645	NM_178645-3498	CDS	ACCGGCCGCTCTTTAATATGGAAGATGTTAATATTCATAGCATCTTCCATATTGAAGAGCGGTTTT
Blmh	NM_178645	NM_178645-3499	CDS	ACCGGGCTGTATAACAATCAGCCTATGTTAATATTCATAGCATGGGCTGGTTGTTATACAGCTTTT
Blmh	NM_178645	NM_178645-3500	CDS	ACCGGCCAGCACAAGTACAATAAATTGTTAATATTCATAGCAATTTATTGTACTTGTGCTGGTTTT
Blmh	NM_178645	NM_178645-3501	CDS	ACCGGGCTTTGATCCAGAAACTAAATGTTAATATTCATAGCATTTAGTTTCTGGATCAAAGCTTTT
Blnk	NM_008528	NM_008528-3502	3UTR	ACCGGCACTGAGGTTTAGTGAATGAAGTTAATATTCATAGCTTCATTCACGAAGCCTCAGTGTTTT
Blnk	NM_008528	NM_008528-3505	3UTR	ACCGGGCTTCGTGAATGAATGAATTTGTTAATATTCATAGCAGATTCATTCATTCACGAAGCTTTT
Blnk	NM_008528	NM_008528-3506	UTR	ACCGGCACCTGACCTGATGAAGTTATGTTAATATTCATAGCATGACTTCGTCAGGTCAGGTGTTTT
Blnk	NM_008528	NM_008528-3507	UTR	ACCGGCCTGACCTGATGAAGTTATAGGTTAATATTCATAGCCTATGACTTCGTCAGGTCAGGTTTT
Blvrb	NM_144923	NM_144923-3510	CDS	ACCGGCCTCAGTCTCACTATAGTAATGTTAATATTCATAGCATTACTGTAGTGGGACTGAGGTTTT
Blvrb	NM_144923	NM_144923-3512	CDS	ACCGGGAACATTGTGACAGCTATGAAGTTAATATTCATAGCTTCATGGCTGTCACGATGTTCTTTT
Blvrb	NM_144923	NM_144923-3513	UTR	ACCGGCACGCATCCTAAGAAATGATAGTTAATATTCATAGCTGTCATTTCTTAGGATGCGTGTTTT
Bmi1	NM_007552	NM_007552-3515	CDS	ACCGGCCTGAACATAAGGTTAGATAAGTTAATATTCATAGCTTATCTGACCTTATGTTCAGGTTTT
Bmp1	NM_009755	NM_009755-3522	CDS	ACCGGGTACCGTATTTCCCTGTAATTGTTAATATTCATAGCAATTGCAGGGAGATACGGTACTTTT
Bmp1	NM_009755	NM_009755-3524	CDS	ACCGGCGACAACAAACATGATTGTAAGTTAATATTCATAGCTTACAGTCATGTTTGTTGTCGTTTT
Bmp10	NM_009756	NM_009756-3526	CDS	ACCGGCCCACTATACATCGATTTCAAGTTAATATTCATAGCTTGAAGTCGATGTATAGTGGGTTTT
Bmp10	NM_009756	NM_009756-3529	CDS	ACCGGTCCACATAGAAAGCAGATAAAGTTAATATTCATAGCTTTGTCTGCTTTCTATGTGGATTTT
Bmp10	NM_009756	NM_009756-3530	CDS	ACCGGGCTGGAGCTCTACAATAAATTGTTAATATTCATAGCAATTTGTTGTAGAGCTCCAGCTTTT
Bmp10	NM_009756	NM_009756-3531	CDS	ACCGGCACACTGTTGCAGAGTATGAAGTTAATATTCATAGCTTCATGCTCTGCAGCAGTGTGTTTT
Bmp15	NM_009757	NM_009757-3532	CDS	ACCGGCCCAAATTACTGTAAAGGAATGTTAATATTCATAGCATTCCTTTACAGTAATTTGGGTTTT
Bmp15	NM_009757	NM_009757-3534	CDS	ACCGGCCTATGAGTATCCTCTTGATTGTTAATATTCATAGCAATCAGGAGGATGCTCATAGGTTTT
Bmp15	NM_009757	NM_009757-3535	CDS	ACCGGGCCTGGATAGAGATAGATATTGTTAATATTCATAGCAATATCTATCTCTGTCCAGGCTTTT
Bmp15	NM_009757	NM_009757-3536	CDS	ACCGGCCATCCTTATAAGGTCAGTTTGTTAATATTCATAGCAAGCTGACCTTGTAAGGATGGTTTT
Bmp3	NM_173404	NM_173404-3540	CDS	ACCGGCCCATGCTAAAGTCTTTGAAAGTTAATATTCATAGCTTTCAAAGACTTTGGCATGGGTTTT
Bmp3	NM_173404	NM_173404-3542	CDS	ACCGGGCTTATAGAGACACTGAGATTGTTAATATTCATAGCAATCTCGGTGTCTCTGTAAGCTTTT
Bmp3	NM_173404	NM_173404-3543	UTR	ACCGGCTCACAGATGTTCCATCTAATGTTAATATTCATAGCATTGGATGGAGCATCTGTGAGTTTT
Bmp4	NM_007554	NM_007554-3546	CDS	ACCGGCCCTAGTCAACTTTGTTAATTGTTAATATTCATAGCAATTAACAGAGTTGACTAGGGTTTT
Bmp4	NM_007554	NM_007554-3548	CDS	ACCGGGCGAGTCATGTTAGTTTGATAGTTAATATTCATAGCTATCAAACTAGCATGGCTCGCTTTT
Bmp4	NM_007554	NM_007554-3549	UTR	ACCGGCACACACACGTTTCCATTTAAGTTAATATTCATAGCTTGAATGGGAACGTGTGTGTGTTTT
Bmp5	NM_007555	NM_007555-3551	CDS	ACCGGCGGTTTGATTTGACCTAGATTGTTAATATTCATAGCAATCTGGGTCAGATCAAACCGTTTT
Bmp6	NM_007556	NM_007556-3556	3UTR	ACCGGCCAGTTCTTAACTGAGTAGTTGTTAATATTCATAGCAACTGCTCAGTTAGGAACTGGTTTT
Bmp6	NM_007556	NM_007556-3557	CDS	ACCGGCGGTTCTTTACTTTGATGATAGTTAATATTCATAGCTATCATCGAAGTAAAGAACCGTTTT
Bmp6	NM_007556	NM_007556-3558	CDS	ACCGGCCACTTTATGAATCCTGAGTAGTTAATATTCATAGCTACTCGGGATTCATAAGGTGGTTTT
Bmp6	NM_007556	NM_007556-3560	CDS	ACCGGCCACAAAGAGTTCAAGTTTAAGTTAATATTCATAGCTTGAACTTGAACTCTTTGTGGTTTT
Bmp7	NM_007557	NM_007557-3562	CDS	ACCGGCCCTCTGAATTCCTATATGAAGTTAATATTCATAGCTTCATGTAGGAGTTCAGAGGGTTTT
Bmp7	NM_007557	NM_007557-3563	CDS	ACCGGCCGGTTTGATCTTTCTAAGATGTTAATATTCATAGCATCTTGGAAAGATCAAACCGGTTTT
Bmp7	NM_007557	NM_007557-3564	CDS	ACCGGGCGATTTGACAATGAGACTTTGTTAATATTCATAGCAAGGTCTCGTTGTCAAATCGCTTTT
Bmp7	NM_007557	NM_007557-3565	CDS	ACCGGCGACGACAGCTTTAATGTTATGTTAATATTCATAGCATGACATTAGAGCTGTCGTCGTTTT
Bmp7	NM_007557	NM_007557-3566	CDS	ACCGGGCAGCCGAATTTAGGATTTATGTTAATATTCATAGCATAGATCCTGAATTCGGCTGCTTTT
Bmp8a	NM_007558	NM_007558-3568	CDS	ACCGGAGGGAGTCTGATTTGTTCTTTGTTAATATTCATAGCAAAGAACAAGTCAGACTCCCTTTTT
Bmp8a	NM_007558	NM_007558-3571	CDS	ACCGGACACCGTAATATGGTGGTTAAGTTAATATTCATAGCTTGACCACCATGTTACGGTGTTTTT
Bmp8a	NM_007558	NM_007558-3573	UTR	ACCGGCCAGCATCCTGTTTCTATTACGTTAATATTCATAGCGTAGTAGAAGCAGGATGCTGGTTTT
Bmp8b	NM_007559	NM_007559-3574	3UTR	ACCGGCGGATTTATCATCTGGATTTAGTTAATATTCATAGCTAAATCCAGATGATAAATCCGTTTT
Bmp8b	NM_007559	NM_007559-3575	CDS	ACCGGGCTGACTTGATTATGAGCTTTGTTAATATTCATAGCAAAGCTCATAATCAGGTCAGCTTTT
Bmp8b	NM_007559	NM_007559-3577	CDS	ACCGGACAGTCTTTCATGGTTGGTTTGTTAATATTCATAGCAAACCAACCATGAAAGGCTGTTTTT
Bmpr1a	NM_009758	NM_009758-3579	CDS	ACCGGCGTGATTTGGAATAGGATGAAGTTAATATTCATAGCTTCATCCTGTTCCAAATCACGTTTT
Bmpr1a	NM_009758	NM_009758-3584	UTR	ACCGGCACAGGCTGCTAATAGTAAATGTTAATATTCATAGCGTTTACTGTTAGCAGCCTGTGTTTT
Bmpr1b	NM_007560	NM_007560-3585	CDS	ACCGGCCCAAGATCCTATGTTGTAAAGTTAATATTCATAGCTTTACAACGTAGGATCTTGGGTTTT
Bmpr1b	NM_007560	NM_007560-3587	CDS	ACCGGGAGCTTGAATAGAAACCATTTGTTAATATTCATAGCAAATGGTTTCTATTCAAGCTCTTTT
Bmpr2	NM_007561	NM_007561-3591	CDS	ACCGGGCCAAGATGAATACAATCAATGTTAATATTCATAGCATTGATTGTATTCATCTTGGCTTTT
Bmpr2	NM_007561	NM_007561-3593	CDS	ACCGGCCTCATTCATTTAATCGAGATGTTAATATTCATAGCATCTCGATTAAATGAATGAGGTTTT
Bmpr2	NM_007561	NM_007561-3594	CDS	ACCGGCCACTATATCTGAGATGTCATGTTAATATTCATAGCATGGCATCTCAGATATAGTGGTTTT
Bmpr2	NM_007561	NM_007561-3595	CDS	ACCGGCCAATGGATCTCTGTGTAAATGTTAATATTCATAGCATTTGCACAGAGATCCATTGGTTTT
Bnip1	NM_172149	NM_172149-3597	CDS	ACCGGCCGGATTTGTAACTAAGAGATGTTAATATTCATAGCATCTCTTGGTTACAGATCCGGTTTT
Bnip1	NM_172149	NM_172149-3599	CDS	ACCGGCTGAATACTAAGGTGAAAGAAGTTAATATTCATAGCTTCTTTCACCTTAGTATTCAGTTTT
Bnip2	NM_001008238	NM_001008238-3603	CDS	ACCGGTATTAGCCATGGAGGATATTAGTTAATATTCATAGCTAATATCCTCCATGGCTAATATTTT
Bnip2	NM_001008238	NM_001008238-3605	CDS	ACCGGGAAGATCAGATACGTCTTTAAGTTAATATTCATAGCTTAAAGACGTATCTGATCTTCTTTT
Bnip2	NM_001008238	NM_001008238-3607	CDS	ACCGGCTCTTTGTGGTCTGATGATTTGTTAATATTCATAGCAAATCATCGGACCACAGAGAGTTTT
Bnip3	NM_009760	NM_009760-3610	CDS	ACCGGCCCAGTATGAATCTGGATGAAGTTAATATTCATAGCTTCGTCCAGATTCATGCTGGGTTTT
Bnip3	NM_009760	NM_009760-3612	CDS	ACCGGGCATGAGAAACACAAGTGTTAGTTAATATTCATAGCTAACGCTTGTGTTTCTCATGCTTTT
Bnip3	NM_009760	NM_009760-3614	UTR	ACCGGCCTTGCTGTCCATCATTATCTGTTAATATTCATAGCAGGTAATGGTGGACAGCAAGGTTTT
Bok	NM_016778	NM_016778-3621	3UTR	ACCGGCCTCACTTAAATTGGGAGTATGTTAATATTCATAGCATGCTCCCAATTTGAGTGAGGTTTT
Bok	NM_016778	NM_016778-3623	CDS	ACCGGCCACATCTTCTTAGTAGGTATGTTAATATTCATAGCATACCTGCTGAGAAGATGTGGTTTT
Bok	NM_016778	NM_016778-3626	UTR	ACCGGCTGTCCCAAATCCATTTCTTTGTTAATATTCATAGCAAAGGAATGGGTTTGGGACAGTTTT
Bpnt1	NM_011794	NM_011794-3627	3UTR	ACCGGCCTCCATTACATAGTAAGATAGTTAATATTCATAGCTATCTTGCTATGTAATGGAGGTTTT
Bpnt1	NM_011794	NM_011794-3628	CDS	ACCGGGCATCATTAACCAGCTGTATTGTTAATATTCATAGCAATACGGCTGGTTGATGATGCTTTT
Bpnt1	NM_011794	NM_011794-3629	CDS	ACCGGCAGCATATTCTATCGCTTAAAGTTAATATTCATAGCTTTGAGCGATAGAATATGCTGTTTT
Bpnt1	NM_011794	NM_011794-3631	CDS	ACCGGCTGAGGAACTACGAGTATTATGTTAATATTCATAGCATAGTACTCGTAGTTCCTCAGTTTT
Bptf	NM_176850	NM_176850-3633	CDS	ACCGGGAACGGAGGATTCGATAATTTGTTAATATTCATAGCAAATTGTCGAATCCTCCGTTCTTTT
Bptf	NM_176850	NM_176850-3634	CDS	ACCGGGACGATGATGACTCTGATTATGTTAATATTCATAGCATAATCGGAGTCATCGTCGTCTTTT
Bptf	NM_176850	NM_176850-3636	CDS	ACCGGACCGTACGATGAGTCTAAATTGTTAATATTCATAGCAATTTGGACTCATCGTACGGTTTTT
Bptf	NM_176850	NM_176850-3637	3UTR	ACCGGGACCGTAACCTCGTTTATATTGTTAATATTCATAGCAATATGAACGAGGTTACGGTCTTTT
Braf	NM_139294	NM_139294-3640	CDS	ACCGGCACCACAGAAACCTATTGTTAGTTAATATTCATAGCTAACGATAGGTTTCTGTGGTGTTTT
Braf	NM_139294	NM_139294-3642	CDS	ACCGGGCTACCTTATTCAAACATCAAGTTAATATTCATAGCTTGATGTTTGAATAAGGTAGCTTTT
Braf	NM_139294	NM_139294-3643	CDS	ACCGGGCAGATGAAGATCATCGTAATGTTAATATTCATAGCATTGCGATGATCTTCATCTGCTTTT
Brca1	NM_009764	NM_009764-3644	CDS	ACCGGCCTCACTTTAACTGACGTAATGTTAATATTCATAGCATTGCGTCAGTTAAAGTGAGGTTTT
Brca1	NM_009764	NM_009764-3647	CDS	ACCGGCCACAGGTAAATTAGGAATTTGTTAATATTCATAGCAAATTCCTGATTTACCTGTGGTTTT
Brca1	NM_009764	NM_009764-3648	CDS	ACCGGGCTCAGTGTATGACTTAGTTTGTTAATATTCATAGCAAACTGAGTCATACACTGAGCTTTT
Brca1	NM_009764	NM_009764-3649	UTR	ACCGGCTCAAGGTTCTAGGTTTAGTAGTTAATATTCATAGCTACTAAACCTGGAGCCTTGAGTTTT
Brca2	NM_001081001	NM_001081001-3651	CDS	ACCGGGCAGTCAATATGAACTTTGAAGTTAATATTCATAGCTTCAGAGTTCATATTGACTGCTTTT
Brca2	NM_001081001	NM_001081001-3654	CDS	ACCGGGCGGGTTATAAGCTATAAGAAGTTAATATTCATAGCTTCTTGTAGCTTGTAACCCGCTTTT
Brd4	NM_198094	NM_198094-3656	3UTR	ACCGGGACTCCATTAAGTTATGGAATGTTAATATTCATAGCATTCCATAACTTGATGGAGTCTTTT
Brd4	NM_198094	NM_198094-3657	CDS	ACCGGCCTCCCTGATTATTATAAGATGTTAATATTCATAGCATCTTATAGTAATCAGGGAGGTTTT
Brd4	NM_198094	NM_198094-3659	CDS	ACCGGGCCATTTACACTATGAGAGTTGTTAATATTCATAGCAACTCTCGTAGTGTAGATGGCTTTT
Brd4	NM_198094	NM_198094-3660	CDS	ACCGGGCGGCAGTTAAGTTTAGATATGTTAATATTCATAGCATATCTAGACTTAGCTGCCGCTTTT
Brd4	NM_198094	NM_198094-3661	UTR	ACCGGCAGCGAGCTATAGTTTAAGTTGTTAATATTCATAGCGACTTAAGCTATAGCTCGCTGTTTT
Brs3	NM_009766	NM_009766-3665	CDS	ACCGGCTCTCGATTATCTCTGTTTATGTTAATATTCATAGCATAGACAGAGATAATCGAGAGTTTT
Brs3	NM_009766	NM_009766-3666	UTR	ACCGGCTCCGCAAATTAGGAGATTAAGTTAATATTCATAGCTTGATCTCCTAGTTTGCGGAGTTTT
Brs3	NM_009766	NM_009766-3667	UTR	ACCGGCCTCGTCTCCAATTTGCTAATGTTAATATTCATAGCGTTAGCAAGTTGGAGACGAGGTTTT
Brunol4	NM_133195	NM_133195-3671	3UTR	ACCGGCCTTTGACATATCAGCTAATAGTTAATATTCATAGCTATTGGCTGATATGTCAAAGGTTTT
Brunol4	NM_133195	NM_133195-3672	CDS	ACCGGCCGGGTATATGAATGGATTAAGTTAATATTCATAGCTTAATCCGTTCATATGCCCGGTTTT
Brunol4	NM_133195	NM_133195-3673	UTR	ACCGGGCAGATGTGTAGTTCTGTTAAGTTAATATTCATAGCTTGACAGAGCTACACATCTGCTTTT
Bst1	NM_009763	NM_009763-3676	CDS	ACCGGTCAGACTATGATCTCTTCATTGTTAATATTCATAGCAATGAAGAGATCATAGTCTGATTTT
Bst1	NM_009763	NM_009763-3677	CDS	ACCGGGCACAGCTGTATCAATGATTAGTTAATATTCATAGCTAGTCATTGATACAGCTGTGCTTTT
Bst2	NM_198095	NM_198095-3681	CDS	ACCGGGCTTGAGAATGAAGTCATGAAGTTAATATTCATAGCTTCGTGACTTCATTCTCAAGCTTTT
Bst2	NM_198095	NM_198095-3683	CDS	ACCGGCGCGGTCTTGGTGGTCTTGTTGTTAATATTCATAGCAACAGGACCACCAAGATCGCGTTTT
Btc	NM_007568	NM_007568-3688	CDS	ACCGGCCTCTTCGGAAACATTGTAAAGTTAATATTCATAGCTTTACGATGTTTCCGAAGAGGTTTT
Btd	NM_025295	NM_025295-3695	CDS	ACCGGGCAGATTATAGTGTTCTCAGAGTTAATATTCATAGCTCTGGGAACACTATAATCTGCTTTT
Btd	NM_025295	NM_025295-3696	CDS	ACCGGCGTAAGCACAACTTGTACTTTGTTAATATTCATAGCAAAGTACAGGTTGTGCTTACGTTTT
Btg2	NM_007570	NM_007570-3705	CDS	ACCGGCTATCGCTGTATCCGTATTAAGTTAATATTCATAGCTTGATACGGATACAGCGATAGTTTT
Btg2	NM_007570	NM_007570-3706	CDS	ACCGGCTATGAAGTGTCTTACTGCATGTTAATATTCATAGCATGCGGTAAGACACTTCATAGTTTT
Btg2	NM_007570	NM_007570-3707	CDS	ACCGGGCACTGACCGATCATTATAAAGTTAATATTCATAGCTTTGTAATGATCGGTCAGTGCTTTT
Btg2	NM_007570	NM_007570-3708	UTR	ACCGGCAGGTGTCTTTGGAGAGAATTGTTAATATTCATAGCAGTTCTCTCCAAAGGCACCTGTTTT
Btg3	NM_009770	NM_009770-3711	CDS	ACCGGGCAAGGAAGTGGATGTGAAATGTTAATATTCATAGCGTTTCACGTCCACTTCCTTGCTTTT
Btk	NM_013482	NM_013482-3715	CDS	ACCGGGTATAGCAAGTTCAGTAGCAAGTTAATATTCATAGCTTGCTGCTGAACTTGCTATACTTTT
Btla	NM_177584	NM_177584-3722	CDS	ACCGGGGACACTAACTTGGTTGATATGTTAATATTCATAGCATATCAACCAGGTTAGTGTCCTTTT
Btnl2	NM_010378	NM_010378-3729	CDS	ACCGGCCTTCTGACGATGATATTTATGTTAATATTCATAGCATAAATGTCATCGTCAGAAGGTTTT
Btnl2	NM_010378	NM_010378-3731	CDS	ACCGGACGTAGGCACTTATGGTATAAGTTAATATTCATAGCTTATACCATAGGTGCCTACGTTTTT
Btnl2	NM_010378	NM_010378-3732	UTR	ACCGGGTGTCTCTCTTTAGGGAAGAAGTTAATATTCATAGCTTCTTCCCTGAAGAGGGACACTTTT
Btrc	NM_009771	NM_009771-3734	CDS	ACCGGCGTCAGGGTGTGGGATGTGAAGTTAATATTCATAGCTTTACATCCCACACTCTGACGTTTT
Btrc	NM_009771	NM_009771-3735	CDS	ACCGGCCGCTTCTAGTTTGATGAATTGTTAATATTCATAGCAATTCATCAAACTGGAGGCGGTTTT
Btrc	NM_009771	NM_009771-3737	CDS	ACCGGGCCAGGCTTTGTATAAACTAAGTTAATATTCATAGCTTGGTTTATGCAAAGCCTGGCTTTT
Bub1	NM_009772	NM_009772-3739	CDS	ACCGGCCAGCAGATTTAGTATAGATTGTTAATATTCATAGCAATCTGTACTAAATCTGCTGGTTTT
Bub1	NM_009772	NM_009772-3741	CDS	ACCGGGCTGAACCTAAAGAATTACTAGTTAATATTCATAGCTAGTAGTTCTTTAGGTTCAGCTTTT
Bub3	NM_009774	NM_009774-3755	CDS	ACCGGCCTTCAGTAATGACGGAATTAGTTAATATTCATAGCTAGTTCCGTCATTACTGAAGGTTTT
Bysl	NM_016859	NM_016859-3758	CDS	ACCGGGAATACAAACGACTCAACTTTGTTAATATTCATAGCAAAGTTGAGTCGTTTGTATTCTTTT
Bysl	NM_016859	NM_016859-3762	UTR	ACCGGCAGAAGAGTGGGTTCTTATTTGTTAATATTCATAGCAAGTAAGAACCCGCTCTTCTGTTTT
C1galt1	NM_052993	NM_052993-3764	CDS	ACCGGCCTGAGAATATACTGAAAGAAGTTAATATTCATAGCTTCTTTCAGTATATTCTCAGGTTTT
C1galt1c1	NM_021550	NM_021550-3771	CDS	ACCGGCAGTAAGAGTTTCTGGGTATAGTTAATATTCATAGCTATACCCGGAAACTCTTACTGTTTT
C1galt1c1	NM_021550	NM_021550-3772	CDS	ACCGGGCTCTGATATGGCTGTTATTTGTTAATATTCATAGCAAGTAACAGCCATATCAGAGCTTTT
C1galt1c1	NM_021550	NM_021550-3774	UTR	ACCGGGAGACCTTTAGAGAATTTGTGGTTAATATTCATAGCCACAAATTCTCTAGAGGTCTCTTTT
C1qa	NM_007572	NM_007572-3775	CDS	ACCGGCGGCTTCTATTACTTTAACTTGTTAATATTCATAGCAAGTTGAAGTAATAGAAGCCGTTTT
C1qa	NM_007572	NM_007572-3776	CDS	ACCGGCCTGAGTTTCTCTAACATCAAGTTAATATTCATAGCTTGGTGTTAGAGAAACTCAGGTTTT
C1qa	NM_007572	NM_007572-3777	CDS	ACCGGCGACAGTATCTTCAGTGGATTGTTAATATTCATAGCAATCCGCTGAAGATGCTGTCGTTTT
C1qa	NM_007572	NM_007572-3778	CDS	ACCGGGCTTGGTAATGTGGTTATCTTGTTAATATTCATAGCAAGATAACCACGTTGCCAAGCTTTT
C1qa	NM_007572	NM_007572-3779	CDS	ACCGGTGAAAGGCAATCCAGGTAATAGTTAATATTCATAGCTATTGCCTGGATTGCCTTTCATTTT
C1qb	NM_009777	NM_009777-3781	CDS	ACCGGCACCTGTTATTGCTGTTTCTAGTTAATATTCATAGCTAGAAGCAGCAGTAACAGGTGTTTT
C1qb	NM_009777	NM_009777-3782	CDS	ACCGGCTCTACTACTTCACCTATTATGTTAATATTCATAGCATGATAGGTGAAGTAGTAGAGTTTT
C1qb	NM_009777	NM_009777-3784	CDS	ACCGGCTTGGTGGGTTTGGAGAGGAAGTTAATATTCATAGCTTTCTCTCCAAACTCACCAAGTTTT
C1qb	NM_009777	NM_009777-3785	CDS	ACCGGCAACAGCATCTTTACTGGTTTGTTAATATTCATAGCAAGCCAGTGAAGATGCTGTTGTTTT
C1qbp	NM_007573	NM_007573-3787	CDS	ACCGGCCCAGCTTTGTGGTTGAGGTTGTTAATATTCATAGCAACTTCAACCACAAAGTTGGGTTTT
C1qbp	NM_007573	NM_007573-3789	CDS	ACCGGGCACCAGGAATATATCATCTTGTTAATATTCATAGCAAGGTGATATATTCCTGGTGCTTTT
C1qbp	NM_007573	NM_007573-3790	CDS	ACCGGCTTCCTAAGATGTTTGGAGATGTTAATATTCATAGCATCTCCAGACATCTTGGGAAGTTTT
C1qc	NM_007574	NM_007574-3798	UTR	ACCGGCTCTGGGAATCACTTAATGGTGTTAATATTCATAGCACCATTAGGTGGTTCCCAGAGTTTT
C1ql1	NM_011795	NM_011795-3800	CDS	ACCGGGCAGACCAGAATTACGATTATGTTAATATTCATAGCATAGTCGTAGTTCTGGTCTGCTTTT
C1ql1	NM_011795	NM_011795-3801	CDS	ACCGGCCATCAGCATGGCCACTTATAGTTAATATTCATAGCTATAGGTGGCCGTGCTGATGGTTTT
C1ql1	NM_011795	NM_011795-3802	CDS	ACCGGCGGCACTAGTATGTGGGTAGAGTTAATATTCATAGCTCTGCCCACATACTGGTGCCGTTTT
C1ql1	NM_011795	NM_011795-3803	CDS	ACCGGGCAACAGCAACAAATATAGCAGTTAATATTCATAGCTGCTGTATTTGTTGCTGTTGCTTTT
C1ql2	NM_207233	NM_207233-3805	3UTR	ACCGGCCCAGATTTGAGAAAGTTGATGTTAATATTCATAGCATCAGCTTTCTCAAGTCTGGGTTTT
C1ql2	NM_207233	NM_207233-3808	CDS	ACCGGGTGGTCACTAATCTTGGTAATGTTAATATTCATAGCATTGCCAAGATTGGTGACCACTTTT
C1ql2	NM_207233	NM_207233-3810	UTR	ACCGGCGGCTTCATGATACTTCTTGAGTTAATATTCATAGCTCAGGAAGTGTCATGAAGCCGTTTT
C1ql3	NM_153155	NM_153155-3813	CDS	ACCGGCGTGGTAACTAATCTTGGAAAGTTAATATTCATAGCTTTCCGAGATTGGTTACCACGTTTT
C1ql3	NM_153155	NM_153155-3814	CDS	ACCGGGCTAGTGCAATTGCTTAAGATGTTAATATTCATAGCATCTTGAGCAATTGCACTAGCTTTT
C1ql3	NM_153155	NM_153155-3815	CDS	ACCGGCCACGGAGGAAATAACAATAAGTTAATATTCATAGCTTGTTGTTGTTTCCTCCGTGGTTTT
C1ql3	NM_153155	NM_153155-3816	UTR	ACCGGCGCTGGATTTGTATGGCTAATGTTAATATTCATAGCGTTAGCCATACGAATCCAGCGTTTT
C1ql4	NM_001024702	NM_001024702-3817	CDS	ACCGGCAGGAGTCTATTTCTTTGCTTGTTAATATTCATAGCAAGCGAAGAAATAGACTCCTGTTTT
C1ql4	NM_001024702	NM_001024702-3819	CDS	ACCGGCGGCTTCATGAGGGTTATGAAGTTAATATTCATAGCTTCATAACCCTCGTGAGGCCGTTTT
C1ql4	NM_001024702	NM_001024702-3821	CDS	ACCGGCTCATGAGGGTTATGAGGTGTGTTAATATTCATAGCACACTTCATAACCCTCGTGAGTTTT
C1r	NM_023143	NM_023143-3824	CDS	ACCGGCCAGACAATGAGACTTTCTATGTTAATATTCATAGCATAGAAGGTCTCATTGTCTGGTTTT
C1r	NM_023143	NM_023143-3826	CDS	ACCGGCCCAAGTATCACAATAAGGAAGTTAATATTCATAGCTTCCTTGTTGTGATGCTTGGGTTTT
C1r	NM_023143	NM_023143-3827	CDS	ACCGGCCAACATCTGTGTCATAACTAGTTAATATTCATAGCTAGTTGTGACACAGATGTTGGTTTT
C1rl	NM_181344	NM_181344-3829	CDS	ACCGGCCACAACTTTAATGGAGATATGTTAATATTCATAGCATATCTCCATTGAAGTTGTGGTTTT
C1rl	NM_181344	NM_181344-3830	CDS	ACCGGCACTGCCAAGATCTTTATTATGTTAATATTCATAGCATAATAAGGATCTTGGCAGTGTTTT
C1rl	NM_181344	NM_181344-3834	UTR	ACCGGCAGGTAGGGTTACATAGAGAAGTTAATATTCATAGCTTCTCTGTGTAGCCCTACCTGTTTT
C2	NM_013484	NM_013484-3835	CDS	ACCGGCCAGCTACAAAGATCATGAAAGTTAATATTCATAGCTTTCGTGATCTTTGTAGCTGGTTTT
C2	NM_013484	NM_013484-3840	UTR	ACCGGGAGCGTTCTTACTCTTGGATAGTTAATATTCATAGCTATCCAGGAGTGAGAACGCTCTTTT
C22orf28	NM_145422	NM_145422-3841	CDS	ACCGGCCGCTTGCTAAGAACTAATTTGTTAATATTCATAGCAAATTGGTTCTTAGCAAGCGGTTTT
C22orf28	NM_145422	NM_145422-3843	CDS	ACCGGCGTCGTAACTTAGATTTCTAAGTTAATATTCATAGCTTGGAAATCTAAGTTACGACGTTTT
C22orf28	NM_145422	NM_145422-3844	CDS	ACCGGCCTGATGTCTATTCAGGTTATGTTAATATTCATAGCATAGCCTGAATGGACATCAGGTTTT
C230052i12rik	NM_178643	NM_178643-3846	CDS	ACCGGGCTCTCCTTTGTTCAAATAGTGTTAATATTCATAGCACTGTTTGAACAAGGGAGAGCTTTT
C230052i12rik	NM_178643	NM_178643-3850	3UTR	ACCGGAGCGTCTGGTTTCTATATTTAGTTAATATTCATAGCTAAATATGGAAACCAGACGCTTTTT
C3ar1	NM_009779	NM_009779-3851	CDS	ACCGGCCGATGTCTGATAGTATATAAGTTAATATTCATAGCTTATGTACTATCAGACATCGGTTTT
C4a	NM_009780	NM_009780-3856	CDS	ACCGGGCGCTTTGTATTATCTGCTTTGTTAATATTCATAGCAAGGCAGATGATACAAAGCGCTTTT
C4a	NM_009780	NM_009780-3858	CDS	ACCGGGCAACAGTGATGAAATTCAATGTTAATATTCATAGCATTGGATTTCATCACTGTTGCTTTT
C4a	NM_009780	NM_009780-3863	UTR	ACCGGCCTCATTGGATTAGAGGCTTTGTTAATATTCATAGCAGAGCCTCTAATCCAGTGAGGTTTT
C4a	NM_011413	NM_011413-3867	CDS	ACCGGCGTGGTTAAGGAACACAGTTTGTTAATATTCATAGCAAGCTGTGTTCCTTAGCCACGTTTT
C4bp	NM_007576	NM_007576-3869	CDS	ACCGGCTGGATATAAAGCTACCTATAGTTAATATTCATAGCTATAGGTAGCTTTATATCCAGTTTT
C4bp	NM_007576	NM_007576-3871	UTR	ACCGGGCGTCTTATTGGCTTTCTGATGTTAATATTCATAGCGTCAGAAAGCCAATGAGACGCTTTT
C4bp	NM_007576	NM_007576-3872	UTR	ACCGGCCTGTAGTTACCAATCTTTGTGTTAATATTCATAGCACAAAGGTTGGTAACTGCAGGTTTT
C4bp	NM_007576	NM_007576-3873	UTR	ACCGGCTGCAGTTACCAATCTTTGTAGTTAATATTCATAGCTACAAAGGTTGGTAACTGCAGTTTT
C5ar1	NM_007577	NM_007577-3874	CDS	ACCGGGCACATTGTATGTGGTATTAAGTTAATATTCATAGCTTAATACCACATACAGTGTGCTTTT
C5ar1	NM_007577	NM_007577-3876	CDS	ACCGGGCTGTGGTCATTTGTTTCTTTGTTAATATTCATAGCAAAGAAACAGATGACCACAGCTTTT
C5ar1	NM_007577	NM_007577-3878	CDS	ACCGGGATCCTAATATACCTGTGGATGTTAATATTCATAGCATCCGCAGGTATGTTAGGATCTTTT
C6	NM_016704	NM_016704-3881	CDS	ACCGGCCATGTATCAATGATGATGAAGTTAATATTCATAGCTTCATCATCATTGATACATGGTTTT
C6	NM_016704	NM_016704-3883	CDS	ACCGGGCTTTGTTGTTGTTGGACTATGTTAATATTCATAGCATGGTCCAGCAACAACAAAGCTTTT
C6	NM_016704	NM_016704-3884	CDS	ACCGGGCCTTCAACAAAGTCATTAAAGTTAATATTCATAGCTTTAATGACTTTGTTGAAGGCTTTT
C630028l02rik	NM_029654	NM_029654-3887	CDS	ACCGGCGGTATTATTTGAGGAAAGATGTTAATATTCATAGCATCTTTCCTCAGATAATACCGTTTT
C630028l02rik	NM_029654	NM_029654-3891	UTR	ACCGGCCTCAGGCAATATGTGTTGTTGTTAATATTCATAGCAACAGCACATGTTGCCTGAGGTTTT
C7	XM_904680	XM_904680-3894	CDS	ACCGGCCAGTGTTTGTGCAAACTATAGTTAATATTCATAGCTATGGTTTGCACAGACACTGGTTTT
C8a	NM_146148	NM_146148-3899	CDS	ACCGGCCTGGTGTGTAATGGAGATAGGTTAATATTCATAGCTTATCTCCGTTACACACCAGGTTTT
C8a	NM_146148	NM_146148-3900	CDS	ACCGGCGGGTCCAAAGTATCTTTATTGTTAATATTCATAGCAATGAAGATGCTTTGGACCCGTTTT
C8a	NM_146148	NM_146148-3901	CDS	ACCGGGCATAGGAATTAAGGATAGTAGTTAATATTCATAGCTACTATCCTTAATTCCTATGCTTTT
C8b	NM_133882	NM_133882-3907	CDS	ACCGGGCACCTATTGATTGTGAGTTAGTTAATATTCATAGCTAGCTCACAGTCAATAGGTGCTTTT
C8b	NM_133882	NM_133882-3908	CDS	ACCGGCCCAGCAATCATTAAGATTAAGTTAATATTCATAGCTTGATCTTAATGATTGCTGGGTTTT
C8b	NM_133882	NM_133882-3909	UTR	ACCGGCTCCAACCCTTACACATTTAGGTTAATATTCATAGCCTAAGTGTGTGAGGGTTGGAGTTTT
C8g	NM_027062	NM_027062-3912	CDS	ACCGGCGGACCAATTATACATCTTGAGTTAATATTCATAGCTCAGGATGTGTAATTGGTCCGTTTT
C8g	NM_027062	NM_027062-3913	CDS	ACCGGGAAAGTTAGATGGGATATGTTGTTAATATTCATAGCAACATATCCCATCTAGCTTTCTTTT
C8g	NM_027062	NM_027062-3914	CDS	ACCGGCCAAAGGACTTGAAAGCTTATGTTAATATTCATAGCATAGGCTTTCGAGTCCTTTGGTTTT
C8g	NM_027062	NM_027062-3915	UTR	ACCGGGCTATCCTTAGAGAGTTCTGAGTTAATATTCATAGCTCAGAACTCTCTGAGGGTAGCTTTT
C9	NM_013485	NM_013485-3919	CDS	ACCGGCCATACTGATAGACTGTAGAAGTTAATATTCATAGCTTCTGCAGTCTATCGGTATGGTTTT
C9	NM_013485	NM_013485-3920	UTR	ACCGGCCTTCAGGAAACAAAGTAAACGTTAATATTCATAGCGTTTGCTTTGTTTCCTGAAGGTTTT
C9	NM_013485	NM_013485-3921	UTR	ACCGGGCAAACCTTGGTTCATATGGAGTTAATATTCATAGCTCCATGTGAACCAGGGTTTGCTTTT
Cab39	NM_133781	NM_133781-3922	CDS	ACCGGGCTACAGAAGAAGTTTCTAAAGTTAATATTCATAGCTTTGGAAACTTCTTCTGTAGCTTTT
Cacna1b	NM_001042528	NM_001042528-3930	CDS	ACCGGCCTTACTTCATTGGGATCTTTGTTAATATTCATAGCAAAGATCCCGATGAAGTAAGGTTTT
Cacna1b	NM_001042528	NM_001042528-3933	CDS	ACCGGCCTGAAGTTGGTGTTTGGAATGTTAATATTCATAGCATTCCAGACACCAGCTTCAGGTTTT
Cacna1c	NM_009781	NM_009781-3934	CDS	ACCGGGCACTAGTATAAAGTGTGGTAGTTAATATTCATAGCTACCACACTTTGTACTGGTGCTTTT
Cacna1c	NM_009781	NM_009781-3937	CDS	ACCGGCCAGAGATAATGTGTGGAATAGTTAATATTCATAGCTATTCCACACATTGTCTCTGGTTTT
Cacna1c	NM_009781	NM_009781-3938	CDS	ACCGGGCGTGCATAAGTATTGTTGAAGTTAATATTCATAGCTTCAACAATGCTTATGCACGCTTTT
Cacna1c	NM_009781	NM_009781-3939	CDS	ACCGGCCAGTTACTCGTTTGAGGAAAGTTAATATTCATAGCTTTCCTCAGACGAGTGACTGGTTTT
Cacna1d	NM_001083616	NM_001083616-3940	CDS	ACCGGCCTGTATTAGTATAGTGGAATGTTAATATTCATAGCATTCCACTATACTAATGCAGGTTTT
Cacna1d	NM_001083616	NM_001083616-3943	CDS	ACCGGCGGGATGATTGTCTGTATTTAGTTAATATTCATAGCTAGATACAGACAATCATCCCGTTTT
Cacna1d	NM_001083616	NM_001083616-3944	CDS	ACCGGTTGCCTTACAGGTGGGATTAAGTTAATATTCATAGCTTAATCCCGCCTGTAGGGCAATTTT
Cacna1d	NM_001083616	NM_001083616-3945	UTR	ACCGGCCAGGGATAAAGTGTCTTATAGTTAATATTCATAGCTATGAGGCACTTTATCCCTGGTTTT
Cacna1f	NM_019582	NM_019582-3951	UTR	ACCGGCCCTCATCTACTGCTTAATAAGTTAATATTCATAGCTTATTGAGCAGTAGATGAGGGTTTT
Cacna1g	NM_009783	NM_009783-3954	CDS	ACCGGGCACAAGTACAACTTTGATAAGTTAATATTCATAGCTTGTCAAAGTTGTACTTGTGCTTTT
Cacna1g	NM_009783	NM_009783-3957	CDS	ACCGGCGGAAGATCGTAGATAGTAAAGTTAATATTCATAGCTTTGCTATCTACGATCTTCCGTTTT
Cacna1g	NM_021415	NM_021415-3959	CDS	ACCGGCCACTCGTTCTACAATTTCATGTTAATATTCATAGCATGAAGTTGTAGAACGAGTGGTTTT
Cacna1g	NM_021415	NM_021415-3960	CDS	ACCGGCCTCGTCAATATTCTGAGTATGTTAATATTCATAGCATGCTCAGAGTATTGACGAGGTTTT
Cacna1g	NM_021415	NM_021415-3961	CDS	ACCGGGCTAGAATGTAGTGAGGATAAGTTAATATTCATAGCTTATCCTCGCTGCATTCTAGCTTTT
Cacna1h	NM_021415	NM_021415-3963	UTR	ACCGGGCCACAACCTATATCACTTTCGTTAATATTCATAGCGAAGGTGATATGGGTTGTGGCTTTT
Cacna1i	NM_001044308	NM_001044308-3965	CDS	ACCGGCAGCGTCTCTTTAATTATCAAGTTAATATTCATAGCTTGATGATTAAAGAGACGCTGTTTT
Cacna1i	NM_001044308	NM_001044308-3967	CDS	ACCGGCTACTGTGGGTGACATGTCTTGTTAATATTCATAGCAAGACGTGTCACTCACAGTAGTTTT
Cacna2d1	NM_009784	NM_009784-3975	UTR	ACCGGCCCAGATCTGCAATGAAATTTGTTAATATTCATAGCGAATTTCGTTGCAGATCTGGGTTTT
Cacna2d3	NM_009785	NM_009785-3976	CDS	ACCGGCCCATTGAAATCAGGTATAATGTTAATATTCATAGCATTATACCTGATTTCAATGGGTTTT
Cacna2d3	NM_009785	NM_009785-3978	CDS	ACCGGGCACACCTGAAATATGAATTTGTTAATATTCATAGCAAATTCATGTTTCAGGTGTGCTTTT
Cacna2d3	NM_009785	NM_009785-3979	CDS	ACCGGGCCCTCAACAAATTTGAGAATGTTAATATTCATAGCATTCTCAGATTTGTTGAGGGCTTTT
Cacna2d4	NM_001033382	NM_001033382-3982	CDS	ACCGGCCTGACCAATGACTATTTCTTGTTAATATTCATAGCAAGAAGTAGTCATTGGTCAGGTTTT
Cacna2d4	NM_001033382	NM_001033382-3984	CDS	ACCGGCAACACGGTGACTAGATATTTGTTAATATTCATAGCGAATATCTGGTCACCGTGTTGTTTT
Cacna2d4	NM_001033382	NM_001033382-3985	CDS	ACCGGCTACTACAACTCGGTATTAATGTTAATATTCATAGCATTAGTACCGAGTTGTAGTAGTTTT
Cacna2d4	NM_001033382	NM_001033382-3987	UTR	ACCGGCCACTAAAGGGAGGGTGCTTTGTTAATATTCATAGCAAAGCACCTTCCCTTTGGTGGTTTT
Cacybp	NM_009786	NM_009786-3989	CDS	ACCGGCGATGATATGAAGCGAATCATGTTAATATTCATAGCATGGTTCGCTTCATATCATCGTTTT
Cacybp	NM_009786	NM_009786-3990	CDS	ACCGGGCAATAGAAGTCGTAGAAGAAGTTAATATTCATAGCTTCTTCTGCGACTTCTGTTGCTTTT
Cacybp	NM_009786	NM_009786-3993	UTR	ACCGGGCCCATTTATTCCTTTGTTTAGTTAATATTCATAGCTGAACAAAGGAATAAATGGGCTTTT
Cad	NM_023525	NM_023525-3995	CDS	ACCGGCCGAGTCTTGTTTGAACTTAAGTTAATATTCATAGCTTAGGTTCAGACAAGACTCGGTTTT
Cad	NM_023525	NM_023525-3996	CDS	ACCGGGCAGTTCACTAAGGATTAGATGTTAATATTCATAGCATCTGATCCTTAGTGAACTGCTTTT
Cad	NM_023525	NM_023525-3998	CDS	ACCGGGCCTTCATGAAAGGTTCTAATGTTAATATTCATAGCATTAGAACCTTTCGTGGAGGCTTTT
Cadm3	NM_053199	NM_053199-4000	3UTR	ACCGGCCCTCTTGATACACTTGAAATGTTAATATTCATAGCATTTCAGGTGTATCAGGAGGGTTTT
Cadm3	NM_053199	NM_053199-4001	CDS	ACCGGCCACTCTAAATTGTTAGTCTTGTTAATATTCATAGCAAGACTGACAATTTAGAGTGGTTTT
Cadm3	NM_053199	NM_053199-4002	CDS	ACCGGGCCCTTTGAGATAATTGGATTGTTAATATTCATAGCAATCCGATTATCTCGAAGGGCTTTT
Cadm3	NM_053199	NM_053199-4004	CDS	ACCGGCCAATCTTTCTCAGGATGATAGTTAATATTCATAGCTATCGTCCTGGGAAAGATTGGTTTT
Calb1	NM_009788	NM_009788-4006	3UTR	ACCGGGCCAACAATAAATCCTAGAATGTTAATATTCATAGCATTCTAGGATTTATTGTTGGCTTTT
Calb1	NM_009788	NM_009788-4007	CDS	ACCGGGCAACGGATATATAGATGAAAGTTAATATTCATAGCTTTCATCTATGTATCCGTTGCTTTT
Calb1	NM_009788	NM_009788-4009	CDS	ACCGGCTCATGCTGAAACTATTTGATGTTAATATTCATAGCATCAAATAGTTTCAGCATGAGTTTT
Calb1	NM_009788	NM_009788-4011	UTR	ACCGGCTGTGCGTTATAAAGAAGTAGGTTAATATTCATAGCCTACTTCTTTATAGCGCACAGTTTT
Calca	NM_001033954	NM_001033954-4012	UTR	ACCGGCCAGAATGAAGGTTACATAATGTTAATATTCATAGCATTGTGTAACCTTCATTCTGGTTTT
Calca	NM_001033954	NM_001033954-4013	UTR	ACCGGCTCCCTTTGATAGGAGTTAAAGTTAATATTCATAGCTTTAGCTCCTGTCAAAGGGAGTTTT
Calca	NM_001033954	NM_001033954-4015	UTR	ACCGGCAGCATGGTTCTGGTTTATTTGTTAATATTCATAGCAGATAAGCCAGAACCATGCTGTTTT
Calca	NM_001033954	NM_001033954-4016	CDS	ACCGGGCAGTGTCTTTGAGGTCAATTGTTAATATTCATAGCGATTGACCTCAAAGGCACTGCTTTT
Calcr	NM_007588	NM_007588-4021	CDS	ACCGGCACTTGCTTTACATCATTCATGTTAATATTCATAGCATGGATGATGTAAAGCAAGTGTTTT
Calcr	NM_007588	NM_007588-4022	UTR	ACCGGGCAGACCTAAATGTTGTAATGGTTAATATTCATAGCCATTACAGCATTTGGGTCTGCTTTT
Calcrl	NM_018782	NM_018782-4026	CDS	ACCGGGCCTCTTAATATGGCTTTCATGTTAATATTCATAGCATGAGAGCCATATTAAGAGGCTTTT
Calcrl	NM_018782	NM_018782-4027	CDS	ACCGGCCAACGGATCACATTGTATAAGTTAATATTCATAGCTTATGCAATGTGATCCGTTGGTTTT
Calm1	NM_009790	NM_009790-4029	3UTR	ACCGGGCCGCTATACTTCTTTATTATGTTAATATTCATAGCATAATAAAGAAGTATAGCGGCTTTT
Calm1	NM_009790	NM_009790-4030	CDS	ACCGGCGCCACGTTATGACAAATTTAGTTAATATTCATAGCTAAGTTTGTCATGACGTGGCGTTTT
Calm2	NM_007589	NM_007589-4035	CDS	ACCGGCGCCATGTGATGATAAACTTTGTTAATATTCATAGCAAGGTTTGTCATCACATGGCGTTTT
Calm2	NM_007589	NM_007589-4037	CDS	ACCGGCAGGTAAACTATGAAGAGTTTGTTAATATTCATAGCAAACTCTTCGTAGTTTACCTGTTTT
Calm2	NM_007589	NM_007589-4038	CDS	ACCGGGTGTTTGATAAGGATGGTAATGTTAATATTCATAGCATTGCCATCCTTATCAAACACTTTT
Calm2	NM_007589	NM_007589-4039	CDS	ACCGGAGAGAAGCATTCTGTGTGTTTGTTAATATTCATAGCAAACACACGGAATGCTTCTCTTTTT
Calm3	NM_007590	NM_007590-4043	CDS	ACCGGGTCTTTGATAAGGATGGGAATGTTAATATTCATAGCATTCCCATCCTTGTCAAAGACTTTT
Calm3	NM_007590	NM_007590-4044	CDS	ACCGGCTCTTTGATAAGGATGGAGATGTTAATATTCATAGCATCTCCATCCTTGTCGAAGAGTTTT
Calm4	NM_020036	NM_020036-4048	CDS	ACCGGCCAGGTAGCTTTCAATGGGTTGTTAATATTCATAGCAACCTATTGAAAGCTGCCTGGTTTT
Calm4	NM_020036	NM_020036-4050	CDS	ACCGGGTGGCTGATGTGGACTAAGATGTTAATATTCATAGCATCTTGGTCCACGTCAGCCACTTTT
Calm4	NM_020036	NM_020036-4051	CDS	ACCGGAGGTTTGACAAGAATAAGGATGTTAATATTCATAGCATCCTTATTCTTGTCAAACCTTTTT
Calml3	NM_027416	NM_027416-4052	3UTR	ACCGGCCTTTCACTTTCTGTATCTTAGTTAATATTCATAGCTAAGATGCAGAAAGTGAAAGGTTTT
Calml3	NM_027416	NM_027416-4055	CDS	ACCGGGAGCTTTAAGGTATGGTGAATGTTAATATTCATAGCATTCACCATGCCTTGAAGCTCTTTT
Calml3	NM_027416	NM_027416-4056	UTR	ACCGGGCTAGGTTGGATAATAGTTGTGTTAATATTCATAGCACAGCTATTATCCAGCCTAGCTTTT
Calml3	NM_027416	NM_027416-4057	UTR	ACCGGCAGCTGAGACAGGTATCAATTGTTAATATTCATAGCAGTTGATGCCTGTCTCAGCTGTTTT
Calr	NM_007591	NM_007591-4061	CDS	ACCGGGCATGGAGACTTAGAATATAAGTTAATATTCATAGCTTATATTCTGAGTCTCCATGCTTTT
Camk1	NM_133926	NM_133926-4067	CDS	ACCGGGAGAATGAGATTGCTGTCTTAGTTAATATTCATAGCTAAGACGGCAATCTCGTTCTCTTTT
Camk1g	NM_144817	NM_144817-4073	CDS	ACCGGGAAGAAACAGACCACTAACATGTTAATATTCATAGCATGTTGGTGGTCTGTTTCTTCTTTT
Camk1g	NM_144817	NM_144817-4074	CDS	ACCGGCTTTGCTCTGAAATGTATCAAGTTAATATTCATAGCTTGATACATTTCAGAGCAAAGTTTT
Camk2a	NM_009792	NM_009792-4076	CDS	ACCGGGCGTTTAGTTAATGGAATCTTGTTAATATTCATAGCAAGATTCCATTAACTGAACGCTTTT
Camk2a	NM_009792	NM_009792-4078	CDS	ACCGGCGCAAACAGGAAATTATCAAAGTTAATATTCATAGCTTTGATAATTTCCTGTTTGCGTTTT
Camk2a	NM_009792	NM_009792-4079	CDS	ACCGGGCTGATCGAAGCTATAAGTAAGTTAATATTCATAGCTTGCTTATGGCTTCGATCAGCTTTT
Camk2a	NM_009792	NM_009792-4080	CDS	ACCGGGTGTTGCTAACCCTTTACTTTGTTAATATTCATAGCAAAGTAGAGGGTTAGCAACACTTTT
Camk2b	NM_007595	NM_007595-4082	CDS	ACCGGACAAGAAAGCAGATGGAGTTAGTTAATATTCATAGCTGACTCCATCTGCTTTCTTGTTTTT
Camk2b	NM_007595	NM_007595-4084	CDS	ACCGGGTACCATCTATATGAGGATATGTTAATATTCATAGCATATCCTCGTATAGATGGTACTTTT
Camk2b	NM_007595	NM_007595-4085	CDS	ACCGGCCTGCTGAAGTATTCCAATATGTTAATATTCATAGCATGTTGGAATGCTTCAGCAGGTTTT
Camk2b	NM_007595	NM_007595-4086	CDS	ACCGGGACTGTGGAATGTTTGAAGAAGTTAATATTCATAGCTTCTTCAGACATTCCACAGTCTTTT
Camk2b	NM_007595	NM_007595-4087	UTR	ACCGGCGACAACCACATGCAAACTAAGTTAATATTCATAGCTTGGTTTGCGTGTGGTTGTCGTTTT
Camk2d	NM_001025439	NM_001025439-4089	CDS	ACCGGGCGTAAAGATCTTTATGGAAAGTTAATATTCATAGCTTTCCATAAGGATCTTTACGCTTTT
Camk2d	NM_001025439	NM_001025439-4090	CDS	ACCGGGCAACTGATTGAAGCTATTAAGTTAATATTCATAGCTTGATAGCTTCAATCAGTTGCTTTT
Camk2d	NM_001025439	NM_001025439-4093	UTR	ACCGGGACGGGATGTTCTATGCAAATGTTAATATTCATAGCGTTTGCATGGAACATCCCGTCTTTT
Camk2g	NM_001039138	NM_001039138-4096	CDS	ACCGGCAAGCCACAGAGTAACAATAAGTTAATATTCATAGCTTGTTGTTGCTCTGTGGCTTGTTTT
Camk2g	NM_001039138	NM_001039138-4097	CDS	ACCGGGAGGATCAGTACAAGTTGTATGTTAATATTCATAGCATACAGCTTGTGCTGATCCTCTTTT
Camk2g	NM_001039138	NM_001039138-4099	UTR	ACCGGGCTCATCCAGGTATGAATAGTGTTAATATTCATAGCACTGTTCATGCCTGGATGAGCTTTT
Camk4	NM_009793	NM_009793-4100	CDS	ACCGGCCGTTGTTTACCTGTATGAAAGTTAATATTCATAGCTTTCATGCAGGTAAGCAACGGTTTT
Camk4	NM_009793	NM_009793-4101	CDS	ACCGGCCTACATCTTACTTTGTGGATGTTAATATTCATAGCATCCACAAAGTAGGATGTAGGTTTT
Camk4	NM_009793	NM_009793-4102	CDS	ACCGGTGGAGAAAGATGTAGGTGTAAGTTAATATTCATAGCTTACACCTGCATCTTTCTCCATTTT
Camk4	NM_009793	NM_009793-4103	CDS	ACCGGGCTGACTATATTTCAAGCTCTGTTAATATTCATAGCAGGGCTTGAAATGTAGTCAGCTTTT
Camk4	NM_009793	NM_009793-4104	CDS	ACCGGGCGAGGTGATTAGTTTATGTTGTTAATATTCATAGCAACATGAACTGATCACCTCGCTTTT
Camkk1	NM_018883	NM_018883-4107	CDS	ACCGGCTGGCTTACAATGAAAGTGAAGTTAATATTCATAGCTTCACTTTCGTTGTAGGCCAGTTTT
Camkk1	NM_018883	NM_018883-4110	CDS	ACCGGCAGGGACATTAAGCCATTTAAGTTAATATTCATAGCTTAGATGGCTTGATGTCCCTGTTTT
Camkk1	NM_018883	NM_018883-4111	UTR	ACCGGCAGGGATAGGATTGGAGTGTGGTTAATATTCATAGCCACATTCCAATCCTGTCCCTGTTTT
Camkk2	NM_145358	NM_145358-4117	UTR	ACCGGCCTGCGTTTCTATAGCAGTATGTTAATATTCATAGCATGCTGCTATGGAAACGCAGGTTTT
Camp	NM_009921	NM_009921-4118	CDS	ACCGGGTCCCTAGACACTAATCTTTAGTTAATATTCATAGCTAGAGATTGGTGTCTAGGGACTTTT
Camp	NM_009921	NM_009921-4120	CDS	ACCGGTCCGAGTGAGGGAGATTGTATGTTAATATTCATAGCATACAGTCTCCTTCACTCGGATTTT
Camp	NM_009921	NM_009921-4121	CDS	ACCGGGAAGGAGATTGTATGTGGTAAGTTAATATTCATAGCTTGCCACATACAGTCTCCTTCTTTT
Camp	NM_009921	NM_009921-4122	CDS	ACCGGGCTCCGAGTTGTGGATGATTTGTTAATATTCATAGCAAGTCATCCACAGCTCGGAGCTTTT
Camp	NM_009921	NM_009921-4123	UTR	ACCGGGCCTGTTTCTGGATTCTTAAAGTTAATATTCATAGCTTTAGGAATCCAGAAACAGGCTTTT
Cand1	XM_125901	XM_125901-4126	CDS	ACCGGAGTCAAGGAAAGGGTTATTTCGTTAATATTCATAGCGAAATAGCCCTTTCCTTGACTTTTT
Cand1	XM_125901	XM_125901-4128	CDS	ACCGGCTGCACAATTAAGCGTTTAAAGTTAATATTCATAGCTTTAAGCGCTTAATTGTGCAGTTTT
Cant1	NM_001025617	NM_001025617-4129	3UTR	ACCGGCCCGTGTTAAATCCTAGTTTAGTTAATATTCATAGCTAAGCTAGGGTTTAACACGGGTTTT
Cant1	NM_001025617	NM_001025617-4130	CDS	ACCGGCGAAGGAATAGAGTTTATCTAGTTAATATTCATAGCTAGATGAACTCTATTCCTTCGTTTT
Cant1	NM_001025617	NM_001025617-4133	UTR	ACCGGCCACTTGGTGGTGGGGATTGGGTTAATATTCATAGCTCAATCCCTACCACCAAGTGGTTTT
Canx	NM_007597	NM_007597-4136	CDS	ACCGGCCTGGATCAATTTCACGATAAGTTAATATTCATAGCTTGTCGTGGAATTGATCCAGGTTTT
Canx	NM_007597	NM_007597-4137	CDS	ACCGGGCAGCGACTTATGATTGATAAGTTAATATTCATAGCTTGTCAATCATAGGTCGCTGCTTTT
Canx	NM_007597	NM_007597-4139	CDS	ACCGGGACGTGATTGATATTGAAGATGTTAATATTCATAGCATCTTCAATATCAATCGCGTCTTTT
Cap1	NM_007598	NM_007598-4141	3UTR	ACCGGCCTCTACCTTTCTGTTCTTAAGTTAATATTCATAGCTTAAGAGCAGAAAGGTAGAGGTTTT
Cap1	NM_007598	NM_007598-4143	CDS	ACCGGCCATTACAGTAGATAACTGTAGTTAATATTCATAGCTACAGTTATCTACTGTAATGGTTTT
Cap1	NM_007598	NM_007598-4145	CDS	ACCGGCAGGCTTACATTAAGGAGTTTGTTAATATTCATAGCAAACTCCTTGATGTAAGCCTGTTTT
Cap1	NM_007598	NM_007598-4146	UTR	ACCGGCTCCTTTCACACTATGGGATAGTTAATATTCATAGCTATCCCATGGTGTGAAGGGAGTTTT
Capn1	NM_007600	NM_007600-4147	3UTR	ACCGGCGGATGTGGGTCTTGCTTAATGTTAATATTCATAGCATTAGGCAAGACTCACATCCGTTTT
Capn1	NM_007600	NM_007600-4148	CDS	ACCGGGCCGTGGGCTTTGATAACTTTGTTAATATTCATAGCAAAGTTGTCAAAGTCCACGGCTTTT
Capn1	NM_007600	NM_007600-4149	CDS	ACCGGGCTCCATTAATATCTCTGATAGTTAATATTCATAGCTATCGGAGATATTAATGGAGCTTTT
Capn11	NM_001013767	NM_001013767-4154	CDS	ACCGGGATATGTATGCACTACACAAAGTTAATATTCATAGCTTTGTGTAGTGCATACATATCTTTT
Capn11	NM_001013767	NM_001013767-4155	CDS	ACCGGCTAGGAACAACAAGTTGGTATGTTAATATTCATAGCATACCAGCTTGTTGTTCCTAGTTTT
Capn11	NM_001013767	NM_001013767-4156	CDS	ACCGGGATATTAACCAGTGGTTGCAAGTTAATATTCATAGCTTGCAGCCACTGGTTAATATCTTTT
Capn11	NM_001013767	NM_001013767-4157	CDS	ACCGGCCAGAGGATGACTTTGAGAAGGTTAATATTCATAGCTTTCTCAGAGTCATCCTCTGGTTTT
Capn2	NM_009794	NM_009794-4162	CDS	ACCGGCGACGAGCTAATTATCGATTTGTTAATATTCATAGCAAGTCGATGATTAGCTCGTCGTTTT
Capn3	NM_007601	NM_007601-4167	CDS	ACCGGGCATGATAGCTCTTATGGATAGTTAATATTCATAGCTATCCATGAGAGCTATCATGCTTTT
Capn3	NM_007601	NM_007601-4169	CDS	ACCGGCCAAAGAGATGCATGGGAATGGTTAATATTCATAGCTATTCCCGTGCATCTCTTTGGTTTT
Capn5	NM_007602	NM_007602-4171	CDS	ACCGGCACAGTCAACAATCAGCTTATGTTAATATTCATAGCATGAGCTGGTTGTTGACTGTGTTTT
Capn5	NM_007602	NM_007602-4173	CDS	ACCGGGCTCATTTACTGCCATTTCAAGTTAATATTCATAGCTTGGAATGGCAGTAAATGAGCTTTT
Capn5	NM_007602	NM_007602-4174	CDS	ACCGGGCTAAGAGGAATCAGTTCTTTGTTAATATTCATAGCAAAGAGCTGATTCCTCTTAGCTTTT
Capn7	NM_009796	NM_009796-4178	CDS	ACCGGCCAGACGTTTAGTAAGGATAAGTTAATATTCATAGCTTATCCTTACTGAACGTCTGGTTTT
Capn7	NM_009796	NM_009796-4179	CDS	ACCGGCCTCCATATATTGATGGGATTGTTAATATTCATAGCAATCCCATCAATGTATGGAGGTTTT
Capn7	NM_009796	NM_009796-4182	UTR	ACCGGGTGCAAGAGTAGCTTAGTTTAGTTAATATTCATAGCTAAACTAGGCTGCTCTTGCACTTTT
Capn9	NM_023709	NM_023709-4183	CDS	ACCGGCCGAAGCAAGATGTTCATTAAGTTAATATTCATAGCTTGATGAACGTCTTGCTTCGGTTTT
Capn9	NM_023709	NM_023709-4187	CDS	ACCGGCCTGAGAATCTTCTTTGAGAAGTTAATATTCATAGCTTCTCAGAGAAGATTCTCAGGTTTT
Capns2	XM_894405	XM_894405-4189	CDS	ACCGGCCAGCTCAATGAGTAACTTTAGTTAATATTCATAGCTAAAGTTGCTCATTGAGCTGGTTTT
Capns2	XM_894405	XM_894405-4191	CDS	ACCGGGTGCTACTGACTTGATGAATAGTTAATATTCATAGCTATTCATCAGGTCAGTAGCACTTTT
Capns2	XM_894405	XM_894405-4194	UTR	ACCGGCTGCAGAACGCTTTACTATATGTTAATATTCATAGCATGTAGTAAGGCGTTCTGCAGTTTT
Caprin2	NM_181541	NM_181541-4195	CDS	ACCGGTTACTCTCAAAGGGATAATTTGTTAATATTCATAGCAAATTATCCCTTTGAGAGTAATTTT
Car1	NM_009799	NM_009799-4202	CDS	ACCGGGCAAGGATAGCATCAGTTTAAGTTAATATTCATAGCTTAGACTGATGCTATCCTTGCTTTT
Car1	NM_009799	NM_009799-4203	CDS	ACCGGAGAACAGTCAGAGCCTTATTTGTTAATATTCATAGCAAATGAGGCTCTGACTGTTCTTTTT
Car1	NM_009799	NM_009799-4205	CDS	ACCGGGCTTCCTTCATCTTTGGATTAGTTAATATTCATAGCTAATCCAGAGATGAAGGAAGCTTTT
Car12	NM_178396	NM_178396-4210	CDS	ACCGGGTGTCTATTTGGCTCTTTAAAGTTAATATTCATAGCTTTGAAGAGCCAAATAGACACTTTT
Car12	NM_178396	NM_178396-4212	UTR	ACCGGGTGACTAGTGTGTGGGATGAGGTTAATATTCATAGCTTCATCCCACACACTGGTCACTTTT
Car13	NM_024495	NM_024495-4214	CDS	ACCGGCCTATAAGTATCAGCTTTCAAGTTAATATTCATAGCTTGAGAGCTGATACTTATAGGTTTT
Car13	NM_024495	NM_024495-4216	CDS	ACCGGGCAGTCTCTAATTGAGATTAAGTTAATATTCATAGCTTAATCTCAATTGGAGACTGCTTTT
Car13	NM_024495	NM_024495-4217	CDS	ACCGGTCAGACAAATACCTGAGCTTTGTTAATATTCATAGCAAAGCTCGGGTATTTGTCTGATTTT
Car13	NM_024495	NM_024495-4218	UTR	ACCGGCCTCAGGTTAAGAATAGCTTTGTTAATATTCATAGCAAAGCTGTTCTTAGCCTGAGGTTTT
Car14	NM_011797	NM_011797-4219	3UTR	ACCGGCTGCTAGGTAATCCTCTTTATGTTAATATTCATAGCATAGAGAGGGTTACCTAGCAGTTTT
Car14	NM_011797	NM_011797-4222	CDS	ACCGGGAGACTGAGAATCCAGTTTATGTTAATATTCATAGCATAAGCTGGATTCTCAGTCTCTTTT
Car14	NM_011797	NM_011797-4224	UTR	ACCGGGAGCCTTTGGCTTTCAAAGTTGTTAATATTCATAGCAGCTTTGAAGGCCAAAGGCTCTTTT
Car2	NM_009801	NM_009801-4228	CDS	ACCGGTCAGCCGTTAAAGAATAGAAAGTTAATATTCATAGCTTTCTATTCTTTAGCGGCTGATTTT
Car2	NM_009801	NM_009801-4229	CDS	ACCGGCCACTCCTTTAATGTTGAGTTGTTAATATTCATAGCAACTCAACGTTAAAGGAGTGGTTTT
Car2	NM_009801	NM_009801-4230	UTR	ACCGGGCGCAATGTAAAGAGCAGATAGTTAATATTCATAGCTGTCTGCTCTTTGCATTGCGCTTTT
Car3	NM_007606	NM_007606-4235	UTR	ACCGGGTCCGATAACACTTAGAGGAAGTTAATATTCATAGCTTCCTCTAGGTGTTGTCGGACTTTT
Car3	NM_007606	NM_007606-4236	UTR	ACCGGCCGATAACACTTAGAGGAAGAGTTAATATTCATAGCTCTTCCTCTAGGTGTTGTCGGTTTT
Car4	NM_007607	NM_007607-4237	3UTR	ACCGGCCTTTAGAGGACATGGTTTATGTTAATATTCATAGCATAAGCCATGTCCTCTAAAGGTTTT
Car4	NM_007607	NM_007607-4238	CDS	ACCGGGCTGGTGCTATGAGATTTAAAGTTAATATTCATAGCTTTGAATCTCATAGCACCAGCTTTT
Car5b	NM_019513	NM_019513-4243	CDS	ACCGGGCAGTCTCTATATCTGCATATGTTAATATTCATAGCATGTGCAGGTATAGAGACTGCTTTT
Car5b	NM_019513	NM_019513-4244	CDS	ACCGGGCCATGACTATGTGCTTAATAGTTAATATTCATAGCTATTGAGCACATAGTCATGGCTTTT
Car5b	NM_019513	NM_019513-4245	CDS	ACCGGCCATGACTATGTGCTTAATATGTTAATATTCATAGCATATTGAGCACATAGTCATGGTTTT
Car6	NM_009802	NM_009802-4249	3UTR	ACCGGCCTGTCAATCATTCACTTAAAGTTAATATTCATAGCTTTAGGTGAATGATTGACAGGTTTT
Car6	NM_009802	NM_009802-4251	CDS	ACCGGGCTGTGTTGGCTGTCTTGTTTGTTAATATTCATAGCAAACAAGACGGCTAACACAGCTTTT
Car6	NM_009802	NM_009802-4253	CDS	ACCGGCTCTGAAAGACACGACTATTAGTTAATATTCATAGCTAATGGTCGTGTCTTTCAGAGTTTT
Car6	NM_009802	NM_009802-4254	UTR	ACCGGCCGAGAGAAGAGGTGGAGTTAGTTAATATTCATAGCTAGCTCCACTTCTTCTCTCGGTTTT
Car7	NM_053070	NM_053070-4256	CDS	ACCGGCCCAGCGAGTTACATTTGGTTGTTAATATTCATAGCAACCAGATGTAGCTCGCTGGGTTTT
[truncated: 11,128 more rows]
