# Supplementary material for: Pathway sensor-based functional genomics screening identifies modulators of neuronal activity
Source: Sci Rep. 2018 Dec 4;8:17597. doi: 10.1038/s41598-018-36008-9 (PMC6279925; doi:10.1038/s41598-018-36008-9)
Supplement: Supplementary file 8 — Supplementary Table S8 [file 41598_2018_36008_MOESM8_ESM.xlsx]

## Sheet: Tabelle1
Oligo name	Sequence (5' to 3')	Comment
AAV quantification
WPRE_fwd	ACTGTGTTTGCTGACGCAAC
WPRE_rev	AGTCCCGGAAAGGAGCTG
hU6p_fwd	TTTCAAGTTACGGTAAGCATATGATAGT
hU6p_rev	CAAGGCTGTTAGAGAGATAATTGGAAT
Dec_fwd	AGCTAGTTGCTAAGTCTGCCGAGTAG
Dec_rev	TCGTACATGCATTGACTCGCGTCTAC
Code_fwd	CCATCTCATCCCTGCGTGTCTCCGACTCAGNNNNNNNNNNNNTCCTCACTAAAGGGTAGGTGACAC	N(12) = sample barcode
Code_rev	CCTCTCTATGGGCAGTCGGTGATTCGTACATGCATTGACTCGCGTCTAC
Library construction
library_hU6p_fwd	TCTCAGAGAGAGACAGAGACAGATCC
library_Dec_rev	GTAGACGCGAGTCAATGCATGTACGA
library_BC_rev	GAGACTTAAGATATCGGATCCAGCTAGTTGC
library_SpA	GTAGACGCGAGTCAATGCATGTACGATCTAGACAATAAAAGATCTTTATTTTCATTAGATCTGTGTGTTGGTTTTTTGTGTGACTAGTCTCGTATGCCGTCTTTTGCTTGCC
library_BC35	CTTAAGATATCGGATCCAGCTAGTTGCTAAGTCTGCCGAGTAGAATTAACCCTCACTAAAGGGTAGGTGACACTATHHHGHHHGHHHGHHHGNNTVVVTVVVTVVVTVVVTCCTATAGTGAGTCGTATTAGTAGACGCGAGTCAATGCATGTACGATCTAGAC
PGM_A_IXcode3_AFA_s	CCATCTCATCCCTGCGTGTCTCCGACTCAGAAGAGGATTCGATCCTCACTAAAGGGTAGGTGACAC
PGM_trP1_hU6_as	CCTCTCTATGGGCAGTCGGTGATCTTGTGGAAAGGACGAAACACC
Screen
qDec1.2	CCGAGTAGAATTAACCCTCACTAAA
qDec2.2	CGCGTCTACTAATACGACTCAC
Code_fwd	CCATCTCATCCCTGCGTGTCTCCGACTCAGNNNNNNNNNNNNTCCTCACTAAAGGGTAGGTGACAC
Code2.2_rev	CCTCTCTATGGGCAGTCGGTGAT CGCGTCTACTAATACGACTCAC
Rpl13a_fwd	ATCCCTCCACCCTATGACAA	qRT-PCR
Rpl13a_rev	GCCCCAGGTAAGCAAACTT	qRT-PCR
Adcy3_fwd	GGCCTTAGAGAAGATGCAGGTA	qRT-PCR
Adcy3_rev	GGAGTACTTGGAAGGCACCA	qRT-PCR
Gphn_fwd	TGATCTTCATGCTCAGATCCA	qRT-PCR
Gphn_rev	GCAAATGTTGTTGGCAAGC	qRT-PCR
Cacna1f_fwd	CACTGATGAGGCCAAACACA	qRT-PCR
Cacna1f_rev	GACCAAAGGTCGTGACACATC	qRT-PCR
shAdcy3	CCGGGCCATCTTTCTCAGGTTATTTGTTAATATTCATAGCAAATGACCTGGGAAAGATGGCTTTTTT	shRNA
shGphn	CCGGGCATACAAGATAGTACTAGATGTTAATATTCATAGCATCTGGTACTATCTTGTATGCTTTTTT	shRNA
shIl2rb	CCGGCCCTCCAAACTTAATTATCCAGTTAATATTCATAGCTGGATGATTAAGTTTGGAGGGTTTTTT	shRNA
shDisc1	CCGGGACTGGCTTATTTGAGAGAAAGTTAATATTCATAGCTTTCTCTCGAATAAGCCAGTCTTTTTT	shRNA
shTacr2	CCGGCCACAGGCAATGTTGATATAAGTTAATATTCATAGCTTGTATCAGCATTGCCTGTGGTTTTTT	shRNA
shBhlhe40	CCGGGTCAGCACAATTAAGTAAGAAGTTAATATTCATAGCTTCTTGCTTAATTGTGCTGACTTTTTT	shRNA
shCamk2d	CCGGGACGGGATGTTCTATGCAAATGTTAATATTCATAGCGTTTGCATGGAACATCCCGTCTTTTTT	shRNA
shCalm1	CCGGGCCGCTATACTTCTTTATTATGTTAATATTCATAGCATAATAAAGAAGTATAGCGGCTTTTTT	shRNA
shCacna1h	CCGGGCTAGAATGTAGTGAGGATAAGTTAATATTCATAGCTTATCCTCGCTGCATTCTAGCTTTTTT	shRNA
shCacna1f	CCGGCCCTCATCTACTGCTTAATAAGTTAATATTCATAGCTTATTGAGCAGTAGATGAGGGTTTTTT	shRNA
